# Supplementary material for: HSV-2 triggers upregulation of MALAT1 in CD4+ T cells and promotes HIV latency reversal
Source: J Clin Invest. 2023 Jun 1;133(11):e164317. doi: 10.1172/JCI164317 (PMC10232005; doi:10.1172/JCI164317)
Supplement: Supplemental table 4 [file jci-133-164317-s026.xlsx]

## Sheet: All data
Supplementary Table S4: Proteomics results of mCherry vs VP16 transfected 2D10 cells. Results are presented as log2 fold change, negativve log2p-value and mean log2 protein abundances, which have been normalized by the average value of protein distribution for each sample (n=2).
Accession	Description	Gene Symbol	log2 fold change	Neg log2 p-value	mCherry	VP16
Q9GZR5	Elongation of very long chain fatty acids protein 4 OS=Homo sapiens OX=9606 GN=ELOVL4 PE=1 SV=1	ELOVL4	13.7964	11.4901	-4.50714	9.28931
P68032	Actin, alpha cardiac muscle 1 OS=Homo sapiens OX=9606 GN=ACTC1 PE=1 SV=1	ACTC1	10.3103	18.3857	-2.88212	7.42822
Q9Y487	V-type proton ATPase 116 kDa subunit a isoform 2 OS=Homo sapiens OX=9606 GN=ATP6V0A2 PE=1 SV=2	ATP6V0A2	9.16432	11.0593	-1.38294	7.78138
P41226	Ubiquitin-like modifier-activating enzyme 7 OS=Homo sapiens OX=9606 GN=UBA7 PE=1 SV=2	UBA7	7.92402	5.46443	-4.52227	3.40174
Q9UK41	Vacuolar protein sorting-associated protein 28 homolog OS=Homo sapiens OX=9606 GN=VPS28 PE=1 SV=1	VPS28	7.05349	7.84302	-0.00573885	7.04775
Q96Q89	Kinesin-like protein KIF20B OS=Homo sapiens OX=9606 GN=KIF20B PE=1 SV=3	KIF20B	6.39358	9.9048	-3.50993	2.88365
Q96HI0	Sentrin-specific protease 5 OS=Homo sapiens OX=9606 GN=SENP5 PE=1 SV=3	SENP5	6.29768	18.7856	-4.55455	1.74313
O96017	Serine/threonine-protein kinase Chk2 OS=Homo sapiens OX=9606 GN=CHEK2 PE=1 SV=1	CHEK2	5.98017	9.52402	-1.36698	4.61318
Q12851	Mitogen-activated protein kinase kinase kinase kinase 2 OS=Homo sapiens OX=9606 GN=MAP4K2 PE=1 SV=2	MAP4K2	5.87794	6.36812	-3.53266	2.34527
Q7L7X3	Serine/threonine-protein kinase TAO1 OS=Homo sapiens OX=9606 GN=TAOK1 PE=1 SV=1	TAOK1	5.87364	7.38393	-3.70825	2.16539
Q6P2Q9	Pre-mRNA-processing-splicing factor 8 OS=Homo sapiens OX=9606 GN=PRPF8 PE=1 SV=2	PRPF8	5.70044	10.4698	0.946478	6.64691
P27816	Microtubule-associated protein 4 OS=Homo sapiens OX=9606 GN=MAP4 PE=1 SV=3	MAP4	5.69857	4.74995	-2.9477	2.75087
O14757	Serine/threonine-protein kinase Chk1 OS=Homo sapiens OX=9606 GN=CHEK1 PE=1 SV=2	CHEK1	5.61723	13.6291	-0.900469	4.71676
Q96FJ0	AMSH-like protease OS=Homo sapiens OX=9606 GN=STAMBPL1 PE=1 SV=2	STAMBPL1	5.56354	7.26592	-3.95456	1.60898
P35908	Keratin, type II cytoskeletal 2 epidermal OS=Homo sapiens OX=9606 GN=KRT2 PE=1 SV=2	KRT2	5.56098	10.2596	0.257787	5.81876
Q14515	SPARC-like protein 1 OS=Homo sapiens OX=9606 GN=SPARCL1 PE=1 SV=2	SPARCL1	5.47525	8.62775	-3.11437	2.36087
O75467	Zinc finger protein 324A OS=Homo sapiens OX=9606 GN=ZNF324 PE=2 SV=1	ZNF324	5.23743	9.42927	-4.45896	0.778476
P01111	GTPase NRas OS=Homo sapiens OX=9606 GN=NRAS PE=1 SV=1	NRAS	5.19757	6.44429	0.920254	6.11783
Q06787	Synaptic functional regulator FMR1 OS=Homo sapiens OX=9606 GN=FMR1 PE=1 SV=1	FMR1	5.18537	6.56484	-4.24511	0.940253
Q9C0H9	SRC kinase signaling inhibitor 1 OS=Homo sapiens OX=9606 GN=SRCIN1 PE=1 SV=4	SRCIN1	5.17781	11.5486	-4.49098	0.686827
Q9BTW9	Tubulin-specific chaperone D OS=Homo sapiens OX=9606 GN=TBCD PE=1 SV=2	TBCD	5.1578	12.9426	-0.534438	4.62337
Q96B49	Mitochondrial import receptor subunit TOM6 homolog OS=Homo sapiens OX=9606 GN=TOMM6 PE=1 SV=1	TOMM6	5.13247	5.71678	-4.41824	0.714234
P00846	ATP synthase subunit a OS=Homo sapiens OX=9606 GN=MT-ATP6 PE=1 SV=1	MT-ATP6	5.03577	8.64904	-0.117096	4.91868
Q9H8M2	Bromodomain-containing protein 9 OS=Homo sapiens OX=9606 GN=BRD9 PE=1 SV=2	BRD9	4.9691	3.05627	-2.65483	2.31427
P31751	RAC-beta serine/threonine-protein kinase OS=Homo sapiens OX=9606 GN=AKT2 PE=1 SV=2	AKT2	4.96731	8.93513	-1.79433	3.17298
O75177	Calcium-responsive transactivator OS=Homo sapiens OX=9606 GN=SS18L1 PE=1 SV=2	SS18L1	4.91997	8.443	-2.95822	1.96175
Q14966	Zinc finger protein 638 OS=Homo sapiens OX=9606 GN=ZNF638 PE=1 SV=2	ZNF638	4.89479	4.43478	-3.93591	0.95888
Q9UBL6	Copine-7 OS=Homo sapiens OX=9606 GN=CPNE7 PE=1 SV=1	CPNE7	4.85763	8.43637	-4.46419	0.393445
Q92187	CMP-N-acetylneuraminate-poly-alpha-2,8-sialyltransferase OS=Homo sapiens OX=9606 GN=ST8SIA4 PE=1 SV=1	ST8SIA4	4.85357	9.65717	-4.49378	0.359785
Q3KP31	Zinc finger protein 791 OS=Homo sapiens OX=9606 GN=ZNF791 PE=2 SV=1	ZNF791	4.80138	14.1839	-2.23546	2.56592
P08648	Integrin alpha-5 OS=Homo sapiens OX=9606 GN=ITGA5 PE=1 SV=2	ITGA5	4.79914	6.19274	-3.00308	1.79606
Q9Y217	Myotubularin-related protein 6 OS=Homo sapiens OX=9606 GN=MTMR6 PE=1 SV=3	MTMR6	4.77791	9.63303	-1.99554	2.78237
Q9Y285	Phenylalanine--tRNA ligase alpha subunit OS=Homo sapiens OX=9606 GN=FARSA PE=1 SV=3	FARSA	4.75003	9.3622	1.65594	6.40597
Q9HB19	Pleckstrin homology domain-containing family A member 2 OS=Homo sapiens OX=9606 GN=PLEKHA2 PE=1 SV=2	PLEKHA2	4.7105	12.5102	-2.62871	2.08179
P02545	Prelamin-A/C OS=Homo sapiens OX=9606 GN=LMNA PE=1 SV=1	LMNA	4.6921	6.89627	-3.96912	0.722971
P55060	Exportin-2 OS=Homo sapiens OX=9606 GN=CSE1L PE=1 SV=3	CSE1L	4.64486	11.0624	1.87705	6.5219
P33241	Lymphocyte-specific protein 1 OS=Homo sapiens OX=9606 GN=LSP1 PE=1 SV=1	LSP1	4.57768	6.44024	-4.4196	0.158072
Q12830	Nucleosome-remodeling factor subunit BPTF OS=Homo sapiens OX=9606 GN=BPTF PE=1 SV=3	BPTF	4.56501	6.41299	-3.76476	0.800248
P04004	Vitronectin OS=Homo sapiens OX=9606 GN=VTN PE=1 SV=1	VTN	4.49178	3.30049	-2.91769	1.5741
Q86V21	Acetoacetyl-CoA synthetase OS=Homo sapiens OX=9606 GN=AACS PE=1 SV=1	AACS	4.4613	10.5545	-4.46439	-0.00308051
P60985	Keratinocyte differentiation-associated protein OS=Homo sapiens OX=9606 GN=KRTDAP PE=1 SV=1	KRTDAP	4.43475	6.81027	-4.56534	-0.130587
Q969T7	7-methylguanosine phosphate-specific 5'-nucleotidase OS=Homo sapiens OX=9606 GN=NT5C3B PE=1 SV=4	NT5C3B	4.38989	7.63625	-2.84891	1.54098
Q08AG7	Mitotic-spindle organizing protein 1 OS=Homo sapiens OX=9606 GN=MZT1 PE=1 SV=2	MZT1	4.34533	13.9794	-0.789669	3.55566
Q9NPJ8	NTF2-related export protein 2 OS=Homo sapiens OX=9606 GN=NXT2 PE=1 SV=1	NXT2	4.31868	6.47714	-3.11173	1.20695
Q9Y2T7	Y-box-binding protein 2 OS=Homo sapiens OX=9606 GN=YBX2 PE=1 SV=2	YBX2	4.24627	9.33233	-4.52647	-0.280192
P33908	Mannosyl-oligosaccharide 1,2-alpha-mannosidase IA OS=Homo sapiens OX=9606 GN=MAN1A1 PE=1 SV=3	MAN1A1	4.18424	8.50094	-4.40679	-0.22255
P02655	Apolipoprotein C-II OS=Homo sapiens OX=9606 GN=APOC2 PE=1 SV=1	APOC2	4.15572	7.56557	0.256339	4.41206
P47736	Rap1 GTPase-activating protein 1 OS=Homo sapiens OX=9606 GN=RAP1GAP PE=1 SV=2	RAP1GAP	4.09567	8.11525	-3.01216	1.08351
Q92797	Symplekin OS=Homo sapiens OX=9606 GN=SYMPK PE=1 SV=2	SYMPK	4.07752	9.80289	-0.340232	3.73729
Q9H0E3	Histone deacetylase complex subunit SAP130 OS=Homo sapiens OX=9606 GN=SAP130 PE=1 SV=1	SAP130	4.05495	5.96257	-2.82299	1.23196
Q96I15	Selenocysteine lyase OS=Homo sapiens OX=9606 GN=SCLY PE=1 SV=4	SCLY	4.0379	4.29378	-2.56123	1.47667
Q14149	MORC family CW-type zinc finger protein 3 OS=Homo sapiens OX=9606 GN=MORC3 PE=1 SV=3	MORC3	4.03303	12.0383	-4.48662	-0.453592
P46527	Cyclin-dependent kinase inhibitor 1B OS=Homo sapiens OX=9606 GN=CDKN1B PE=1 SV=1	CDKN1B	4.03245	6.83911	-4.55299	-0.52054
Q5T749	Keratinocyte proline-rich protein OS=Homo sapiens OX=9606 GN=KPRP PE=1 SV=1	KPRP	4.023	6.88606	-4.5772	-0.554198
Q96GX2	Ataxin-7-like protein 3B OS=Homo sapiens OX=9606 GN=ATXN7L3B PE=1 SV=2	ATXN7L3B	4.00483	10.6347	-4.46724	-0.4624
Q9HBW9	Adhesion G protein-coupled receptor L4 OS=Homo sapiens OX=9606 GN=ADGRL4 PE=1 SV=3	ADGRL4	3.97443	2.50409	-4.49954	-0.525116
Q6VMQ6	Activating transcription factor 7-interacting protein 1 OS=Homo sapiens OX=9606 GN=ATF7IP PE=1 SV=3	ATF7IP	3.95973	16.622	-4.51197	-0.552246
P52566	Rho GDP-dissociation inhibitor 2 OS=Homo sapiens OX=9606 GN=ARHGDIB PE=1 SV=3	ARHGDIB	3.95512	10.8542	4.65481	8.60994
Q9H9Q2	COP9 signalosome complex subunit 7b OS=Homo sapiens OX=9606 GN=COPS7B PE=1 SV=1	COPS7B	3.94139	10.2392	0.966219	4.90761
Q9Y490	Talin-1 OS=Homo sapiens OX=9606 GN=TLN1 PE=1 SV=3	TLN1	3.93945	13.4627	0.560482	4.49993
Q96RF0	Sorting nexin-18 OS=Homo sapiens OX=9606 GN=SNX18 PE=1 SV=2	SNX18	3.92767	2.00661	-3.68736	0.240304
P52888	Thimet oligopeptidase OS=Homo sapiens OX=9606 GN=THOP1 PE=1 SV=2	THOP1	3.88877	9.53234	-0.344637	3.54413
P10301	Ras-related protein R-Ras OS=Homo sapiens OX=9606 GN=RRAS PE=1 SV=1	RRAS	3.87971	11.8048	-4.47089	-0.591176
P19388	DNA-directed RNA polymerases I, II, and III subunit RPABC1 OS=Homo sapiens OX=9606 GN=POLR2E PE=1 SV=4	POLR2E	3.86486	10.3484	-0.784447	3.08041
Q96GM8	Target of EGR1 protein 1 OS=Homo sapiens OX=9606 GN=TOE1 PE=1 SV=1	TOE1	3.82023	8.45137	-1.73853	2.0817
O75496	Geminin OS=Homo sapiens OX=9606 GN=GMNN PE=1 SV=1	GMNN	3.80778	8.16885	-2.66571	1.14207
P32455	Guanylate-binding protein 1 OS=Homo sapiens OX=9606 GN=GBP1 PE=1 SV=2	GBP1	3.79213	4.5601	-2.26967	1.52246
Q99816	Tumor susceptibility gene 101 protein OS=Homo sapiens OX=9606 GN=TSG101 PE=1 SV=2	TSG101	3.78391	11.2328	-0.47039	3.31352
Q9NWV4	CXXC motif containing zinc binding protein OS=Homo sapiens OX=9606 GN=CZIB PE=1 SV=1	CZIB	3.76864	6.46694	-0.070098	3.69854
Q99459	Cell division cycle 5-like protein OS=Homo sapiens OX=9606 GN=CDC5L PE=1 SV=2	CDC5L	3.76613	8.69589	-0.289584	3.47655
Q63HN8	E3 ubiquitin-protein ligase RNF213 OS=Homo sapiens OX=9606 GN=RNF213 PE=1 SV=3	RNF213	3.74788	13.5753	-2.39995	1.34793
Q8WWH5	Probable tRNA pseudouridine synthase 1 OS=Homo sapiens OX=9606 GN=TRUB1 PE=1 SV=1	TRUB1	3.74462	11.603	-1.01048	2.73414
Q16254	Transcription factor E2F4 OS=Homo sapiens OX=9606 GN=E2F4 PE=1 SV=2	E2F4	3.73373	13.7548	-4.47211	-0.738384
P20839	Inosine-5'-monophosphate dehydrogenase 1 OS=Homo sapiens OX=9606 GN=IMPDH1 PE=1 SV=2	IMPDH1	3.70815	9.89775	-1.37784	2.33031
Q8WVC6	Dephospho-CoA kinase domain-containing protein OS=Homo sapiens OX=9606 GN=DCAKD PE=1 SV=1	DCAKD	3.70694	7.56331	-1.13907	2.56788
Q8TEX9	Importin-4 OS=Homo sapiens OX=9606 GN=IPO4 PE=1 SV=2	IPO4	3.69714	6.91853	1.31423	5.01138
O75688	Protein phosphatase 1B OS=Homo sapiens OX=9606 GN=PPM1B PE=1 SV=1	PPM1B	3.69375	5.25389	-0.560091	3.13366
P54274	Telomeric repeat-binding factor 1 OS=Homo sapiens OX=9606 GN=TERF1 PE=1 SV=3	TERF1	3.67596	4.75578	-3.11124	0.564719
Q99487	Platelet-activating factor acetylhydrolase 2, cytoplasmic OS=Homo sapiens OX=9606 GN=PAFAH2 PE=1 SV=1	PAFAH2	3.6737	8.96082	-4.46483	-0.791129
P19397	Leukocyte surface antigen CD53 OS=Homo sapiens OX=9606 GN=CD53 PE=1 SV=1	CD53	3.64729	15.4016	-4.51714	-0.869855
A2RUB6	Coiled-coil domain-containing protein 66 OS=Homo sapiens OX=9606 GN=CCDC66 PE=1 SV=4	CCDC66	3.63789	12.7131	-4.48317	-0.845289
O60739	Eukaryotic translation initiation factor 1b OS=Homo sapiens OX=9606 GN=EIF1B PE=1 SV=2	EIF1B	3.60358	4.98452	-4.51302	-0.90945
Q9BXJ4	Complement C1q tumor necrosis factor-related protein 3 OS=Homo sapiens OX=9606 GN=C1QTNF3 PE=1 SV=1	C1QTNF3	3.58563	3.52084	-3.00445	0.581179
Q13813	Spectrin alpha chain, non-erythrocytic 1 OS=Homo sapiens OX=9606 GN=SPTAN1 PE=1 SV=3	SPTAN1	3.57128	8.51686	3.11889	6.69016
Q08AF3	Schlafen family member 5 OS=Homo sapiens OX=9606 GN=SLFN5 PE=1 SV=1	SLFN5	3.56941	7.10016	-4.1571	-0.587689
Q14739	Delta(14)-sterol reductase LBR OS=Homo sapiens OX=9606 GN=LBR PE=1 SV=2	LBR	3.54343	5.42969	-0.88675	2.65668
Q13569	G/T mismatch-specific thymine DNA glycosylase OS=Homo sapiens OX=9606 GN=TDG PE=1 SV=2	TDG	3.51554	16.0276	-4.56172	-1.04617
O76039	Cyclin-dependent kinase-like 5 OS=Homo sapiens OX=9606 GN=CDKL5 PE=1 SV=1	CDKL5	3.49778	12.1384	-4.55221	-1.05443
Q8N9N7	Leucine-rich repeat-containing protein 57 OS=Homo sapiens OX=9606 GN=LRRC57 PE=1 SV=1	LRRC57	3.49081	5.63729	-2.4101	1.08071
Q70IA6	MOB kinase activator 2 OS=Homo sapiens OX=9606 GN=MOB2 PE=1 SV=1	MOB2	3.48869	9.61646	-4.61063	-1.12194
O14653	Golgi SNAP receptor complex member 2 OS=Homo sapiens OX=9606 GN=GOSR2 PE=1 SV=2	GOSR2	3.46849	8.37558	-0.258604	3.20989
O94900	Thymocyte selection-associated high mobility group box protein TOX OS=Homo sapiens OX=9606 GN=TOX PE=2 SV=3	TOX	3.46629	5.01541	-2.78602	0.680278
Q96RL1	BRCA1-A complex subunit RAP80 OS=Homo sapiens OX=9606 GN=UIMC1 PE=1 SV=2	UIMC1	3.46461	5.05207	-3.14792	0.31668
Q9BSJ8	Extended synaptotagmin-1 OS=Homo sapiens OX=9606 GN=ESYT1 PE=1 SV=1	ESYT1	3.46413	5.82047	0.509914	3.97404
Q9NTX5	Ethylmalonyl-CoA decarboxylase OS=Homo sapiens OX=9606 GN=ECHDC1 PE=1 SV=2	ECHDC1	3.45927	10.137	0.483527	3.9428
Q16204	Coiled-coil domain-containing protein 6 OS=Homo sapiens OX=9606 GN=CCDC6 PE=1 SV=2	CCDC6	3.44245	11.936	-0.73007	2.71238
Q14699	Raftlin OS=Homo sapiens OX=9606 GN=RFTN1 PE=1 SV=4	RFTN1	3.41157	10.7219	-2.35362	1.05796
Q9NSK0	Kinesin light chain 4 OS=Homo sapiens OX=9606 GN=KLC4 PE=1 SV=3	KLC4	3.40563	8.52085	-4.49255	-1.08692
Q14571	Inositol 1,4,5-trisphosphate receptor type 2 OS=Homo sapiens OX=9606 GN=ITPR2 PE=1 SV=2	ITPR2	3.39775	7.28461	-4.53911	-1.14136
Q8IYU8	Calcium uptake protein 2, mitochondrial OS=Homo sapiens OX=9606 GN=MICU2 PE=1 SV=2	MICU2	3.38836	7.16438	-4.47885	-1.09049
P16152	Carbonyl reductase [NADPH] 1 OS=Homo sapiens OX=9606 GN=CBR1 PE=1 SV=3	CBR1	3.37753	5.28307	-3.8676	-0.490066
Q9UBW7	Zinc finger MYM-type protein 2 OS=Homo sapiens OX=9606 GN=ZMYM2 PE=1 SV=1	ZMYM2	3.35622	8.84932	-3.48347	-0.127255
Q8N6N3	UPF0690 protein C1orf52 OS=Homo sapiens OX=9606 GN=C1orf52 PE=1 SV=1	C1orf52	3.30776	6.77523	-3.94891	-0.64115
Q96EH3	Mitochondrial assembly of ribosomal large subunit protein 1 OS=Homo sapiens OX=9606 GN=MALSU1 PE=1 SV=1	MALSU1	3.3028	6.3518	-2.46037	0.842426
Q96EP0	E3 ubiquitin-protein ligase RNF31 OS=Homo sapiens OX=9606 GN=RNF31 PE=1 SV=1	RNF31	3.29752	12.3358	-4.50724	-1.20972
Q14643	Inositol 1,4,5-trisphosphate receptor type 1 OS=Homo sapiens OX=9606 GN=ITPR1 PE=1 SV=3	ITPR1	3.29535	8.48819	-4.36993	-1.07458
Q9NV66	S-adenosyl-L-methionine-dependent tRNA 4-demethylwyosine synthase TYW1 OS=Homo sapiens OX=9606 GN=TYW1 PE=2 SV=2	TYW1	3.28409	3.3522	-3.25428	0.0298141
P29475	Nitric oxide synthase, brain OS=Homo sapiens OX=9606 GN=NOS1 PE=1 SV=2	NOS1	3.28387	5.50873	-3.02715	0.256719
Q712K3	Ubiquitin-conjugating enzyme E2 R2 OS=Homo sapiens OX=9606 GN=UBE2R2 PE=1 SV=1	UBE2R2	3.27331	6.76047	-1.93403	1.33928
O75335	Liprin-alpha-4 OS=Homo sapiens OX=9606 GN=PPFIA4 PE=2 SV=3	PPFIA4	3.25993	7.21944	-3.69091	-0.430981
Q16762	Thiosulfate sulfurtransferase OS=Homo sapiens OX=9606 GN=TST PE=1 SV=4	TST	3.25951	7.22676	-4.5593	-1.2998
Q15057	Arf-GAP with coiled-coil, ANK repeat and PH domain-containing protein 2 OS=Homo sapiens OX=9606 GN=ACAP2 PE=1 SV=3	ACAP2	3.25597	10.7826	-2.25255	1.00341
P12544	Granzyme A OS=Homo sapiens OX=9606 GN=GZMA PE=1 SV=2	GZMA	3.24839	10.7727	-4.3003	-1.05191
Q9H6Z4	Ran-binding protein 3 OS=Homo sapiens OX=9606 GN=RANBP3 PE=1 SV=1	RANBP3	3.24268	4.75397	-1.5106	1.73208
Q92947	Glutaryl-CoA dehydrogenase, mitochondrial OS=Homo sapiens OX=9606 GN=GCDH PE=1 SV=1	GCDH	3.23461	8.79467	0.257434	3.49205
Q14004	Cyclin-dependent kinase 13 OS=Homo sapiens OX=9606 GN=CDK13 PE=1 SV=2	CDK13	3.22643	6.32383	-3.78153	-0.555094
Q99447	Ethanolamine-phosphate cytidylyltransferase OS=Homo sapiens OX=9606 GN=PCYT2 PE=1 SV=1	PCYT2	3.22327	6.21638	-1.24649	1.97679
P02794	Ferritin heavy chain OS=Homo sapiens OX=9606 GN=FTH1 PE=1 SV=2	FTH1	3.21535	7.29474	-1.48644	1.72891
Q68D91	Metallo-beta-lactamase domain-containing protein 2 OS=Homo sapiens OX=9606 GN=MBLAC2 PE=1 SV=3	MBLAC2	3.20495	15.1423	-2.46505	0.739901
O14639	Actin-binding LIM protein 1 OS=Homo sapiens OX=9606 GN=ABLIM1 PE=1 SV=3	ABLIM1	3.20465	3.63618	-3.70655	-0.501896
P09471	Guanine nucleotide-binding protein G(o) subunit alpha OS=Homo sapiens OX=9606 GN=GNAO1 PE=1 SV=4	GNAO1	3.20447	12.3668	-4.60947	-1.405
Q8IWA4	Mitofusin-1 OS=Homo sapiens OX=9606 GN=MFN1 PE=1 SV=3	MFN1	3.20182	8.98588	-2.37837	0.823446
Q8TEQ6	Gem-associated protein 5 OS=Homo sapiens OX=9606 GN=GEMIN5 PE=1 SV=3	GEMIN5	3.19867	12.5389	-0.423679	2.77499
Q96B70	Leukocyte receptor cluster member 9 OS=Homo sapiens OX=9606 GN=LENG9 PE=2 SV=2	LENG9	3.19825	9.95342	-4.47315	-1.2749
P60059	Protein transport protein Sec61 subunit gamma OS=Homo sapiens OX=9606 GN=SEC61G PE=1 SV=1	SEC61G	3.17309	2.37917	-4.54317	-1.37008
Q8IYJ3	Synaptotagmin-like protein 1 OS=Homo sapiens OX=9606 GN=SYTL1 PE=1 SV=1	SYTL1	3.16517	12.6677	-4.56065	-1.39548
Q92685	Dol-P-Man:Man(5)GlcNAc(2)-PP-Dol alpha-1,3-mannosyltransferase OS=Homo sapiens OX=9606 GN=ALG3 PE=1 SV=1	ALG3	3.15684	3.57948	-3.63403	-0.477185
A8CG34	Nuclear envelope pore membrane protein POM 121C OS=Homo sapiens OX=9606 GN=POM121C PE=1 SV=3	POM121C	3.15463	4.43924	-3.73292	-0.578283
Q8N201	Integrator complex subunit 1 OS=Homo sapiens OX=9606 GN=INTS1 PE=1 SV=2	INTS1	3.15417	4.16655	-3.9981	-0.843939
Q9BSR8	Protein YIPF4 OS=Homo sapiens OX=9606 GN=YIPF4 PE=1 SV=1	YIPF4	3.14347	7.71763	-4.42851	-1.28505
Q8IXM6	Nurim OS=Homo sapiens OX=9606 GN=NRM PE=1 SV=1	NRM	3.12574	10.6099	-4.50335	-1.3776
Q9Y2D5	A-kinase anchor protein 2 OS=Homo sapiens OX=9606 GN=AKAP2 PE=1 SV=3	AKAP2	3.12096	4.19722	-0.515084	2.60588
Q15274	Nicotinate-nucleotide pyrophosphorylase [carboxylating] OS=Homo sapiens OX=9606 GN=QPRT PE=1 SV=3	QPRT	3.11959	2.03268	-4.45873	-1.33914
O76062	Delta(14)-sterol reductase TM7SF2 OS=Homo sapiens OX=9606 GN=TM7SF2 PE=1 SV=3	TM7SF2	3.11569	7.41751	-4.07638	-0.960692
Q8ND25	E3 ubiquitin-protein ligase ZNRF1 OS=Homo sapiens OX=9606 GN=ZNRF1 PE=1 SV=2	ZNRF1	3.10926	15.9395	-4.52208	-1.41282
Q16352	Alpha-internexin OS=Homo sapiens OX=9606 GN=INA PE=1 SV=2	INA	3.10688	11.7521	-4.48752	-1.38063
Q9UEU0	Vesicle transport through interaction with t-SNAREs homolog 1B OS=Homo sapiens OX=9606 GN=VTI1B PE=1 SV=3	VTI1B	3.10158	10.2966	-4.48309	-1.38151
Q9H8G2	Caspase activity and apoptosis inhibitor 1 OS=Homo sapiens OX=9606 GN=CAAP1 PE=1 SV=2	CAAP1	3.09738	6.32266	-2.75121	0.346171
Q96MW7	Tigger transposable element-derived protein 1 OS=Homo sapiens OX=9606 GN=TIGD1 PE=1 SV=1	TIGD1	3.09406	8.28583	-4.53127	-1.43722
Q8NHP6	Motile sperm domain-containing protein 2 OS=Homo sapiens OX=9606 GN=MOSPD2 PE=1 SV=1	MOSPD2	3.0689	14.7669	-4.50813	-1.43923
Q92643	GPI-anchor transamidase OS=Homo sapiens OX=9606 GN=PIGK PE=1 SV=2	PIGK	3.06667	13.0676	-4.48635	-1.41968
O15117	FYN-binding protein 1 OS=Homo sapiens OX=9606 GN=FYB1 PE=1 SV=2	FYB1	3.06651	8.81339	-0.787211	2.2793
P40337	von Hippel-Lindau disease tumor suppressor OS=Homo sapiens OX=9606 GN=VHL PE=1 SV=2	VHL	3.06401	10.6293	-4.53258	-1.46857
Q9NWS6	Protein FAM118A OS=Homo sapiens OX=9606 GN=FAM118A PE=1 SV=2	FAM118A	3.05507	8.65168	-4.5512	-1.49613
Q9Y6K5	2'-5'-oligoadenylate synthase 3 OS=Homo sapiens OX=9606 GN=OAS3 PE=1 SV=3	OAS3	3.04867	4.44631	-3.3518	-0.30313
Q709C8	Vacuolar protein sorting-associated protein 13C OS=Homo sapiens OX=9606 GN=VPS13C PE=1 SV=1	VPS13C	3.04806	7.71862	-2.34225	0.705812
O94874	E3 UFM1-protein ligase 1 OS=Homo sapiens OX=9606 GN=UFL1 PE=1 SV=2	UFL1	3.04359	6.0919	-0.588473	2.45511
P12111	Collagen alpha-3(VI) chain OS=Homo sapiens OX=9606 GN=COL6A3 PE=1 SV=5	COL6A3	3.03308	8.6187	-4.54444	-1.51136
Q8WWW0	Ras association domain-containing protein 5 OS=Homo sapiens OX=9606 GN=RASSF5 PE=1 SV=1	RASSF5	3.02792	14.0897	-4.51694	-1.48902
P11912	B-cell antigen receptor complex-associated protein alpha chain OS=Homo sapiens OX=9606 GN=CD79A PE=1 SV=2	CD79A	3.01533	5.85669	-4.52327	-1.50794
Q13620	Cullin-4B OS=Homo sapiens OX=9606 GN=CUL4B PE=1 SV=4	CUL4B	3.00316	6.96369	-1.23395	1.76921
Q9H999	Pantothenate kinase 3 OS=Homo sapiens OX=9606 GN=PANK3 PE=1 SV=1	PANK3	2.99737	15.0011	-4.48077	-1.4834
P78347	General transcription factor II-I OS=Homo sapiens OX=9606 GN=GTF2I PE=1 SV=2	GTF2I	2.99627	12.0651	-0.0717573	2.92451
Q9BTA9	WW domain-containing adapter protein with coiled-coil OS=Homo sapiens OX=9606 GN=WAC PE=1 SV=3	WAC	2.98307	9.92951	-1.51113	1.47194
P05107	Integrin beta-2 OS=Homo sapiens OX=9606 GN=ITGB2 PE=1 SV=2	ITGB2	2.97885	12.4186	-0.804304	2.17454
P62701	40S ribosomal protein S4, X isoform OS=Homo sapiens OX=9606 GN=RPS4X PE=1 SV=2	RPS4X	2.9695	6.14702	4.09568	7.06518
Q14BN4	Sarcolemmal membrane-associated protein OS=Homo sapiens OX=9606 GN=SLMAP PE=1 SV=1	SLMAP	2.9655	3.88217	-2.8379	0.127598
O75122	CLIP-associating protein 2 OS=Homo sapiens OX=9606 GN=CLASP2 PE=1 SV=3	CLASP2	2.96074	6.33229	-0.316848	2.64389
O95140	Mitofusin-2 OS=Homo sapiens OX=9606 GN=MFN2 PE=1 SV=3	MFN2	2.95363	9.31672	-4.46898	-1.51535
O15258	Protein RER1 OS=Homo sapiens OX=9606 GN=RER1 PE=1 SV=1	RER1	2.95184	3.70585	-3.49049	-0.538659
Q9P1F3	Costars family protein ABRACL OS=Homo sapiens OX=9606 GN=ABRACL PE=1 SV=1	ABRACL	2.95126	11.9092	-0.124199	2.82706
Q7Z6I6	Rho GTPase-activating protein 30 OS=Homo sapiens OX=9606 GN=ARHGAP30 PE=1 SV=3	ARHGAP30	2.93532	10.1337	-1.34226	1.59306
Q9UNW1	Multiple inositol polyphosphate phosphatase 1 OS=Homo sapiens OX=9606 GN=MINPP1 PE=1 SV=1	MINPP1	2.9207	4.75644	-3.94172	-1.02103
Q6PD62	RNA polymerase-associated protein CTR9 homolog OS=Homo sapiens OX=9606 GN=CTR9 PE=1 SV=1	CTR9	2.9165	6.12223	-0.153695	2.76281
Q16610	Extracellular matrix protein 1 OS=Homo sapiens OX=9606 GN=ECM1 PE=1 SV=2	ECM1	2.9147	2.42655	-4.54644	-1.63174
O75427	Leucine-rich repeat and calponin homology domain-containing protein 4 OS=Homo sapiens OX=9606 GN=LRCH4 PE=1 SV=2	LRCH4	2.9117	7.36932	-4.39488	-1.48318
O60831	PRA1 family protein 2 OS=Homo sapiens OX=9606 GN=PRAF2 PE=1 SV=1	PRAF2	2.91056	9.84886	-1.18974	1.72082
Q96T51	RUN and FYVE domain-containing protein 1 OS=Homo sapiens OX=9606 GN=RUFY1 PE=1 SV=2	RUFY1	2.89223	8.97152	-1.96649	0.925747
Q8WUA4	General transcription factor 3C polypeptide 2 OS=Homo sapiens OX=9606 GN=GTF3C2 PE=1 SV=2	GTF3C2	2.89137	5.80365	-0.906419	1.98495
Q9P273	Teneurin-3 OS=Homo sapiens OX=9606 GN=TENM3 PE=2 SV=3	TENM3	2.88945	4.20132	-4.50354	-1.61409
P55273	Cyclin-dependent kinase 4 inhibitor D OS=Homo sapiens OX=9606 GN=CDKN2D PE=1 SV=1	CDKN2D	2.88502	6.53197	-4.50319	-1.61817
P04114	Apolipoprotein B-100 OS=Homo sapiens OX=9606 GN=APOB PE=1 SV=2	APOB	2.86371	5.06604	-4.6872	-1.82349
O43164	E3 ubiquitin-protein ligase Praja-2 OS=Homo sapiens OX=9606 GN=PJA2 PE=1 SV=4	PJA2	2.86089	5.52947	-3.2693	-0.408409
O75521	Enoyl-CoA delta isomerase 2, mitochondrial OS=Homo sapiens OX=9606 GN=ECI2 PE=1 SV=4	ECI2	2.83621	7.44007	-0.0347054	2.8015
P55347	Homeobox protein PKNOX1 OS=Homo sapiens OX=9606 GN=PKNOX1 PE=1 SV=3	PKNOX1	2.82799	10.8114	-2.18238	0.645608
O43427	Acidic fibroblast growth factor intracellular-binding protein OS=Homo sapiens OX=9606 GN=FIBP PE=1 SV=3	FIBP	2.82751	6.49366	-0.603482	2.22403
P22059	Oxysterol-binding protein 1 OS=Homo sapiens OX=9606 GN=OSBP PE=1 SV=1	OSBP	2.82011	5.28945	-0.131904	2.6882
Q96RG2	PAS domain-containing serine/threonine-protein kinase OS=Homo sapiens OX=9606 GN=PASK PE=1 SV=3	PASK	2.80496	6.93041	-3.70223	-0.897269
Q8TCC3	39S ribosomal protein L30, mitochondrial OS=Homo sapiens OX=9606 GN=MRPL30 PE=1 SV=1	MRPL30	2.79751	7.5419	-4.20171	-1.4042
Q9H270	Vacuolar protein sorting-associated protein 11 homolog OS=Homo sapiens OX=9606 GN=VPS11 PE=1 SV=1	VPS11	2.79463	9.0631	-3.12977	-0.335139
P27448	MAP/microtubule affinity-regulating kinase 3 OS=Homo sapiens OX=9606 GN=MARK3 PE=1 SV=5	MARK3	2.78716	7.47513	-4.10855	-1.32138
P51826	AF4/FMR2 family member 3 OS=Homo sapiens OX=9606 GN=AFF3 PE=1 SV=3	AFF3	2.78456	3.78659	-4.47351	-1.68895
P19474	E3 ubiquitin-protein ligase TRIM21 OS=Homo sapiens OX=9606 GN=TRIM21 PE=1 SV=1	TRIM21	2.77472	7.32132	-2.12126	0.653464
Q9NX04	Uncharacterized protein C1orf109 OS=Homo sapiens OX=9606 GN=C1orf109 PE=1 SV=1	C1orf109	2.77289	9.48617	-4.54375	-1.77086
P11117	Lysosomal acid phosphatase OS=Homo sapiens OX=9606 GN=ACP2 PE=1 SV=3	ACP2	2.77259	7.90622	-4.52529	-1.7527
Q15208	Serine/threonine-protein kinase 38 OS=Homo sapiens OX=9606 GN=STK38 PE=1 SV=1	STK38	2.77044	8.21431	-3.04606	-0.275619
Q58A45	PAN2-PAN3 deadenylation complex subunit PAN3 OS=Homo sapiens OX=9606 GN=PAN3 PE=1 SV=3	PAN3	2.76102	5.60387	-3.70112	-0.9401
O60784	Target of Myb protein 1 OS=Homo sapiens OX=9606 GN=TOM1 PE=1 SV=2	TOM1	2.75373	12.5926	-4.10916	-1.35543
Q8IXM3	39S ribosomal protein L41, mitochondrial OS=Homo sapiens OX=9606 GN=MRPL41 PE=1 SV=1	MRPL41	2.74931	2.93125	-3.35492	-0.605615
Q9H4B7	Tubulin beta-1 chain OS=Homo sapiens OX=9606 GN=TUBB1 PE=1 SV=1	TUBB1	2.74326	5.96199	-4.46991	-1.72665
Q6P2P2	Protein arginine N-methyltransferase 9 OS=Homo sapiens OX=9606 GN=PRMT9 PE=1 SV=1	PRMT9	2.74172	6.90414	-4.74823	-2.00651
Q9BSH5	Haloacid dehalogenase-like hydrolase domain-containing protein 3 OS=Homo sapiens OX=9606 GN=HDHD3 PE=1 SV=1	HDHD3	2.73591	7.62883	-4.47847	-1.74256
Q6ZT12	E3 ubiquitin-protein ligase UBR3 OS=Homo sapiens OX=9606 GN=UBR3 PE=2 SV=2	UBR3	2.69506	2.27234	-4.30267	-1.60762
Q9Y570	Protein phosphatase methylesterase 1 OS=Homo sapiens OX=9606 GN=PPME1 PE=1 SV=3	PPME1	2.66973	11.2013	0.951219	3.62095
Q9UBQ5	Eukaryotic translation initiation factor 3 subunit K OS=Homo sapiens OX=9606 GN=EIF3K PE=1 SV=1	EIF3K	2.66862	7.97949	0.948241	3.61686
Q6PCE3	Glucose 1,6-bisphosphate synthase OS=Homo sapiens OX=9606 GN=PGM2L1 PE=1 SV=3	PGM2L1	2.65867	7.65454	-4.1346	-1.47593
Q00765	Receptor expression-enhancing protein 5 OS=Homo sapiens OX=9606 GN=REEP5 PE=1 SV=3	REEP5	2.65232	11.1446	-4.23174	-1.57942
P08779	Keratin, type I cytoskeletal 16 OS=Homo sapiens OX=9606 GN=KRT16 PE=1 SV=4	KRT16	2.64981	4.20966	-3.12645	-0.476641
Q6PIU2	Neutral cholesterol ester hydrolase 1 OS=Homo sapiens OX=9606 GN=NCEH1 PE=1 SV=3	NCEH1	2.64707	10.0288	-4.6632	-2.01614
Q9BUE6	Iron-sulfur cluster assembly 1 homolog, mitochondrial OS=Homo sapiens OX=9606 GN=ISCA1 PE=1 SV=1	ISCA1	2.64199	6.57651	-4.43112	-1.78912
Q9NX14	NADH dehydrogenase [ubiquinone] 1 beta subcomplex subunit 11, mitochondrial OS=Homo sapiens OX=9606 GN=NDUFB11 PE=1 SV=1	NDUFB11	2.64146	7.14523	-3.82963	-1.18817
Q5UCC4	ER membrane protein complex subunit 10 OS=Homo sapiens OX=9606 GN=EMC10 PE=1 SV=1	EMC10	2.63986	2.10802	-1.49858	1.14128
P21127	Cyclin-dependent kinase 11B OS=Homo sapiens OX=9606 GN=CDK11B PE=1 SV=4	CDK11B	2.63378	4.27675	-0.501177	2.1326
Q14005	Pro-interleukin-16 OS=Homo sapiens OX=9606 GN=IL16 PE=1 SV=4	IL16	2.62422	10.5034	-4.46546	-1.84124
Q6UW02	Cytochrome P450 20A1 OS=Homo sapiens OX=9606 GN=CYP20A1 PE=1 SV=1	CYP20A1	2.62294	5.94925	-3.68668	-1.06374
Q7Z7L1	Schlafen family member 11 OS=Homo sapiens OX=9606 GN=SLFN11 PE=1 SV=2	SLFN11	2.60962	6.45214	-3.64663	-1.03702
Q9UDW1	Cytochrome b-c1 complex subunit 9 OS=Homo sapiens OX=9606 GN=UQCR10 PE=1 SV=3	UQCR10	2.60353	8.06302	-1.9127	0.690826
P00742	Coagulation factor X OS=Homo sapiens OX=9606 GN=F10 PE=1 SV=2	F10	2.59438	3.85477	-4.51585	-1.92147
Q6EMB2	Tubulin polyglutamylase TTLL5 OS=Homo sapiens OX=9606 GN=TTLL5 PE=1 SV=3	TTLL5	2.59015	2.73945	-4.52329	-1.93314
O75629	Protein CREG1 OS=Homo sapiens OX=9606 GN=CREG1 PE=1 SV=1	CREG1	2.58045	4.45199	-3.5743	-0.993845
Q9Y2L5	Trafficking protein particle complex subunit 8 OS=Homo sapiens OX=9606 GN=TRAPPC8 PE=1 SV=2	TRAPPC8	2.57921	5.5972	-3.5491	-0.969894
P05386	60S acidic ribosomal protein P1 OS=Homo sapiens OX=9606 GN=RPLP1 PE=1 SV=1	RPLP1	2.5743	4.8547	2.00142	4.57572
Q92934	Bcl2-associated agonist of cell death OS=Homo sapiens OX=9606 GN=BAD PE=1 SV=3	BAD	2.56954	5.42299	-3.69765	-1.12812
Q7Z3U7	Protein MON2 homolog OS=Homo sapiens OX=9606 GN=MON2 PE=1 SV=3	MON2	2.56379	7.85178	-4.03073	-1.46695
Q8WTW3	Conserved oligomeric Golgi complex subunit 1 OS=Homo sapiens OX=9606 GN=COG1 PE=1 SV=1	COG1	2.56323	8.06431	-4.59675	-2.03351
Q9H6F5	Coiled-coil domain-containing protein 86 OS=Homo sapiens OX=9606 GN=CCDC86 PE=1 SV=1	CCDC86	2.56057	14.2509	0.588282	3.14886
O43542	DNA repair protein XRCC3 OS=Homo sapiens OX=9606 GN=XRCC3 PE=1 SV=1	XRCC3	2.5604	4.15676	-3.19937	-0.638969
Q5JSH3	WD repeat-containing protein 44 OS=Homo sapiens OX=9606 GN=WDR44 PE=1 SV=1	WDR44	2.55855	5.4165	-1.74318	0.81537
Q5T0F9	Coiled-coil and C2 domain-containing protein 1B OS=Homo sapiens OX=9606 GN=CC2D1B PE=1 SV=1	CC2D1B	2.55418	6.94091	-4.53656	-1.98238
Q16772	Glutathione S-transferase A3 OS=Homo sapiens OX=9606 GN=GSTA3 PE=1 SV=3	GSTA3	2.55081	2.97413	-2.4347	0.11611
Q6ZWT7	Lysophospholipid acyltransferase 2 OS=Homo sapiens OX=9606 GN=MBOAT2 PE=2 SV=2	MBOAT2	2.55015	6.29261	-4.43754	-1.88739
P18846	Cyclic AMP-dependent transcription factor ATF-1 OS=Homo sapiens OX=9606 GN=ATF1 PE=1 SV=2	ATF1	2.54821	17.0862	-4.45891	-1.91071
Q9BV19	Uncharacterized protein C1orf50 OS=Homo sapiens OX=9606 GN=C1orf50 PE=1 SV=2	C1orf50	2.54489	2.53499	-4.4996	-1.95471
O43772	Mitochondrial carnitine/acylcarnitine carrier protein OS=Homo sapiens OX=9606 GN=SLC25A20 PE=1 SV=1	SLC25A20	2.53868	8.27794	-4.45717	-1.91849
P10643	Complement component C7 OS=Homo sapiens OX=9606 GN=C7 PE=1 SV=2	C7	2.53632	5.76691	-4.48494	-1.94863
P49642	DNA primase small subunit OS=Homo sapiens OX=9606 GN=PRIM1 PE=1 SV=1	PRIM1	2.53337	10.8186	-0.79215	1.74122
Q6PK04	Coiled-coil domain-containing protein 137 OS=Homo sapiens OX=9606 GN=CCDC137 PE=1 SV=1	CCDC137	2.53158	6.50599	-4.80588	-2.27429
Q9H6U6	Breast carcinoma-amplified sequence 3 OS=Homo sapiens OX=9606 GN=BCAS3 PE=1 SV=3	BCAS3	2.53065	7.28302	-2.7757	-0.245053
Q96AX2	Ras-related protein Rab-37 OS=Homo sapiens OX=9606 GN=RAB37 PE=1 SV=3	RAB37	2.52643	12.2504	-4.54128	-2.01485
Q8N0X4	Citramalyl-CoA lyase, mitochondrial OS=Homo sapiens OX=9606 GN=CLYBL PE=1 SV=2	CLYBL	2.50741	8.78168	-4.55831	-2.05089
Q9Y237	Peptidyl-prolyl cis-trans isomerase NIMA-interacting 4 OS=Homo sapiens OX=9606 GN=PIN4 PE=1 SV=1	PIN4	2.5019	8.003	0.493154	2.99505
P49888	Estrogen sulfotransferase OS=Homo sapiens OX=9606 GN=SULT1E1 PE=1 SV=1	SULT1E1	2.49665	4.4037	-3.01693	-0.520276
Q8TDP1	Ribonuclease H2 subunit C OS=Homo sapiens OX=9606 GN=RNASEH2C PE=1 SV=1	RNASEH2C	2.49271	8.59946	1.11574	3.60845
Q96BN8	Ubiquitin thioesterase otulin OS=Homo sapiens OX=9606 GN=OTULIN PE=1 SV=3	OTULIN	2.49083	6.34245	-1.26833	1.22249
Q8N999	Uncharacterized protein C12orf29 OS=Homo sapiens OX=9606 GN=C12orf29 PE=1 SV=2	C12orf29	2.48048	8.4276	-0.660184	1.82029
B0I1T2	Unconventional myosin-Ig OS=Homo sapiens OX=9606 GN=MYO1G PE=1 SV=2	MYO1G	2.47593	13.0107	2.52666	5.00259
Q7RTS7	Keratin, type II cytoskeletal 74 OS=Homo sapiens OX=9606 GN=KRT74 PE=1 SV=2	KRT74	2.44589	2.31531	-4.50361	-2.05772
Q969H6	Ribonuclease P/MRP protein subunit POP5 OS=Homo sapiens OX=9606 GN=POP5 PE=1 SV=1	POP5	2.44019	9.95118	-3.25877	-0.818578
Q9UI26	Importin-11 OS=Homo sapiens OX=9606 GN=IPO11 PE=1 SV=1	IPO11	2.44005	8.5744	-0.630087	1.80996
Q8N2F6	Armadillo repeat-containing protein 10 OS=Homo sapiens OX=9606 GN=ARMC10 PE=1 SV=1	ARMC10	2.4365	6.91365	-4.097	-1.6605
Q15643	Thyroid receptor-interacting protein 11 OS=Homo sapiens OX=9606 GN=TRIP11 PE=1 SV=3	TRIP11	2.43422	7.56915	-4.26922	-1.835
Q9NU22	Midasin OS=Homo sapiens OX=9606 GN=MDN1 PE=1 SV=2	MDN1	2.4219	2.95994	-1.15657	1.26533
P51692	Signal transducer and activator of transcription 5B OS=Homo sapiens OX=9606 GN=STAT5B PE=1 SV=2	STAT5B	2.41318	4.70013	-1.21986	1.19331
O95714	E3 ubiquitin-protein ligase HERC2 OS=Homo sapiens OX=9606 GN=HERC2 PE=1 SV=2	HERC2	2.40323	7.46198	-4.23023	-1.827
Q8N1S5	Zinc transporter ZIP11 OS=Homo sapiens OX=9606 GN=SLC39A11 PE=2 SV=3	SLC39A11	2.4014	5.89035	-4.50144	-2.10003
O00391	Sulfhydryl oxidase 1 OS=Homo sapiens OX=9606 GN=QSOX1 PE=1 SV=3	QSOX1	2.3972	5.78576	-4.47975	-2.08255
Q13144	Translation initiation factor eIF-2B subunit epsilon OS=Homo sapiens OX=9606 GN=EIF2B5 PE=1 SV=3	EIF2B5	2.39712	8.7166	-0.262537	2.13458
Q01433	AMP deaminase 2 OS=Homo sapiens OX=9606 GN=AMPD2 PE=1 SV=2	AMPD2	2.39626	11.4962	-1.33486	1.06141
Q92900	Regulator of nonsense transcripts 1 OS=Homo sapiens OX=9606 GN=UPF1 PE=1 SV=2	UPF1	2.39075	12.4129	1.28847	3.67922
P52630	Signal transducer and activator of transcription 2 OS=Homo sapiens OX=9606 GN=STAT2 PE=1 SV=1	STAT2	2.37904	4.55927	-3.4254	-1.04636
P08263	Glutathione S-transferase A1 OS=Homo sapiens OX=9606 GN=GSTA1 PE=1 SV=3	GSTA1	2.375	7.48348	-1.72186	0.65314
Q9BZH6	WD repeat-containing protein 11 OS=Homo sapiens OX=9606 GN=WDR11 PE=1 SV=1	WDR11	2.37295	3.58101	-2.61639	-0.243442
Q02218	2-oxoglutarate dehydrogenase, mitochondrial OS=Homo sapiens OX=9606 GN=OGDH PE=1 SV=3	OGDH	2.37124	8.25227	-0.682571	1.68866
P14151	L-selectin OS=Homo sapiens OX=9606 GN=SELL PE=1 SV=2	SELL	2.36943	5.05047	-4.432	-2.06257
Q99490	Arf-GAP with GTPase, ANK repeat and PH domain-containing protein 2 OS=Homo sapiens OX=9606 GN=AGAP2 PE=1 SV=2	AGAP2	2.36912	7.50713	-4.32351	-1.95439
Q9NYF8	Bcl-2-associated transcription factor 1 OS=Homo sapiens OX=9606 GN=BCLAF1 PE=1 SV=2	BCLAF1	2.36689	5.10494	0.997738	3.36462
Q969M7	NEDD8-conjugating enzyme UBE2F OS=Homo sapiens OX=9606 GN=UBE2F PE=1 SV=1	UBE2F	2.36491	7.82038	-4.03398	-1.66907
Q9Y228	TRAF3-interacting JNK-activating modulator OS=Homo sapiens OX=9606 GN=TRAF3IP3 PE=1 SV=2	TRAF3IP3	2.36428	6.62499	-1.42952	0.934761
Q5VTB9	E3 ubiquitin-protein ligase RNF220 OS=Homo sapiens OX=9606 GN=RNF220 PE=1 SV=1	RNF220	2.35625	3.64124	-3.75187	-1.39562
P16284	Platelet endothelial cell adhesion molecule OS=Homo sapiens OX=9606 GN=PECAM1 PE=1 SV=2	PECAM1	2.34601	3.93597	-2.3548	-0.00879684
Q9Y2W2	WW domain-binding protein 11 OS=Homo sapiens OX=9606 GN=WBP11 PE=1 SV=1	WBP11	2.34484	7.05734	-0.222848	2.12199
Q7L8W6	Diphthine--ammonia ligase OS=Homo sapiens OX=9606 GN=DPH6 PE=1 SV=3	DPH6	2.33885	6.05739	-4.46253	-2.12368
Q10570	Cleavage and polyadenylation specificity factor subunit 1 OS=Homo sapiens OX=9606 GN=CPSF1 PE=1 SV=2	CPSF1	2.3388	5.21416	-1.29981	1.03899
O95373	Importin-7 OS=Homo sapiens OX=9606 GN=IPO7 PE=1 SV=1	IPO7	2.33408	8.68446	0.469905	2.80399
P50990	T-complex protein 1 subunit theta OS=Homo sapiens OX=9606 GN=CCT8 PE=1 SV=4	CCT8	2.33117	8.74696	4.34834	6.67951
P49137	MAP kinase-activated protein kinase 2 OS=Homo sapiens OX=9606 GN=MAPKAPK2 PE=1 SV=1	MAPKAPK2	2.33034	3.15932	-3.27778	-0.947438
Q14849	StAR-related lipid transfer protein 3 OS=Homo sapiens OX=9606 GN=STARD3 PE=1 SV=2	STARD3	2.32679	10.1039	-4.5204	-2.19361
Q14789	Golgin subfamily B member 1 OS=Homo sapiens OX=9606 GN=GOLGB1 PE=1 SV=2	GOLGB1	2.31723	2.25974	-0.658608	1.65862
P00813	Adenosine deaminase OS=Homo sapiens OX=9606 GN=ADA PE=1 SV=3	ADA	2.31309	11.3854	4.40077	6.71385
Q14554	Protein disulfide-isomerase A5 OS=Homo sapiens OX=9606 GN=PDIA5 PE=1 SV=1	PDIA5	2.31111	8.25012	-1.69364	0.617472
Q9NV31	U3 small nucleolar ribonucleoprotein protein IMP3 OS=Homo sapiens OX=9606 GN=IMP3 PE=1 SV=1	IMP3	2.30988	5.55024	-0.248638	2.06124
O14775	Guanine nucleotide-binding protein subunit beta-5 OS=Homo sapiens OX=9606 GN=GNB5 PE=1 SV=2	GNB5	2.30399	2.08871	-4.15468	-1.85068
Q5BKT4	Dol-P-Glc:Glc(2)Man(9)GlcNAc(2)-PP-Dol alpha-1,2-glucosyltransferase OS=Homo sapiens OX=9606 GN=ALG10 PE=2 SV=1	ALG10	2.30128	2.42731	-4.55467	-2.25339
Q9BVS5	tRNA (adenine(58)-N(1))-methyltransferase, mitochondrial OS=Homo sapiens OX=9606 GN=TRMT61B PE=1 SV=2	TRMT61B	2.29899	4.69048	-4.59559	-2.2966
Q7Z5K2	Wings apart-like protein homolog OS=Homo sapiens OX=9606 GN=WAPL PE=1 SV=1	WAPL	2.29589	2.27616	-1.22286	1.07304
Q14165	Malectin OS=Homo sapiens OX=9606 GN=MLEC PE=1 SV=1	MLEC	2.29344	9.69753	-0.457828	1.83561
O60238	BCL2/adenovirus E1B 19 kDa protein-interacting protein 3-like OS=Homo sapiens OX=9606 GN=BNIP3L PE=1 SV=1	BNIP3L	2.28746	8.85478	-4.52664	-2.23918
Q5JPE7	Nodal modulator 2 OS=Homo sapiens OX=9606 GN=NOMO2 PE=1 SV=1	NOMO2	2.28342	9.65289	1.09616	3.37957
Q9P2D3	HEAT repeat-containing protein 5B OS=Homo sapiens OX=9606 GN=HEATR5B PE=1 SV=2	HEATR5B	2.27897	2.4462	-4.54346	-2.26449
Q5T6F2	Ubiquitin-associated protein 2 OS=Homo sapiens OX=9606 GN=UBAP2 PE=1 SV=1	UBAP2	2.27651	4.51542	-1.86573	0.410774
Q86U70	LIM domain-binding protein 1 OS=Homo sapiens OX=9606 GN=LDB1 PE=1 SV=2	LDB1	2.2724	3.27824	-3.00492	-0.732524
Q71F23	Centromere protein U OS=Homo sapiens OX=9606 GN=CENPU PE=1 SV=1	CENPU	2.27043	4.90678	-4.46232	-2.19188
Q9C0B0	RING finger protein unkempt homolog OS=Homo sapiens OX=9606 GN=UNK PE=1 SV=2	UNK	2.26897	9.73882	-3.25941	-0.990434
Q6NYC8	Phostensin OS=Homo sapiens OX=9606 GN=PPP1R18 PE=1 SV=1	PPP1R18	2.2632	4.79523	-2.86159	-0.598395
Q6P4F2	Ferredoxin-2, mitochondrial OS=Homo sapiens OX=9606 GN=FDX2 PE=1 SV=2	FDX2	2.26304	5.00294	-4.56189	-2.29884
A6NKB5	Pecanex-like protein 2 OS=Homo sapiens OX=9606 GN=PCNX2 PE=2 SV=3	PCNX2	2.26274	2.15895	-4.52193	-2.25919
P10606	Cytochrome c oxidase subunit 5B, mitochondrial OS=Homo sapiens OX=9606 GN=COX5B PE=1 SV=2	COX5B	2.25629	8.51571	-0.337703	1.91859
Q9NPG4	Protocadherin-12 OS=Homo sapiens OX=9606 GN=PCDH12 PE=1 SV=1	PCDH12	2.25621	5.22268	-4.51036	-2.25414
P01130	Low-density lipoprotein receptor OS=Homo sapiens OX=9606 GN=LDLR PE=1 SV=1	LDLR	2.25609	2.90849	-3.17358	-0.91749
O60563	Cyclin-T1 OS=Homo sapiens OX=9606 GN=CCNT1 PE=1 SV=1	CCNT1	2.25246	5.93484	-1.30407	0.948395
Q9H0C8	Integrin-linked kinase-associated serine/threonine phosphatase 2C OS=Homo sapiens OX=9606 GN=ILKAP PE=1 SV=1	ILKAP	2.25078	8.51991	0.832874	3.08365
O15066	Kinesin-like protein KIF3B OS=Homo sapiens OX=9606 GN=KIF3B PE=1 SV=1	KIF3B	2.24597	2.26325	-4.53185	-2.28588
Q02446	Transcription factor Sp4 OS=Homo sapiens OX=9606 GN=SP4 PE=1 SV=2	SP4	2.24224	4.37644	-4.42147	-2.17924
P04264	Keratin, type II cytoskeletal 1 OS=Homo sapiens OX=9606 GN=KRT1 PE=1 SV=6	KRT1	2.22884	4.13634	1.92865	4.15749
L0R6Q1	SLC35A4 upstream open reading frame protein OS=Homo sapiens OX=9606 GN=SLC35A4 PE=3 SV=1	SLC35A4	2.22778	3.12984	-1.2848	0.94298
Q8IZH2	5'-3' exoribonuclease 1 OS=Homo sapiens OX=9606 GN=XRN1 PE=1 SV=1	XRN1	2.22697	7.68328	-2.55699	-0.33002
Q96BZ8	Leukocyte receptor cluster member 1 OS=Homo sapiens OX=9606 GN=LENG1 PE=1 SV=1	LENG1	2.22272	10.1734	-4.4237	-2.20098
Q9H0R8	Gamma-aminobutyric acid receptor-associated protein-like 1 OS=Homo sapiens OX=9606 GN=GABARAPL1 PE=1 SV=1	GABARAPL1	2.21908	5.65804	-4.55901	-2.33993
Q4G176	Malonate--CoA ligase ACSF3, mitochondrial OS=Homo sapiens OX=9606 GN=ACSF3 PE=1 SV=3	ACSF3	2.21877	9.10694	0.714001	2.93277
Q7Z3D4	LysM and putative peptidoglycan-binding domain-containing protein 3 OS=Homo sapiens OX=9606 GN=LYSMD3 PE=1 SV=2	LYSMD3	2.21649	1.21625	-4.51657	-2.30008
Q16658	Fascin OS=Homo sapiens OX=9606 GN=FSCN1 PE=1 SV=3	FSCN1	2.21192	6.32012	-4.57906	-2.36714
P51571	Translocon-associated protein subunit delta OS=Homo sapiens OX=9606 GN=SSR4 PE=1 SV=1	SSR4	2.21104	1.564	2.521	4.73204
Q9NPI6	mRNA-decapping enzyme 1A OS=Homo sapiens OX=9606 GN=DCP1A PE=1 SV=3	DCP1A	2.20908	4.3197	-0.226218	1.98286
P17029	Zinc finger protein with KRAB and SCAN domains 1 OS=Homo sapiens OX=9606 GN=ZKSCAN1 PE=1 SV=3	ZKSCAN1	2.20305	4.89306	-4.05393	-1.85088
Q92854	Semaphorin-4D OS=Homo sapiens OX=9606 GN=SEMA4D PE=1 SV=1	SEMA4D	2.19654	4.24239	-3.92463	-1.72809
Q96PV6	Leukocyte receptor cluster member 8 OS=Homo sapiens OX=9606 GN=LENG8 PE=1 SV=3	LENG8	2.19611	9.9401	-1.1717	1.02441
Q8WV92	MIT domain-containing protein 1 OS=Homo sapiens OX=9606 GN=MITD1 PE=1 SV=1	MITD1	2.19538	4.64358	-3.73536	-1.53997
Q5T440	Putative transferase CAF17, mitochondrial OS=Homo sapiens OX=9606 GN=IBA57 PE=1 SV=1	IBA57	2.19288	5.15185	-3.28846	-1.09558
Q5MNZ6	WD repeat domain phosphoinositide-interacting protein 3 OS=Homo sapiens OX=9606 GN=WDR45B PE=1 SV=2	WDR45B	2.18582	3.37155	-3.80679	-1.62097
Q9Y6C2	EMILIN-1 OS=Homo sapiens OX=9606 GN=EMILIN1 PE=1 SV=3	EMILIN1	2.17642	3.59392	-4.46678	-2.29036
Q7Z3K6	Mesoderm induction early response protein 3 OS=Homo sapiens OX=9606 GN=MIER3 PE=1 SV=2	MIER3	2.17354	8.23762	-4.51366	-2.34012
Q13325	Interferon-induced protein with tetratricopeptide repeats 5 OS=Homo sapiens OX=9606 GN=IFIT5 PE=1 SV=1	IFIT5	2.16844	3.36733	-3.53247	-1.36402
O60566	Mitotic checkpoint serine/threonine-protein kinase BUB1 beta OS=Homo sapiens OX=9606 GN=BUB1B PE=1 SV=3	BUB1B	2.16523	8.01388	-2.00659	0.158642
O75525	KH domain-containing, RNA-binding, signal transduction-associated protein 3 OS=Homo sapiens OX=9606 GN=KHDRBS3 PE=1 SV=1	KHDRBS3	2.16067	3.22803	-2.01532	0.145345
Q6ZSR9	Uncharacterized protein FLJ45252 OS=Homo sapiens OX=9606 PE=2 SV=2	Uncharacterized	2.16062	9.03875	-1.25574	0.904876
Q13576	Ras GTPase-activating-like protein IQGAP2 OS=Homo sapiens OX=9606 GN=IQGAP2 PE=1 SV=4	IQGAP2	2.15273	9.95761	-0.518389	1.63434
P48637	Glutathione synthetase OS=Homo sapiens OX=9606 GN=GSS PE=1 SV=1	GSS	2.15073	10.9755	-4.46341	-2.31268
Q9UFG5	UPF0449 protein C19orf25 OS=Homo sapiens OX=9606 GN=C19orf25 PE=1 SV=2	C19orf25	2.14979	5.64798	-3.80723	-1.65744
P19447	General transcription and DNA repair factor IIH helicase subunit XPB OS=Homo sapiens OX=9606 GN=ERCC3 PE=1 SV=1	ERCC3	2.14845	1.56698	2.34908	4.49753
Q96GX5	Serine/threonine-protein kinase greatwall OS=Homo sapiens OX=9606 GN=MASTL PE=1 SV=1	MASTL	2.14447	2.43643	-4.55861	-2.41413
P37235	Hippocalcin-like protein 1 OS=Homo sapiens OX=9606 GN=HPCAL1 PE=1 SV=3	HPCAL1	2.14208	5.99511	-2.5758	-0.433718
O43432	Eukaryotic translation initiation factor 4 gamma 3 OS=Homo sapiens OX=9606 GN=EIF4G3 PE=1 SV=2	EIF4G3	2.14197	10.0152	-3.57403	-1.43206
O95429	BAG family molecular chaperone regulator 4 OS=Homo sapiens OX=9606 GN=BAG4 PE=1 SV=1	BAG4	2.13763	8.45236	-4.19967	-2.06204
O60725	Protein-S-isoprenylcysteine O-methyltransferase OS=Homo sapiens OX=9606 GN=ICMT PE=1 SV=1	ICMT	2.1339	5.04206	-2.28097	-0.147069
Q8NFF5	FAD synthase OS=Homo sapiens OX=9606 GN=FLAD1 PE=1 SV=1	FLAD1	2.13132	2.34727	-4.4629	-2.33158
O75132	Zinc finger BED domain-containing protein 4 OS=Homo sapiens OX=9606 GN=ZBED4 PE=1 SV=2	ZBED4	2.13037	2.18546	-4.51654	-2.38617
Q9UNK0	Syntaxin-8 OS=Homo sapiens OX=9606 GN=STX8 PE=1 SV=2	STX8	2.12835	5.50954	-4.18143	-2.05308
Q9Y277	Voltage-dependent anion-selective channel protein 3 OS=Homo sapiens OX=9606 GN=VDAC3 PE=1 SV=1	VDAC3	2.12827	7.21644	-0.144643	1.98362
Q92558	Wiskott-Aldrich syndrome protein family member 1 OS=Homo sapiens OX=9606 GN=WASF1 PE=1 SV=1	WASF1	2.12787	8.21431	-4.50182	-2.37395
Q9NRW3	DNA dC->dU-editing enzyme APOBEC-3C OS=Homo sapiens OX=9606 GN=APOBEC3C PE=1 SV=2	APOBEC3C	2.12306	3.88264	-4.4825	-2.35944
Q96SN8	CDK5 regulatory subunit-associated protein 2 OS=Homo sapiens OX=9606 GN=CDK5RAP2 PE=1 SV=5	CDK5RAP2	2.12169	9.39731	-2.67836	-0.556672
Q8WWQ0	PH-interacting protein OS=Homo sapiens OX=9606 GN=PHIP PE=1 SV=2	PHIP	2.1214	6.98986	-0.711486	1.40991
P24593	Insulin-like growth factor-binding protein 5 OS=Homo sapiens OX=9606 GN=IGFBP5 PE=1 SV=1	IGFBP5	2.1203	2.4607	-3.39021	-1.26991
Q9ULA0	Aspartyl aminopeptidase OS=Homo sapiens OX=9606 GN=DNPEP PE=1 SV=1	DNPEP	2.11995	3.21226	-1.1551	0.964851
O14497	AT-rich interactive domain-containing protein 1A OS=Homo sapiens OX=9606 GN=ARID1A PE=1 SV=3	ARID1A	2.11038	4.71037	0.326121	2.4365
P00403	Cytochrome c oxidase subunit 2 OS=Homo sapiens OX=9606 GN=MT-CO2 PE=1 SV=1	MT-CO2	2.10726	9.64568	0.503873	2.61113
Q16594	Transcription initiation factor TFIID subunit 9 OS=Homo sapiens OX=9606 GN=TAF9 PE=1 SV=1	TAF9	2.10287	4.13874	-4.56689	-2.46402
P12829	Myosin light chain 4 OS=Homo sapiens OX=9606 GN=MYL4 PE=1 SV=3	MYL4	2.09961	2.6679	-4.3681	-2.26849
P49450	Histone H3-like centromeric protein A OS=Homo sapiens OX=9606 GN=CENPA PE=1 SV=1	CENPA	2.09717	2.80978	-3.50213	-1.40496
Q92597	Protein NDRG1 OS=Homo sapiens OX=9606 GN=NDRG1 PE=1 SV=1	NDRG1	2.09414	5.48136	-2.31653	-0.222385
O43318	Mitogen-activated protein kinase kinase kinase 7 OS=Homo sapiens OX=9606 GN=MAP3K7 PE=1 SV=1	MAP3K7	2.08488	4.55854	-3.85766	-1.77278
P51798	H(+)/Cl(-) exchange transporter 7 OS=Homo sapiens OX=9606 GN=CLCN7 PE=1 SV=2	CLCN7	2.08479	3.94469	-3.91595	-1.83116
O96013	Serine/threonine-protein kinase PAK 4 OS=Homo sapiens OX=9606 GN=PAK4 PE=1 SV=1	PAK4	2.08407	2.83554	-3.06137	-0.977309
Q96ER3	Protein SAAL1 OS=Homo sapiens OX=9606 GN=SAAL1 PE=1 SV=2	SAAL1	2.08273	11.0949	0.104255	2.18699
Q9UNH7	Sorting nexin-6 OS=Homo sapiens OX=9606 GN=SNX6 PE=1 SV=1	SNX6	2.08066	13.3303	0.1352	2.21586
O95450	A disintegrin and metalloproteinase with thrombospondin motifs 2 OS=Homo sapiens OX=9606 GN=ADAMTS2 PE=2 SV=2	ADAMTS2	2.07407	4.52199	-4.48647	-2.41239
O75376	Nuclear receptor corepressor 1 OS=Homo sapiens OX=9606 GN=NCOR1 PE=1 SV=2	NCOR1	2.06268	15.2391	-2.62032	-0.557634
Q8WW59	SPRY domain-containing protein 4 OS=Homo sapiens OX=9606 GN=SPRYD4 PE=1 SV=2	SPRYD4	2.06268	3.30558	-2.8752	-0.812518
Q9Y3P8	Signaling threshold-regulating transmembrane adapter 1 OS=Homo sapiens OX=9606 GN=SIT1 PE=1 SV=1	SIT1	2.06225	7.24687	-2.76799	-0.70574
P23634	Plasma membrane calcium-transporting ATPase 4 OS=Homo sapiens OX=9606 GN=ATP2B4 PE=1 SV=2	ATP2B4	2.06091	5.96798	-0.876129	1.18479
Q8NFH5	Nucleoporin NUP35 OS=Homo sapiens OX=9606 GN=NUP35 PE=1 SV=1	NUP35	2.05373	1.93244	0.815385	2.86911
Q08AM6	Protein VAC14 homolog OS=Homo sapiens OX=9606 GN=VAC14 PE=1 SV=1	VAC14	2.04036	7.07359	-1.2714	0.768961
Q7L775	EPM2A-interacting protein 1 OS=Homo sapiens OX=9606 GN=EPM2AIP1 PE=1 SV=1	EPM2AIP1	2.0351	3.44722	-4.44176	-2.40666
Q92547	DNA topoisomerase 2-binding protein 1 OS=Homo sapiens OX=9606 GN=TOPBP1 PE=1 SV=3	TOPBP1	2.03481	3.21697	-3.77896	-1.74415
P30038	Delta-1-pyrroline-5-carboxylate dehydrogenase, mitochondrial OS=Homo sapiens OX=9606 GN=ALDH4A1 PE=1 SV=3	ALDH4A1	2.03259	8.79216	-2.9349	-0.90231
Q9BZL6	Serine/threonine-protein kinase D2 OS=Homo sapiens OX=9606 GN=PRKD2 PE=1 SV=3	PRKD2	2.02993	4.633	-1.07181	0.958119
Q9HCD5	Nuclear receptor coactivator 5 OS=Homo sapiens OX=9606 GN=NCOA5 PE=1 SV=2	NCOA5	2.02963	6.01138	-0.604981	1.42464
P33897	ATP-binding cassette sub-family D member 1 OS=Homo sapiens OX=9606 GN=ABCD1 PE=1 SV=2	ABCD1	2.02518	7.36237	-4.52716	-2.50198
Q13303	Voltage-gated potassium channel subunit beta-2 OS=Homo sapiens OX=9606 GN=KCNAB2 PE=1 SV=2	KCNAB2	2.02106	2.93767	-1.30347	0.71759
Q03426	Mevalonate kinase OS=Homo sapiens OX=9606 GN=MVK PE=1 SV=1	MVK	2.01752	9.6529	-2.95203	-0.93451
Q9H4L4	Sentrin-specific protease 3 OS=Homo sapiens OX=9606 GN=SENP3 PE=1 SV=2	SENP3	2.01586	7.27734	-0.526879	1.48898
P60510	Serine/threonine-protein phosphatase 4 catalytic subunit OS=Homo sapiens OX=9606 GN=PPP4C PE=1 SV=1	PPP4C	2.01551	18.4802	-0.950767	1.06474
Q08881	Tyrosine-protein kinase ITK/TSK OS=Homo sapiens OX=9606 GN=ITK PE=1 SV=1	ITK	2.0094	9.74437	-0.125922	1.88348
P35226	Polycomb complex protein BMI-1 OS=Homo sapiens OX=9606 GN=BMI1 PE=1 SV=2	BMI1	2.00364	11.6784	-2.99559	-0.99195
P22352	Glutathione peroxidase 3 OS=Homo sapiens OX=9606 GN=GPX3 PE=1 SV=2	GPX3	2.00176	5.19261	-1.85931	0.142445
Q86VN1	Vacuolar protein-sorting-associated protein 36 OS=Homo sapiens OX=9606 GN=VPS36 PE=1 SV=1	VPS36	2.00121	7.15687	-1.01253	0.988679
Q9Y3Q8	TSC22 domain family protein 4 OS=Homo sapiens OX=9606 GN=TSC22D4 PE=1 SV=2	TSC22D4	1.99462	7.57958	-4.21958	-2.22496
P53602	Diphosphomevalonate decarboxylase OS=Homo sapiens OX=9606 GN=MVD PE=1 SV=1	MVD	1.99432	5.08815	-2.33857	-0.344246
Q6P3S1	DENN domain-containing protein 1B OS=Homo sapiens OX=9606 GN=DENND1B PE=1 SV=2	DENND1B	1.99092	5.90454	-4.40959	-2.41867
O14662	Syntaxin-16 OS=Homo sapiens OX=9606 GN=STX16 PE=1 SV=3	STX16	1.98985	2.70654	-2.9658	-0.97595
P20645	Cation-dependent mannose-6-phosphate receptor OS=Homo sapiens OX=9606 GN=M6PR PE=1 SV=1	M6PR	1.98806	6.51902	0.351235	2.33929
O43676	NADH dehydrogenase [ubiquinone] 1 beta subcomplex subunit 3 OS=Homo sapiens OX=9606 GN=NDUFB3 PE=1 SV=3	NDUFB3	1.96966	6.1544	-3.21044	-1.24078
P09564	T-cell antigen CD7 OS=Homo sapiens OX=9606 GN=CD7 PE=1 SV=1	CD7	1.96503	2.68858	-2.80535	-0.840315
Q9NVX7	Kelch repeat and BTB domain-containing protein 4 OS=Homo sapiens OX=9606 GN=KBTBD4 PE=1 SV=3	KBTBD4	1.95519	3.47629	-3.69613	-1.74094
Q9Y296	Trafficking protein particle complex subunit 4 OS=Homo sapiens OX=9606 GN=TRAPPC4 PE=1 SV=1	TRAPPC4	1.95464	4.25891	-2.04549	-0.0908484
Q96I99	Succinate--CoA ligase [GDP-forming] subunit beta, mitochondrial OS=Homo sapiens OX=9606 GN=SUCLG2 PE=1 SV=2	SUCLG2	1.95385	2.84829	-1.13947	0.814374
P78563	Double-stranded RNA-specific editase 1 OS=Homo sapiens OX=9606 GN=ADARB1 PE=1 SV=1	ADARB1	1.95271	4.16647	-4.52248	-2.56977
Q13015	Protein AF1q OS=Homo sapiens OX=9606 GN=MLLT11 PE=1 SV=1	MLLT11	1.95108	2.74479	-2.93647	-0.985394
Q01831	DNA repair protein complementing XP-C cells OS=Homo sapiens OX=9606 GN=XPC PE=1 SV=4	XPC	1.94495	3.61228	-3.17737	-1.23242
O95870	Phosphatidylserine lipase ABHD16A OS=Homo sapiens OX=9606 GN=ABHD16A PE=1 SV=3	ABHD16A	1.94399	4.03442	-1.59309	0.350906
Q5TBB1	Ribonuclease H2 subunit B OS=Homo sapiens OX=9606 GN=RNASEH2B PE=1 SV=1	RNASEH2B	1.93248	9.32159	1.37867	3.31115
Q13472	DNA topoisomerase 3-alpha OS=Homo sapiens OX=9606 GN=TOP3A PE=1 SV=1	TOP3A	1.92877	4.36341	-1.58898	0.339794
Q08379	Golgin subfamily A member 2 OS=Homo sapiens OX=9606 GN=GOLGA2 PE=1 SV=3	GOLGA2	1.92595	5.69175	-0.765343	1.16061
Q86TS9	39S ribosomal protein L52, mitochondrial OS=Homo sapiens OX=9606 GN=MRPL52 PE=1 SV=2	MRPL52	1.92143	4.49874	-2.20111	-0.279677
Q5JRA6	Transport and Golgi organization protein 1 homolog OS=Homo sapiens OX=9606 GN=MIA3 PE=1 SV=1	MIA3	1.92045	5.03856	-3.54186	-1.62141
Q9BR76	Coronin-1B OS=Homo sapiens OX=9606 GN=CORO1B PE=1 SV=1	CORO1B	1.9194	5.58712	-4.10356	-2.18416
Q14145	Kelch-like ECH-associated protein 1 OS=Homo sapiens OX=9606 GN=KEAP1 PE=1 SV=2	KEAP1	1.91897	6.57222	-3.46309	-1.54412
Q9UBB5	Methyl-CpG-binding domain protein 2 OS=Homo sapiens OX=9606 GN=MBD2 PE=1 SV=1	MBD2	1.91801	7.387	-2.82577	-0.90776
Q9C0C2	182 kDa tankyrase-1-binding protein OS=Homo sapiens OX=9606 GN=TNKS1BP1 PE=1 SV=4	TNKS1BP1	1.90715	2.17473	-4.53325	-2.6261
O96028	Histone-lysine N-methyltransferase NSD2 OS=Homo sapiens OX=9606 GN=NSD2 PE=1 SV=1	NSD2	1.90536	8.03829	-1.03009	0.875261
Q9NRV9	Heme-binding protein 1 OS=Homo sapiens OX=9606 GN=HEBP1 PE=1 SV=1	HEBP1	1.89839	4.15821	-2.33926	-0.440866
P25325	3-mercaptopyruvate sulfurtransferase OS=Homo sapiens OX=9606 GN=MPST PE=1 SV=3	MPST	1.89834	8.09782	0.200245	2.09858
Q13724	Mannosyl-oligosaccharide glucosidase OS=Homo sapiens OX=9606 GN=MOGS PE=1 SV=5	MOGS	1.88846	4.02036	-0.704049	1.18441
Q7Z7N9	Transmembrane protein 179B OS=Homo sapiens OX=9606 GN=TMEM179B PE=1 SV=1	TMEM179B	1.88524	1.56224	-1.59458	0.290662
Q14693	Phosphatidate phosphatase LPIN1 OS=Homo sapiens OX=9606 GN=LPIN1 PE=1 SV=2	LPIN1	1.88322	6.44347	-4.46595	-2.58273
Q86SZ2	Trafficking protein particle complex subunit 6B OS=Homo sapiens OX=9606 GN=TRAPPC6B PE=1 SV=1	TRAPPC6B	1.88292	2.5751	-4.47328	-2.59036
Q8TAP9	M-phase-specific PLK1-interacting protein OS=Homo sapiens OX=9606 GN=MPLKIP PE=1 SV=1	MPLKIP	1.88248	2.99668	-3.8306	-1.94812
P19623	Spermidine synthase OS=Homo sapiens OX=9606 GN=SRM PE=1 SV=1	SRM	1.87073	6.24311	1.88805	3.75878
Q9HCJ3	Ribonucleoprotein PTB-binding 2 OS=Homo sapiens OX=9606 GN=RAVER2 PE=1 SV=2	RAVER2	1.86756	4.36813	-4.06585	-2.19829
Q9NS93	Transmembrane 7 superfamily member 3 OS=Homo sapiens OX=9606 GN=TM7SF3 PE=2 SV=1	TM7SF3	1.86239	6.38534	-4.54074	-2.67834
P82909	28S ribosomal protein S36, mitochondrial OS=Homo sapiens OX=9606 GN=MRPS36 PE=1 SV=2	MRPS36	1.85901	7.49455	-0.190918	1.66809
Q8IUD2	ELKS/Rab6-interacting/CAST family member 1 OS=Homo sapiens OX=9606 GN=ERC1 PE=1 SV=1	ERC1	1.85313	3.48182	-3.70535	-1.85222
O95273	Cyclin-D1-binding protein 1 OS=Homo sapiens OX=9606 GN=CCNDBP1 PE=1 SV=2	CCNDBP1	1.85228	7.58339	-4.44062	-2.58834
O96007	Molybdopterin synthase catalytic subunit OS=Homo sapiens OX=9606 GN=MOCS2 PE=1 SV=1	MOCS2	1.85049	2.57827	-1.62009	0.230395
Q14676	Mediator of DNA damage checkpoint protein 1 OS=Homo sapiens OX=9606 GN=MDC1 PE=1 SV=3	MDC1	1.85043	3.62776	-1.25837	0.592061
P28907	ADP-ribosyl cyclase/cyclic ADP-ribose hydrolase 1 OS=Homo sapiens OX=9606 GN=CD38 PE=1 SV=2	CD38	1.84988	5.59853	-2.33617	-0.486294
Q09666	Neuroblast differentiation-associated protein AHNAK OS=Homo sapiens OX=9606 GN=AHNAK PE=1 SV=2	AHNAK	1.84768	6.52634	-2.51235	-0.664668
Q53ET0	CREB-regulated transcription coactivator 2 OS=Homo sapiens OX=9606 GN=CRTC2 PE=1 SV=2	CRTC2	1.84642	10.525	-4.50516	-2.65874
Q8NEB9	Phosphatidylinositol 3-kinase catalytic subunit type 3 OS=Homo sapiens OX=9606 GN=PIK3C3 PE=1 SV=1	PIK3C3	1.84354	3.93681	-3.6279	-1.78436
Q6DCA0	AMMECR1-like protein OS=Homo sapiens OX=9606 GN=AMMECR1L PE=1 SV=1	AMMECR1L	1.84327	1.67454	-3.71478	-1.87151
P23458	Tyrosine-protein kinase JAK1 OS=Homo sapiens OX=9606 GN=JAK1 PE=1 SV=2	JAK1	1.83723	2.16065	-4.53329	-2.69606
P22681	E3 ubiquitin-protein ligase CBL OS=Homo sapiens OX=9606 GN=CBL PE=1 SV=2	CBL	1.83668	6.95196	-1.24021	0.596464
Q9BSJ2	Gamma-tubulin complex component 2 OS=Homo sapiens OX=9606 GN=TUBGCP2 PE=1 SV=2	TUBGCP2	1.82994	3.88231	-0.960571	0.869368
Q96GQ5	RUS1 family protein C16orf58 OS=Homo sapiens OX=9606 GN=C16orf58 PE=1 SV=2	C16orf58	1.82912	7.40686	-3.66748	-1.83836
Q13642	Four and a half LIM domains protein 1 OS=Homo sapiens OX=9606 GN=FHL1 PE=1 SV=4	FHL1	1.82826	2.35543	-0.712417	1.11585
Q9UL63	Muskelin OS=Homo sapiens OX=9606 GN=MKLN1 PE=1 SV=2	MKLN1	1.82388	6.21315	-2.34357	-0.519694
Q15398	Disks large-associated protein 5 OS=Homo sapiens OX=9606 GN=DLGAP5 PE=1 SV=2	DLGAP5	1.82287	4.11717	-2.3047	-0.481833
P49748	Very long-chain specific acyl-CoA dehydrogenase, mitochondrial OS=Homo sapiens OX=9606 GN=ACADVL PE=1 SV=1	ACADVL	1.82039	5.11864	0.263615	2.08401
P53618	Coatomer subunit beta OS=Homo sapiens OX=9606 GN=COPB1 PE=1 SV=3	COPB1	1.81442	8.11696	1.80736	3.62178
Q3LXA3	Triokinase/FMN cyclase OS=Homo sapiens OX=9606 GN=TKFC PE=1 SV=2	TKFC	1.8109	4.79969	-0.0789996	1.73191
Q8N9N5	Protein BANP OS=Homo sapiens OX=9606 GN=BANP PE=1 SV=3	BANP	1.81084	7.42148	-4.37432	-2.56348
Q9GZM5	Protein YIPF3 OS=Homo sapiens OX=9606 GN=YIPF3 PE=1 SV=1	YIPF3	1.80803	2.99456	-3.46587	-1.65784
O95059	Ribonuclease P protein subunit p14 OS=Homo sapiens OX=9606 GN=RPP14 PE=1 SV=3	RPP14	1.80715	5.60914	-3.99522	-2.18807
Q96G25	Mediator of RNA polymerase II transcription subunit 8 OS=Homo sapiens OX=9606 GN=MED8 PE=1 SV=2	MED8	1.80673	11.5625	-1.92411	-0.11738
Q12872	Splicing factor, suppressor of white-apricot homolog OS=Homo sapiens OX=9606 GN=SFSWAP PE=1 SV=3	SFSWAP	1.80552	7.44902	-3.80438	-1.99886
O00754	Lysosomal alpha-mannosidase OS=Homo sapiens OX=9606 GN=MAN2B1 PE=1 SV=3	MAN2B1	1.80294	6.38496	-2.67749	-0.874552
Q02127	Dihydroorotate dehydrogenase (quinone), mitochondrial OS=Homo sapiens OX=9606 GN=DHODH PE=1 SV=3	DHODH	1.80201	5.93848	-3.5579	-1.75589
Q9BX68	Histidine triad nucleotide-binding protein 2, mitochondrial OS=Homo sapiens OX=9606 GN=HINT2 PE=1 SV=1	HINT2	1.80136	8.31174	0.968223	2.76959
Q9Y315	Deoxyribose-phosphate aldolase OS=Homo sapiens OX=9606 GN=DERA PE=1 SV=2	DERA	1.79797	3.3467	-3.55004	-1.75207
Q8TDY2	RB1-inducible coiled-coil protein 1 OS=Homo sapiens OX=9606 GN=RB1CC1 PE=1 SV=3	RB1CC1	1.79682	2.42195	-4.58916	-2.79234
Q96PM5	RING finger and CHY zinc finger domain-containing protein 1 OS=Homo sapiens OX=9606 GN=RCHY1 PE=1 SV=1	RCHY1	1.79676	6.44726	-4.55421	-2.75745
Q9BSH4	Translational activator of cytochrome c oxidase 1 OS=Homo sapiens OX=9606 GN=TACO1 PE=1 SV=1	TACO1	1.79605	8.21413	-0.201955	1.5941
Q9H553	Alpha-1,3/1,6-mannosyltransferase ALG2 OS=Homo sapiens OX=9606 GN=ALG2 PE=1 SV=1	ALG2	1.7951	2.21675	-4.56349	-2.76839
Q86YZ3	Hornerin OS=Homo sapiens OX=9606 GN=HRNR PE=1 SV=2	HRNR	1.79403	2.89948	-3.80259	-2.00856
P17174	Aspartate aminotransferase, cytoplasmic OS=Homo sapiens OX=9606 GN=GOT1 PE=1 SV=3	GOT1	1.78919	5.25654	-0.0244485	1.76474
P51159	Ras-related protein Rab-27A OS=Homo sapiens OX=9606 GN=RAB27A PE=1 SV=3	RAB27A	1.78674	3.85642	-1.99746	-0.210724
Q8TBA6	Golgin subfamily A member 5 OS=Homo sapiens OX=9606 GN=GOLGA5 PE=1 SV=3	GOLGA5	1.78461	4.30142	-3.65053	-1.86592
Q8WUA7	TBC1 domain family member 22A OS=Homo sapiens OX=9606 GN=TBC1D22A PE=1 SV=2	TBC1D22A	1.77623	2.54278	-4.44283	-2.6666
Q9UH99	SUN domain-containing protein 2 OS=Homo sapiens OX=9606 GN=SUN2 PE=1 SV=3	SUN2	1.76991	7.62468	-0.939696	0.830212
Q9NUM4	Transmembrane protein 106B OS=Homo sapiens OX=9606 GN=TMEM106B PE=1 SV=2	TMEM106B	1.76276	2.35088	-2.63634	-0.873581
Q13510	Acid ceramidase OS=Homo sapiens OX=9606 GN=ASAH1 PE=1 SV=5	ASAH1	1.75926	9.02345	-2.3254	-0.566138
Q9P2N6	KAT8 regulatory NSL complex subunit 3 OS=Homo sapiens OX=9606 GN=KANSL3 PE=1 SV=2	KANSL3	1.75907	7.40839	-0.613668	1.14541
Q9P016	Thymocyte nuclear protein 1 OS=Homo sapiens OX=9606 GN=THYN1 PE=1 SV=1	THYN1	1.75804	4.61386	1.50087	3.25891
Q9NXV6	CDKN2A-interacting protein OS=Homo sapiens OX=9606 GN=CDKN2AIP PE=1 SV=3	CDKN2AIP	1.75726	4.79945	-1.40694	0.350316
Q13948	Protein CASP OS=Homo sapiens OX=9606 GN=CUX1 PE=1 SV=2	CUX1	1.75422	3.63247	-3.90161	-2.14739
P78362	SRSF protein kinase 2 OS=Homo sapiens OX=9606 GN=SRPK2 PE=1 SV=3	SRPK2	1.75393	7.66643	-0.347219	1.40671
Q86TP1	Exopolyphosphatase PRUNE1 OS=Homo sapiens OX=9606 GN=PRUNE1 PE=1 SV=2	PRUNE1	1.75344	5.00071	-3.34979	-1.59636
Q7LG56	Ribonucleoside-diphosphate reductase subunit M2 B OS=Homo sapiens OX=9606 GN=RRM2B PE=1 SV=1	RRM2B	1.75261	4.86795	-4.49751	-2.7449
O15400	Syntaxin-7 OS=Homo sapiens OX=9606 GN=STX7 PE=1 SV=4	STX7	1.74511	6.54383	-2.12999	-0.384881
Q9BR61	Acyl-CoA-binding domain-containing protein 6 OS=Homo sapiens OX=9606 GN=ACBD6 PE=1 SV=1	ACBD6	1.73643	2.50895	-1.7148	0.0216295
P22102	Trifunctional purine biosynthetic protein adenosine-3 OS=Homo sapiens OX=9606 GN=GART PE=1 SV=1	GART	1.73361	7.96494	2.57429	4.30791
Q9H2J4	Phosducin-like protein 3 OS=Homo sapiens OX=9606 GN=PDCL3 PE=1 SV=1	PDCL3	1.73336	8.90977	0.585707	2.31907
Q15031	Probable leucine--tRNA ligase, mitochondrial OS=Homo sapiens OX=9606 GN=LARS2 PE=1 SV=2	LARS2	1.73291	4.53978	-0.400478	1.33243
Q8IW35	Centrosomal protein of 97 kDa OS=Homo sapiens OX=9606 GN=CEP97 PE=1 SV=1	CEP97	1.73038	12.1814	-3.14448	-1.4141
P78381	UDP-galactose translocator OS=Homo sapiens OX=9606 GN=SLC35A2 PE=1 SV=1	SLC35A2	1.72907	4.03051	-3.40407	-1.67499
Q6NTF9	Rhomboid domain-containing protein 2 OS=Homo sapiens OX=9606 GN=RHBDD2 PE=2 SV=2	RHBDD2	1.72842	2.25073	-4.56358	-2.83516
Q9UIS9	Methyl-CpG-binding domain protein 1 OS=Homo sapiens OX=9606 GN=MBD1 PE=1 SV=2	MBD1	1.72831	9.24944	-3.41293	-1.68461
Q9Y5X1	Sorting nexin-9 OS=Homo sapiens OX=9606 GN=SNX9 PE=1 SV=1	SNX9	1.72659	3.84664	-4.50976	-2.78317
Q6P9B9	Integrator complex subunit 5 OS=Homo sapiens OX=9606 GN=INTS5 PE=1 SV=1	INTS5	1.72583	1.15323	-1.66704	0.0587934
Q9H269	Vacuolar protein sorting-associated protein 16 homolog OS=Homo sapiens OX=9606 GN=VPS16 PE=1 SV=2	VPS16	1.7242	5.85974	-2.76184	-1.03765
Q9BV79	Enoyl-[acyl-carrier-protein] reductase, mitochondrial OS=Homo sapiens OX=9606 GN=MECR PE=1 SV=2	MECR	1.72391	3.12617	-4.23956	-2.51565
P04083	Annexin A1 OS=Homo sapiens OX=9606 GN=ANXA1 PE=1 SV=2	ANXA1	1.72144	11.4513	3.13659	4.85803
Q9NSC5	Homer protein homolog 3 OS=Homo sapiens OX=9606 GN=HOMER3 PE=1 SV=2	HOMER3	1.71314	2.33413	-4.44299	-2.72985
Q9Y450	HBS1-like protein OS=Homo sapiens OX=9606 GN=HBS1L PE=1 SV=1	HBS1L	1.71214	5.74144	0.00610554	1.71825
P46940	Ras GTPase-activating-like protein IQGAP1 OS=Homo sapiens OX=9606 GN=IQGAP1 PE=1 SV=1	IQGAP1	1.71078	11.7872	-0.811765	0.899016
Q8TAF3	WD repeat-containing protein 48 OS=Homo sapiens OX=9606 GN=WDR48 PE=1 SV=1	WDR48	1.70874	9.22615	-2.41281	-0.704069
Q96CB9	5-methylcytosine rRNA methyltransferase NSUN4 OS=Homo sapiens OX=9606 GN=NSUN4 PE=1 SV=2	NSUN4	1.70845	9.09347	-2.21129	-0.502843
Q8NEF9	Serum response factor-binding protein 1 OS=Homo sapiens OX=9606 GN=SRFBP1 PE=1 SV=1	SRFBP1	1.70767	6.58257	-4.15923	-2.45156
O60427	Acyl-CoA (8-3)-desaturase OS=Homo sapiens OX=9606 GN=FADS1 PE=1 SV=3	FADS1	1.70663	2.32573	-4.48831	-2.78168
P01042	Kininogen-1 OS=Homo sapiens OX=9606 GN=KNG1 PE=1 SV=2	KNG1	1.70563	5.17876	2.48275	4.18838
O94915	Protein furry homolog-like OS=Homo sapiens OX=9606 GN=FRYL PE=1 SV=2	FRYL	1.70452	15.8139	-1.11778	0.586739
O00567	Nucleolar protein 56 OS=Homo sapiens OX=9606 GN=NOP56 PE=1 SV=4	NOP56	1.70321	7.65041	2.07102	3.77422
Q9HDC9	Adipocyte plasma membrane-associated protein OS=Homo sapiens OX=9606 GN=APMAP PE=1 SV=2	APMAP	1.70288	7.14829	0.107719	1.81059
P61981	14-3-3 protein gamma OS=Homo sapiens OX=9606 GN=YWHAG PE=1 SV=2	YWHAG	1.7015	11.2463	2.80327	4.50477
Q99611	Selenide, water dikinase 2 OS=Homo sapiens OX=9606 GN=SEPHS2 PE=1 SV=3	SEPHS2	1.69876	3.95149	-4.55969	-2.86093
Q15121	Astrocytic phosphoprotein PEA-15 OS=Homo sapiens OX=9606 GN=PEA15 PE=1 SV=2	PEA15	1.69379	7.52611	-2.79267	-1.09887
P36955	Pigment epithelium-derived factor OS=Homo sapiens OX=9606 GN=SERPINF1 PE=1 SV=4	SERPINF1	1.68989	5.75243	-0.760329	0.929562
O43924	Retinal rod rhodopsin-sensitive cGMP 3',5'-cyclic phosphodiesterase subunit delta OS=Homo sapiens OX=9606 GN=PDE6D PE=1 SV=1	PDE6D	1.68874	3.53775	-0.863071	0.825669
Q9UNZ5	Leydig cell tumor 10 kDa protein homolog OS=Homo sapiens OX=9606 GN=C19orf53 PE=1 SV=1	C19orf53	1.68844	3.31307	-2.83318	-1.14475
Q9UHD2	Serine/threonine-protein kinase TBK1 OS=Homo sapiens OX=9606 GN=TBK1 PE=1 SV=1	TBK1	1.6869	3.97856	-2.67854	-0.991636
Q86VR2	Reticulophagy regulator 3 OS=Homo sapiens OX=9606 GN=RETREG3 PE=1 SV=1	RETREG3	1.68167	2.75372	-3.31869	-1.63702
Q13057	Bifunctional coenzyme A synthase OS=Homo sapiens OX=9606 GN=COASY PE=1 SV=4	COASY	1.68132	3.80903	-2.04132	-0.360009
Q8NCF5	NFATC2-interacting protein OS=Homo sapiens OX=9606 GN=NFATC2IP PE=1 SV=1	NFATC2IP	1.6784	1.75804	-3.29445	-1.61606
P36402	Transcription factor 7 OS=Homo sapiens OX=9606 GN=TCF7 PE=1 SV=3	TCF7	1.67731	4.26363	-1.15754	0.519769
Q9Y3F4	Serine-threonine kinase receptor-associated protein OS=Homo sapiens OX=9606 GN=STRAP PE=1 SV=1	STRAP	1.67709	6.16499	2.93199	4.60908
P52298	Nuclear cap-binding protein subunit 2 OS=Homo sapiens OX=9606 GN=NCBP2 PE=1 SV=1	NCBP2	1.67246	3.46049	0.216292	1.88875
P31350	Ribonucleoside-diphosphate reductase subunit M2 OS=Homo sapiens OX=9606 GN=RRM2 PE=1 SV=1	RRM2	1.67164	3.46839	-0.368585	1.30306
Q9H330	Transmembrane protein 245 OS=Homo sapiens OX=9606 GN=TMEM245 PE=1 SV=3	TMEM245	1.66753	3.99265	-2.32813	-0.6606
Q86UE4	Protein LYRIC OS=Homo sapiens OX=9606 GN=MTDH PE=1 SV=2	MTDH	1.66749	3.71679	0.194023	1.86151
O43505	Beta-1,4-glucuronyltransferase 1 OS=Homo sapiens OX=9606 GN=B4GAT1 PE=1 SV=1	B4GAT1	1.66697	1.92742	-3.38863	-1.72167
O00124	UBX domain-containing protein 8 OS=Homo sapiens OX=9606 GN=UBXN8 PE=1 SV=2	UBXN8	1.66286	7.65563	-4.55939	-2.89653
Q86YR5	G-protein-signaling modulator 1 OS=Homo sapiens OX=9606 GN=GPSM1 PE=1 SV=2	GPSM1	1.65758	2.15024	-4.46814	-2.81056
Q9UJW0	Dynactin subunit 4 OS=Homo sapiens OX=9606 GN=DCTN4 PE=1 SV=1	DCTN4	1.65057	8.29901	-1.40533	0.245244
P06732	Creatine kinase M-type OS=Homo sapiens OX=9606 GN=CKM PE=1 SV=2	CKM	1.64678	5.00224	-1.34214	0.304645
Q8IXI2	Mitochondrial Rho GTPase 1 OS=Homo sapiens OX=9606 GN=RHOT1 PE=1 SV=2	RHOT1	1.64676	6.00873	-1.177	0.469758
Q96HY6	DDRGK domain-containing protein 1 OS=Homo sapiens OX=9606 GN=DDRGK1 PE=1 SV=2	DDRGK1	1.64492	4.83283	-1.21761	0.427316
Q9HCN4	GPN-loop GTPase 1 OS=Homo sapiens OX=9606 GN=GPN1 PE=1 SV=1	GPN1	1.64055	5.13658	-2.2161	-0.575552
P07225	Vitamin K-dependent protein S OS=Homo sapiens OX=9606 GN=PROS1 PE=1 SV=1	PROS1	1.63838	2.51342	-3.38065	-1.74227
Q9H0P0	Cytosolic 5'-nucleotidase 3A OS=Homo sapiens OX=9606 GN=NT5C3A PE=1 SV=3	NT5C3A	1.63801	7.39672	-2.21884	-0.580838
Q99767	Amyloid-beta A4 precursor protein-binding family A member 2 OS=Homo sapiens OX=9606 GN=APBA2 PE=1 SV=3	APBA2	1.63662	2.07354	-4.45155	-2.81493
Q6NUK1	Calcium-binding mitochondrial carrier protein SCaMC-1 OS=Homo sapiens OX=9606 GN=SLC25A24 PE=1 SV=2	SLC25A24	1.63652	9.25218	-2.84734	-1.21081
Q9P2E9	Ribosome-binding protein 1 OS=Homo sapiens OX=9606 GN=RRBP1 PE=1 SV=5	RRBP1	1.63549	6.05469	-0.876582	0.758912
Q9BW19	Kinesin-like protein KIFC1 OS=Homo sapiens OX=9606 GN=KIFC1 PE=1 SV=2	KIFC1	1.6331	10.5397	-1.08535	0.547748
P49754	Vacuolar protein sorting-associated protein 41 homolog OS=Homo sapiens OX=9606 GN=VPS41 PE=1 SV=3	VPS41	1.63211	2.5742	-4.52031	-2.8882
O95696	Bromodomain-containing protein 1 OS=Homo sapiens OX=9606 GN=BRD1 PE=1 SV=1	BRD1	1.63007	5.5823	-1.51889	0.111171
Q96F07	Cytoplasmic FMR1-interacting protein 2 OS=Homo sapiens OX=9606 GN=CYFIP2 PE=1 SV=2	CYFIP2	1.62777	3.40027	-0.134547	1.49323
P19823	Inter-alpha-trypsin inhibitor heavy chain H2 OS=Homo sapiens OX=9606 GN=ITIH2 PE=1 SV=2	ITIH2	1.62353	4.70349	2.72745	4.35098
P49761	Dual specificity protein kinase CLK3 OS=Homo sapiens OX=9606 GN=CLK3 PE=1 SV=3	CLK3	1.62199	2.14873	-3.01186	-1.38987
Q15005	Signal peptidase complex subunit 2 OS=Homo sapiens OX=9606 GN=SPCS2 PE=1 SV=3	SPCS2	1.62085	4.77035	-0.281958	1.3389
P35251	Replication factor C subunit 1 OS=Homo sapiens OX=9606 GN=RFC1 PE=1 SV=4	RFC1	1.62085	5.94272	-1.24598	0.374869
Q53T59	HCLS1-binding protein 3 OS=Homo sapiens OX=9606 GN=HS1BP3 PE=1 SV=1	HS1BP3	1.61906	3.67443	-3.91025	-2.29119
A6NDU8	UPF0600 protein C5orf51 OS=Homo sapiens OX=9606 GN=C5orf51 PE=1 SV=1	C5orf51	1.61877	7.50759	-1.87423	-0.255455
P17936	Insulin-like growth factor-binding protein 3 OS=Homo sapiens OX=9606 GN=IGFBP3 PE=1 SV=2	IGFBP3	1.61738	4.42078	-1.51194	0.105445
Q9H4L5	Oxysterol-binding protein-related protein 3 OS=Homo sapiens OX=9606 GN=OSBPL3 PE=1 SV=1	OSBPL3	1.61321	4.75812	-2.20557	-0.592358
O95445	Apolipoprotein M OS=Homo sapiens OX=9606 GN=APOM PE=1 SV=2	APOM	1.61241	5.76621	-1.65978	-0.0473727
O14526	F-BAR domain only protein 1 OS=Homo sapiens OX=9606 GN=FCHO1 PE=1 SV=2	FCHO1	1.60693	2.28248	-4.45059	-2.84367
O43823	A-kinase anchor protein 8 OS=Homo sapiens OX=9606 GN=AKAP8 PE=1 SV=1	AKAP8	1.60488	4.4235	-3.16397	-1.55909
P82094	TATA element modulatory factor OS=Homo sapiens OX=9606 GN=TMF1 PE=1 SV=2	TMF1	1.60456	7.23624	-4.47803	-2.87348
O75718	Cartilage-associated protein OS=Homo sapiens OX=9606 GN=CRTAP PE=1 SV=1	CRTAP	1.60399	2.36303	-4.53465	-2.93066
Q96NB3	Zinc finger protein 830 OS=Homo sapiens OX=9606 GN=ZNF830 PE=1 SV=2	ZNF830	1.60363	7.47488	-1.01	0.593627
Q9H8W4	Pleckstrin homology domain-containing family F member 2 OS=Homo sapiens OX=9606 GN=PLEKHF2 PE=1 SV=1	PLEKHF2	1.60303	6.51321	-3.74129	-2.13826
Q8NF37	Lysophosphatidylcholine acyltransferase 1 OS=Homo sapiens OX=9606 GN=LPCAT1 PE=1 SV=2	LPCAT1	1.60082	3.92692	-2.38361	-0.782783
Q8WTS6	Histone-lysine N-methyltransferase SETD7 OS=Homo sapiens OX=9606 GN=SETD7 PE=1 SV=1	SETD7	1.59667	2.86208	-3.3208	-1.72414
Q03252	Lamin-B2 OS=Homo sapiens OX=9606 GN=LMNB2 PE=1 SV=4	LMNB2	1.59625	3.66588	1.47538	3.07164
Q9ULV4	Coronin-1C OS=Homo sapiens OX=9606 GN=CORO1C PE=1 SV=1	CORO1C	1.59415	6.00774	1.18564	2.7798
P35580	Myosin-10 OS=Homo sapiens OX=9606 GN=MYH10 PE=1 SV=3	MYH10	1.59345	7.91563	1.25355	2.84701
Q9BW72	HIG1 domain family member 2A, mitochondrial OS=Homo sapiens OX=9606 GN=HIGD2A PE=1 SV=1	HIGD2A	1.59205	1.07856	-0.994132	0.597921
Q15907	Ras-related protein Rab-11B OS=Homo sapiens OX=9606 GN=RAB11B PE=1 SV=4	RAB11B	1.59116	8.77452	2.31368	3.90484
Q96ME7	Zinc finger protein 512 OS=Homo sapiens OX=9606 GN=ZNF512 PE=1 SV=2	ZNF512	1.58793	3.73983	-0.0176822	1.57025
Q2TAA2	Isoamyl acetate-hydrolyzing esterase 1 homolog OS=Homo sapiens OX=9606 GN=IAH1 PE=1 SV=1	IAH1	1.58786	3.6978	-4.27574	-2.68788
O95470	Sphingosine-1-phosphate lyase 1 OS=Homo sapiens OX=9606 GN=SGPL1 PE=1 SV=3	SGPL1	1.58739	5.16029	-1.01167	0.575725
Q8NDX1	PH and SEC7 domain-containing protein 4 OS=Homo sapiens OX=9606 GN=PSD4 PE=1 SV=2	PSD4	1.58561	4.73864	-3.77918	-2.19357
O94842	TOX high mobility group box family member 4 OS=Homo sapiens OX=9606 GN=TOX4 PE=1 SV=1	TOX4	1.58556	6.85115	-0.374812	1.21075
P54252	Ataxin-3 OS=Homo sapiens OX=9606 GN=ATXN3 PE=1 SV=5	ATXN3	1.58532	5.8639	-0.691313	0.894006
P16885	1-phosphatidylinositol 4,5-bisphosphate phosphodiesterase gamma-2 OS=Homo sapiens OX=9606 GN=PLCG2 PE=1 SV=4	PLCG2	1.57907	4.99893	-3.58884	-2.00977
P22090	40S ribosomal protein S4, Y isoform 1 OS=Homo sapiens OX=9606 GN=RPS4Y1 PE=1 SV=2	RPS4Y1	1.5767	10.4111	-2.00487	-0.428173
Q96DX4	RING finger and SPRY domain-containing protein 1 OS=Homo sapiens OX=9606 GN=RSPRY1 PE=1 SV=1	RSPRY1	1.57473	1.9166	-4.55401	-2.97928
Q9H147	Deoxynucleotidyltransferase terminal-interacting protein 1 OS=Homo sapiens OX=9606 GN=DNTTIP1 PE=1 SV=2	DNTTIP1	1.57428	6.22332	-4.18825	-2.61397
Q9BYZ2	L-lactate dehydrogenase A-like 6B OS=Homo sapiens OX=9606 GN=LDHAL6B PE=1 SV=3	LDHAL6B	1.57425	0.501518	-1.53148	0.0427732
P35914	Hydroxymethylglutaryl-CoA lyase, mitochondrial OS=Homo sapiens OX=9606 GN=HMGCL PE=1 SV=2	HMGCL	1.5725	4.65737	-3.4188	-1.8463
O43516	WAS/WASL-interacting protein family member 1 OS=Homo sapiens OX=9606 GN=WIPF1 PE=1 SV=3	WIPF1	1.57142	3.26192	-3.42016	-1.84874
P35579	Myosin-9 OS=Homo sapiens OX=9606 GN=MYH9 PE=1 SV=4	MYH9	1.56533	5.50499	3.34632	4.91165
Q96N66	Lysophospholipid acyltransferase 7 OS=Homo sapiens OX=9606 GN=MBOAT7 PE=1 SV=2	MBOAT7	1.56489	5.55482	-2.47961	-0.914717
P52788	Spermine synthase OS=Homo sapiens OX=9606 GN=SMS PE=1 SV=2	SMS	1.55847	7.27237	1.42664	2.9851
Q6P1N9	Putative deoxyribonuclease TATDN1 OS=Homo sapiens OX=9606 GN=TATDN1 PE=1 SV=2	TATDN1	1.55349	8.05672	-0.37243	1.18106
Q9H910	Jupiter microtubule associated homolog 2 OS=Homo sapiens OX=9606 GN=JPT2 PE=1 SV=1	JPT2	1.55319	6.95336	-0.564428	0.988762
O15020	Spectrin beta chain, non-erythrocytic 2 OS=Homo sapiens OX=9606 GN=SPTBN2 PE=1 SV=3	SPTBN2	1.55292	3.06884	-3.78376	-2.23084
Q8N6M0	Deubiquitinase OTUD6B OS=Homo sapiens OX=9606 GN=OTUD6B PE=1 SV=1	OTUD6B	1.55208	8.84159	-0.175157	1.37692
Q9H583	HEAT repeat-containing protein 1 OS=Homo sapiens OX=9606 GN=HEATR1 PE=1 SV=3	HEATR1	1.55157	5.06984	0.916995	2.46857
Q96G01	Protein bicaudal D homolog 1 OS=Homo sapiens OX=9606 GN=BICD1 PE=1 SV=3	BICD1	1.55096	1.39899	-3.27606	-1.72509
O60313	Dynamin-like 120 kDa protein, mitochondrial OS=Homo sapiens OX=9606 GN=OPA1 PE=1 SV=3	OPA1	1.54996	1.89176	-1.09073	0.459236
Q5MIZ7	Serine/threonine-protein phosphatase 4 regulatory subunit 3B OS=Homo sapiens OX=9606 GN=PPP4R3B PE=1 SV=2	PPP4R3B	1.5483	2.22405	-4.52304	-2.97474
P15104	Glutamine synthetase OS=Homo sapiens OX=9606 GN=GLUL PE=1 SV=4	GLUL	1.54703	2.45523	0.922119	2.46915
P35790	Choline kinase alpha OS=Homo sapiens OX=9606 GN=CHKA PE=1 SV=3	CHKA	1.54628	13.6371	-4.42487	-2.87859
Q9UBF2	Coatomer subunit gamma-2 OS=Homo sapiens OX=9606 GN=COPG2 PE=1 SV=1	COPG2	1.54528	1.93845	-0.799401	0.745875
Q9UKM9	RNA-binding protein Raly OS=Homo sapiens OX=9606 GN=RALY PE=1 SV=1	RALY	1.54443	8.82044	2.13345	3.67787
O75340	Programmed cell death protein 6 OS=Homo sapiens OX=9606 GN=PDCD6 PE=1 SV=1	PDCD6	1.54327	15.5823	0.293031	1.8363
O75312	Zinc finger protein ZPR1 OS=Homo sapiens OX=9606 GN=ZPR1 PE=1 SV=1	ZPR1	1.54282	5.01278	-1.26501	0.277806
Q96HR8	H/ACA ribonucleoprotein complex non-core subunit NAF1 OS=Homo sapiens OX=9606 GN=NAF1 PE=1 SV=2	NAF1	1.5421	3.67134	-2.87904	-1.33694
P46976	Glycogenin-1 OS=Homo sapiens OX=9606 GN=GYG1 PE=1 SV=4	GYG1	1.54093	2.35562	-3.39992	-1.85899
Q9NXN4	Ganglioside-induced differentiation-associated protein 2 OS=Homo sapiens OX=9606 GN=GDAP2 PE=1 SV=1	GDAP2	1.54074	2.21767	-3.65354	-2.1128
Q6P161	39S ribosomal protein L54, mitochondrial OS=Homo sapiens OX=9606 GN=MRPL54 PE=1 SV=1	MRPL54	1.53969	2.15683	-2.85821	-1.31852
P41214	Eukaryotic translation initiation factor 2D OS=Homo sapiens OX=9606 GN=EIF2D PE=1 SV=3	EIF2D	1.53947	7.7794	-0.97158	0.567894
Q13163	Dual specificity mitogen-activated protein kinase kinase 5 OS=Homo sapiens OX=9606 GN=MAP2K5 PE=1 SV=2	MAP2K5	1.53769	5.63441	-3.97954	-2.44186
Q93008	Probable ubiquitin carboxyl-terminal hydrolase FAF-X OS=Homo sapiens OX=9606 GN=USP9X PE=1 SV=3	USP9X	1.53623	5.63199	-1.37807	0.158157
Q13601	KRR1 small subunit processome component homolog OS=Homo sapiens OX=9606 GN=KRR1 PE=1 SV=4	KRR1	1.53605	5.48049	-0.762363	0.77369
P40121	Macrophage-capping protein OS=Homo sapiens OX=9606 GN=CAPG PE=1 SV=2	CAPG	1.53532	8.49999	2.0942	3.62952
Q9BPX6	Calcium uptake protein 1, mitochondrial OS=Homo sapiens OX=9606 GN=MICU1 PE=1 SV=1	MICU1	1.53474	2.06127	-4.06369	-2.52896
Q9Y5Q9	General transcription factor 3C polypeptide 3 OS=Homo sapiens OX=9606 GN=GTF3C3 PE=1 SV=1	GTF3C3	1.53142	5.52429	-1.96305	-0.431633
O43663	Protein regulator of cytokinesis 1 OS=Homo sapiens OX=9606 GN=PRC1 PE=1 SV=2	PRC1	1.53125	5.25519	-2.51351	-0.982257
O43493	Trans-Golgi network integral membrane protein 2 OS=Homo sapiens OX=9606 GN=TGOLN2 PE=1 SV=3	TGOLN2	1.52412	8.70075	-2.63293	-1.10882
P61073	C-X-C chemokine receptor type 4 OS=Homo sapiens OX=9606 GN=CXCR4 PE=1 SV=1	CXCR4	1.52314	7.56198	0.363519	1.88666
Q9BRP8	Partner of Y14 and mago OS=Homo sapiens OX=9606 GN=PYM1 PE=1 SV=1	PYM1	1.51913	5.16612	-1.08783	0.431293
Q96AC1	Fermitin family homolog 2 OS=Homo sapiens OX=9606 GN=FERMT2 PE=1 SV=1	FERMT2	1.51638	3.28807	-4.11986	-2.60347
P23610	Factor VIII intron 22 protein OS=Homo sapiens OX=9606 GN=F8A1 PE=1 SV=2	F8A1	1.51453	2.06216	-4.42565	-2.91111
Q14203	Dynactin subunit 1 OS=Homo sapiens OX=9606 GN=DCTN1 PE=1 SV=3	DCTN1	1.51004	5.29386	1.63804	3.14809
Q7Z460	CLIP-associating protein 1 OS=Homo sapiens OX=9606 GN=CLASP1 PE=1 SV=1	CLASP1	1.50323	2.76511	-1.58103	-0.0778029
Q969X5	Endoplasmic reticulum-Golgi intermediate compartment protein 1 OS=Homo sapiens OX=9606 GN=ERGIC1 PE=1 SV=1	ERGIC1	1.50197	9.97668	-0.294529	1.20744
Q9Y4E6	WD repeat-containing protein 7 OS=Homo sapiens OX=9606 GN=WDR7 PE=1 SV=2	WDR7	1.49497	2.10295	-3.89963	-2.40466
O95786	Probable ATP-dependent RNA helicase DDX58 OS=Homo sapiens OX=9606 GN=DDX58 PE=1 SV=2	DDX58	1.49114	7.8125	-1.78451	-0.293379
Q68DH5	LMBR1 domain-containing protein 2 OS=Homo sapiens OX=9606 GN=LMBRD2 PE=1 SV=1	LMBRD2	1.48904	1.7588	-2.21003	-0.720993
Q8NHG8	E3 ubiquitin-protein ligase ZNRF2 OS=Homo sapiens OX=9606 GN=ZNRF2 PE=1 SV=1	ZNRF2	1.48831	5.49767	-3.51903	-2.03071
Q8NHP8	Putative phospholipase B-like 2 OS=Homo sapiens OX=9606 GN=PLBD2 PE=1 SV=2	PLBD2	1.48735	4.54458	-0.88253	0.604819
P49848	Transcription initiation factor TFIID subunit 6 OS=Homo sapiens OX=9606 GN=TAF6 PE=1 SV=1	TAF6	1.4837	2.07794	-2.49984	-1.01615
Q9BYC8	39S ribosomal protein L32, mitochondrial OS=Homo sapiens OX=9606 GN=MRPL32 PE=1 SV=1	MRPL32	1.48315	5.98013	-4.49429	-3.01114
O94966	Ubiquitin carboxyl-terminal hydrolase 19 OS=Homo sapiens OX=9606 GN=USP19 PE=1 SV=2	USP19	1.48202	2.55204	-1.86222	-0.380205
Q12792	Twinfilin-1 OS=Homo sapiens OX=9606 GN=TWF1 PE=1 SV=3	TWF1	1.47988	2.66825	-3.15037	-1.67049
Q15942	Zyxin OS=Homo sapiens OX=9606 GN=ZYX PE=1 SV=1	ZYX	1.47565	5.04667	-1.50145	-0.0257917
Q9H0R3	Transmembrane protein 222 OS=Homo sapiens OX=9606 GN=TMEM222 PE=1 SV=2	TMEM222	1.4727	1.16323	-3.05753	-1.58484
Q9HA77	Probable cysteine--tRNA ligase, mitochondrial OS=Homo sapiens OX=9606 GN=CARS2 PE=1 SV=1	CARS2	1.4699	8.5141	-0.471536	0.998364
O95466	Formin-like protein 1 OS=Homo sapiens OX=9606 GN=FMNL1 PE=1 SV=3	FMNL1	1.46915	8.37459	-0.0283109	1.44084
Q9Y6K0	Choline/ethanolaminephosphotransferase 1 OS=Homo sapiens OX=9606 GN=CEPT1 PE=1 SV=1	CEPT1	1.46892	1.98054	-1.8638	-0.394881
Q8NDX5	Polyhomeotic-like protein 3 OS=Homo sapiens OX=9606 GN=PHC3 PE=1 SV=1	PHC3	1.46766	4.01057	-4.00467	-2.53701
Q4LE39	AT-rich interactive domain-containing protein 4B OS=Homo sapiens OX=9606 GN=ARID4B PE=1 SV=2	ARID4B	1.46077	6.77734	-3.0881	-1.62732
Q8TBK6	Zinc finger CCHC domain-containing protein 10 OS=Homo sapiens OX=9606 GN=ZCCHC10 PE=1 SV=1	ZCCHC10	1.46061	6.81132	-2.0804	-0.619798
Q8TF68	Zinc finger protein 384 OS=Homo sapiens OX=9606 GN=ZNF384 PE=1 SV=2	ZNF384	1.45634	7.63478	-1.42594	0.0304069
Q5JSL3	Dedicator of cytokinesis protein 11 OS=Homo sapiens OX=9606 GN=DOCK11 PE=1 SV=2	DOCK11	1.45129	7.76232	-4.35251	-2.90121
Q9UHQ1	Nuclear prelamin A recognition factor OS=Homo sapiens OX=9606 GN=NARF PE=1 SV=1	NARF	1.45016	2.21777	-4.56064	-3.11048
P40189	Interleukin-6 receptor subunit beta OS=Homo sapiens OX=9606 GN=IL6ST PE=1 SV=2	IL6ST	1.44795	2.49143	-4.38994	-2.94199
O15047	Histone-lysine N-methyltransferase SETD1A OS=Homo sapiens OX=9606 GN=SETD1A PE=1 SV=3	SETD1A	1.44643	2.49225	-3.29832	-1.85189
P39880	Homeobox protein cut-like 1 OS=Homo sapiens OX=9606 GN=CUX1 PE=1 SV=3	CUX1	1.44013	3.85022	-0.814094	0.626034
Q9H0G5	Nuclear speckle splicing regulatory protein 1 OS=Homo sapiens OX=9606 GN=NSRP1 PE=1 SV=1	NSRP1	1.44011	6.09117	-4.53562	-3.09551
P01737	T cell receptor alpha variable 8-4 OS=Homo sapiens OX=9606 GN=TRAV8-4 PE=2 SV=2	TRAV8-4	1.43895	3.70574	-1.16472	0.274227
Q9H254	Spectrin beta chain, non-erythrocytic 4 OS=Homo sapiens OX=9606 GN=SPTBN4 PE=1 SV=2	SPTBN4	1.43523	2.10421	-4.48145	-3.04622
Q96K37	Solute carrier family 35 member E1 OS=Homo sapiens OX=9606 GN=SLC35E1 PE=1 SV=2	SLC35E1	1.42971	5.81966	-2.22772	-0.798006
Q03111	Protein ENL OS=Homo sapiens OX=9606 GN=MLLT1 PE=1 SV=2	MLLT1	1.42954	2.19106	-2.94412	-1.51458
Q96RD7	Pannexin-1 OS=Homo sapiens OX=9606 GN=PANX1 PE=1 SV=4	PANX1	1.42687	2.08176	-2.86902	-1.44215
Q6ZYL4	General transcription factor IIH subunit 5 OS=Homo sapiens OX=9606 GN=GTF2H5 PE=1 SV=1	GTF2H5	1.42658	1.81934	-2.56752	-1.14093
P02452	Collagen alpha-1(I) chain OS=Homo sapiens OX=9606 GN=COL1A1 PE=1 SV=5	COL1A1	1.42431	3.04601	-2.06943	-0.645112
Q9H467	CUE domain-containing protein 2 OS=Homo sapiens OX=9606 GN=CUEDC2 PE=1 SV=1	CUEDC2	1.42427	4.07345	-3.96658	-2.54231
Q06609	DNA repair protein RAD51 homolog 1 OS=Homo sapiens OX=9606 GN=RAD51 PE=1 SV=1	RAD51	1.42287	6.07466	-1.1246	0.298263
Q8IY18	Structural maintenance of chromosomes protein 5 OS=Homo sapiens OX=9606 GN=SMC5 PE=1 SV=2	SMC5	1.42244	5.491	-1.49422	-0.0717779
P30044	Peroxiredoxin-5, mitochondrial OS=Homo sapiens OX=9606 GN=PRDX5 PE=1 SV=4	PRDX5	1.42111	9.01422	3.01439	4.4355
Q9H6Y2	WD repeat-containing protein 55 OS=Homo sapiens OX=9606 GN=WDR55 PE=1 SV=2	WDR55	1.419	4.25333	-2.89411	-1.4751
P29372	DNA-3-methyladenine glycosylase OS=Homo sapiens OX=9606 GN=MPG PE=1 SV=3	MPG	1.4188	13.9255	-1.93341	-0.514606
P09960	Leukotriene A-4 hydrolase OS=Homo sapiens OX=9606 GN=LTA4H PE=1 SV=2	LTA4H	1.41746	4.61171	1.58375	3.00122
P28161	Glutathione S-transferase Mu 2 OS=Homo sapiens OX=9606 GN=GSTM2 PE=1 SV=2	GSTM2	1.41248	6.67418	-3.60358	-2.1911
Q9NQ50	39S ribosomal protein L40, mitochondrial OS=Homo sapiens OX=9606 GN=MRPL40 PE=1 SV=1	MRPL40	1.41011	3.84357	-3.7033	-2.29319
O43166	Signal-induced proliferation-associated 1-like protein 1 OS=Homo sapiens OX=9606 GN=SIPA1L1 PE=1 SV=4	SIPA1L1	1.41009	4.04367	-4.51031	-3.10022
Q9BXK5	Bcl-2-like protein 13 OS=Homo sapiens OX=9606 GN=BCL2L13 PE=1 SV=1	BCL2L13	1.40944	3.29043	-3.67506	-2.26562
O75570	Peptide chain release factor 1, mitochondrial OS=Homo sapiens OX=9606 GN=MTRF1 PE=1 SV=2	MTRF1	1.40906	5.75305	-4.48243	-3.07337
Q9H6R4	Nucleolar protein 6 OS=Homo sapiens OX=9606 GN=NOL6 PE=1 SV=2	NOL6	1.4081	5.30159	-0.725725	0.682375
P46109	Crk-like protein OS=Homo sapiens OX=9606 GN=CRKL PE=1 SV=1	CRKL	1.406	5.96288	0.204081	1.61008
Q9NRA8	Eukaryotic translation initiation factor 4E transporter OS=Homo sapiens OX=9606 GN=EIF4ENIF1 PE=1 SV=2	EIF4ENIF1	1.40596	3.37155	-4.47361	-3.06766
Q5SNT2	Transmembrane protein 201 OS=Homo sapiens OX=9606 GN=TMEM201 PE=1 SV=1	TMEM201	1.40415	4.53881	-3.79215	-2.38801
Q96JJ7	Protein disulfide-isomerase TMX3 OS=Homo sapiens OX=9606 GN=TMX3 PE=1 SV=2	TMX3	1.40252	5.82867	-1.71928	-0.316762
Q5SWX8	Protein odr-4 homolog OS=Homo sapiens OX=9606 GN=ODR4 PE=1 SV=1	ODR4	1.40208	2.27074	-2.94992	-1.54784
Q9P270	SLAIN motif-containing protein 2 OS=Homo sapiens OX=9606 GN=SLAIN2 PE=1 SV=2	SLAIN2	1.4019	7.31755	-3.00743	-1.60553
Q9NR45	Sialic acid synthase OS=Homo sapiens OX=9606 GN=NANS PE=1 SV=2	NANS	1.40116	4.7463	0.196226	1.59739
O94973	AP-2 complex subunit alpha-2 OS=Homo sapiens OX=9606 GN=AP2A2 PE=1 SV=2	AP2A2	1.40071	2.25144	-0.977152	0.423561
Q9Y4X4	Krueppel-like factor 12 OS=Homo sapiens OX=9606 GN=KLF12 PE=1 SV=2	KLF12	1.39907	2.10019	-4.51256	-3.11349
P25490	Transcriptional repressor protein YY1 OS=Homo sapiens OX=9606 GN=YY1 PE=1 SV=2	YY1	1.39898	5.82616	1.44575	2.84473
Q13098	COP9 signalosome complex subunit 1 OS=Homo sapiens OX=9606 GN=GPS1 PE=1 SV=4	GPS1	1.39786	11.9446	0.885145	2.283
P07358	Complement component C8 beta chain OS=Homo sapiens OX=9606 GN=C8B PE=1 SV=3	C8B	1.39746	4.09496	-1.06759	0.329871
Q9BXJ9	N-alpha-acetyltransferase 15, NatA auxiliary subunit OS=Homo sapiens OX=9606 GN=NAA15 PE=1 SV=1	NAA15	1.39726	14.1628	1.47741	2.87468
Q9NVA2	Septin-11 OS=Homo sapiens OX=9606 GN=SEPTIN11 PE=1 SV=3	SEPTIN11	1.39604	4.8426	-0.105267	1.29077
P09525	Annexin A4 OS=Homo sapiens OX=9606 GN=ANXA4 PE=1 SV=4	ANXA4	1.39139	2.70088	-4.21536	-2.82398
Q9UKB1	F-box/WD repeat-containing protein 11 OS=Homo sapiens OX=9606 GN=FBXW11 PE=1 SV=1	FBXW11	1.3911	2.75134	-3.22079	-1.82969
Q8NC56	LEM domain-containing protein 2 OS=Homo sapiens OX=9606 GN=LEMD2 PE=1 SV=1	LEMD2	1.38886	2.04086	-1.52243	-0.13357
Q70CQ3	Ubiquitin carboxyl-terminal hydrolase 30 OS=Homo sapiens OX=9606 GN=USP30 PE=1 SV=1	USP30	1.38719	6.42368	-4.57869	-3.19151
Q9HC52	Chromobox protein homolog 8 OS=Homo sapiens OX=9606 GN=CBX8 PE=1 SV=3	CBX8	1.38696	7.40293	-2.0313	-0.644341
Q15527	Surfeit locus protein 2 OS=Homo sapiens OX=9606 GN=SURF2 PE=1 SV=3	SURF2	1.38421	1.34767	-3.21011	-1.82589
Q14839	Chromodomain-helicase-DNA-binding protein 4 OS=Homo sapiens OX=9606 GN=CHD4 PE=1 SV=2	CHD4	1.38268	4.06098	2.03629	3.41897
P68104	Elongation factor 1-alpha 1 OS=Homo sapiens OX=9606 GN=EEF1A1 PE=1 SV=1	EEF1A1	1.37882	16.0246	7.54343	8.92225
Q14766	Latent-transforming growth factor beta-binding protein 1 OS=Homo sapiens OX=9606 GN=LTBP1 PE=1 SV=4	LTBP1	1.37685	5.72504	-4.47977	-3.10292
Q9Y535	DNA-directed RNA polymerase III subunit RPC8 OS=Homo sapiens OX=9606 GN=POLR3H PE=1 SV=1	POLR3H	1.3767	1.73076	-2.68677	-1.31007
P04183	Thymidine kinase, cytosolic OS=Homo sapiens OX=9606 GN=TK1 PE=1 SV=2	TK1	1.37556	1.67893	-3.14163	-1.76607
Q9NR30	Nucleolar RNA helicase 2 OS=Homo sapiens OX=9606 GN=DDX21 PE=1 SV=5	DDX21	1.37123	8.75653	2.59928	3.97051
Q9Y478	5'-AMP-activated protein kinase subunit beta-1 OS=Homo sapiens OX=9606 GN=PRKAB1 PE=1 SV=4	PRKAB1	1.3689	1.64564	-0.975733	0.393162
Q5JUR7	Testis-expressed protein 30 OS=Homo sapiens OX=9606 GN=TEX30 PE=2 SV=1	TEX30	1.36745	7.77685	-1.1933	0.174149
P13473	Lysosome-associated membrane glycoprotein 2 OS=Homo sapiens OX=9606 GN=LAMP2 PE=1 SV=2	LAMP2	1.36516	1.99009	-2.18853	-0.823371
Q06547	GA-binding protein subunit beta-1 OS=Homo sapiens OX=9606 GN=GABPB1 PE=1 SV=2	GABPB1	1.36501	12.3476	-2.3011	-0.936088
P82933	28S ribosomal protein S9, mitochondrial OS=Homo sapiens OX=9606 GN=MRPS9 PE=1 SV=2	MRPS9	1.36327	5.90746	-0.403739	0.959535
Q7RTV2	Glutathione S-transferase A5 OS=Homo sapiens OX=9606 GN=GSTA5 PE=1 SV=1	GSTA5	1.36188	1.22327	-3.12305	-1.76117
Q96ET8	Golgi apparatus membrane protein TVP23 homolog C OS=Homo sapiens OX=9606 GN=TVP23C PE=1 SV=3	TVP23C	1.36169	1.89839	-4.47778	-3.11609
Q9BW61	DET1- and DDB1-associated protein 1 OS=Homo sapiens OX=9606 GN=DDA1 PE=1 SV=1	DDA1	1.36026	6.57643	-3.32447	-1.96422
Q02818	Nucleobindin-1 OS=Homo sapiens OX=9606 GN=NUCB1 PE=1 SV=4	NUCB1	1.35814	1.9834	-4.45619	-3.09805
Q96D46	60S ribosomal export protein NMD3 OS=Homo sapiens OX=9606 GN=NMD3 PE=1 SV=1	NMD3	1.35746	3.54608	-1.26153	0.0959357
Q4KMQ2	Anoctamin-6 OS=Homo sapiens OX=9606 GN=ANO6 PE=1 SV=2	ANO6	1.35717	3.15774	-2.28308	-0.925903
Q9NWS8	Required for meiotic nuclear division protein 1 homolog OS=Homo sapiens OX=9606 GN=RMND1 PE=1 SV=2	RMND1	1.35388	5.04093	-3.00761	-1.65373
Q8TE02	Elongator complex protein 5 OS=Homo sapiens OX=9606 GN=ELP5 PE=1 SV=2	ELP5	1.35366	4.48562	-2.30628	-0.952616
Q8NEZ2	Vacuolar protein sorting-associated protein 37A OS=Homo sapiens OX=9606 GN=VPS37A PE=1 SV=1	VPS37A	1.35103	2.30628	-3.70689	-2.35586
O75155	Cullin-associated NEDD8-dissociated protein 2 OS=Homo sapiens OX=9606 GN=CAND2 PE=1 SV=3	CAND2	1.34996	2.2383	-3.10908	-1.75912
Q86UP2	Kinectin OS=Homo sapiens OX=9606 GN=KTN1 PE=1 SV=1	KTN1	1.34737	4.03615	-1.48766	-0.140294
Q96S99	Pleckstrin homology domain-containing family F member 1 OS=Homo sapiens OX=9606 GN=PLEKHF1 PE=1 SV=3	PLEKHF1	1.34696	4.3912	-1.62101	-0.274051
Q8IXH7	Negative elongation factor C/D OS=Homo sapiens OX=9606 GN=NELFCD PE=1 SV=2	NELFCD	1.34591	7.46476	-0.996284	0.349625
Q53GT1	Kelch-like protein 22 OS=Homo sapiens OX=9606 GN=KLHL22 PE=1 SV=2	KLHL22	1.3419	3.27314	-2.05167	-0.709768
Q05193	Dynamin-1 OS=Homo sapiens OX=9606 GN=DNM1 PE=1 SV=2	DNM1	1.34085	5.47332	-0.513087	0.827765
Q16134	Electron transfer flavoprotein-ubiquinone oxidoreductase, mitochondrial OS=Homo sapiens OX=9606 GN=ETFDH PE=1 SV=2	ETFDH	1.33961	4.12412	-1.31153	0.0280795
O60885	Bromodomain-containing protein 4 OS=Homo sapiens OX=9606 GN=BRD4 PE=1 SV=2	BRD4	1.33799	6.18929	0.895903	2.2339
Q9BTX1	Nucleoporin NDC1 OS=Homo sapiens OX=9606 GN=NDC1 PE=1 SV=2	NDC1	1.33762	1.90967	-1.94325	-0.605634
Q7Z7H8	39S ribosomal protein L10, mitochondrial OS=Homo sapiens OX=9606 GN=MRPL10 PE=1 SV=3	MRPL10	1.337	1.98303	-2.03072	-0.69373
Q8N4Q0	Prostaglandin reductase 3 OS=Homo sapiens OX=9606 GN=ZADH2 PE=1 SV=1	ZADH2	1.33319	1.03485	-2.9527	-1.61951
Q2M2I8	AP2-associated protein kinase 1 OS=Homo sapiens OX=9606 GN=AAK1 PE=1 SV=3	AAK1	1.331	3.51249	-2.25241	-0.921404
Q8NAG6	Ankyrin repeat and LEM domain-containing protein 1 OS=Homo sapiens OX=9606 GN=ANKLE1 PE=1 SV=2	ANKLE1	1.33075	4.56557	-0.933308	0.397438
Q92994	Transcription factor IIIB 90 kDa subunit OS=Homo sapiens OX=9606 GN=BRF1 PE=1 SV=1	BRF1	1.32876	2.05357	-4.49823	-3.16947
Q8N1G2	Cap-specific mRNA (nucleoside-2'-O-)-methyltransferase 1 OS=Homo sapiens OX=9606 GN=CMTR1 PE=1 SV=1	CMTR1	1.32781	7.79862	-2.3722	-1.04439
Q96A35	39S ribosomal protein L24, mitochondrial OS=Homo sapiens OX=9606 GN=MRPL24 PE=1 SV=1	MRPL24	1.32665	1.63475	-1.25488	0.07177
Q13084	39S ribosomal protein L28, mitochondrial OS=Homo sapiens OX=9606 GN=MRPL28 PE=1 SV=4	MRPL28	1.32462	6.38975	-3.52373	-2.19911
O95625	Zinc finger and BTB domain-containing protein 11 OS=Homo sapiens OX=9606 GN=ZBTB11 PE=1 SV=2	ZBTB11	1.32227	4.95732	-1.96004	-0.637765
Q96JC1	Vam6/Vps39-like protein OS=Homo sapiens OX=9606 GN=VPS39 PE=1 SV=2	VPS39	1.32195	1.95175	3.7809	5.10284
P31150	Rab GDP dissociation inhibitor alpha OS=Homo sapiens OX=9606 GN=GDI1 PE=1 SV=2	GDI1	1.32116	3.35814	0.000243785	1.3214
Q01459	Di-N-acetylchitobiase OS=Homo sapiens OX=9606 GN=CTBS PE=1 SV=1	CTBS	1.31946	1.99944	-4.45138	-3.13193
Q86YT6	E3 ubiquitin-protein ligase MIB1 OS=Homo sapiens OX=9606 GN=MIB1 PE=1 SV=1	MIB1	1.31802	2.06132	-4.55857	-3.24055
Q10567	AP-1 complex subunit beta-1 OS=Homo sapiens OX=9606 GN=AP1B1 PE=1 SV=2	AP1B1	1.31582	2.53877	-1.7358	-0.419986
Q8WUD1	Ras-related protein Rab-2B OS=Homo sapiens OX=9606 GN=RAB2B PE=1 SV=1	RAB2B	1.31406	4.09417	-1.42557	-0.111507
Q9NVC6	Mediator of RNA polymerase II transcription subunit 17 OS=Homo sapiens OX=9606 GN=MED17 PE=1 SV=2	MED17	1.31396	6.92488	-0.0596688	1.2543
Q99538	Legumain OS=Homo sapiens OX=9606 GN=LGMN PE=1 SV=1	LGMN	1.31126	8.82854	-3.48151	-2.17024
Q5T160	Probable arginine--tRNA ligase, mitochondrial OS=Homo sapiens OX=9606 GN=RARS2 PE=1 SV=1	RARS2	1.30741	3.79484	-3.81637	-2.50896
Q9BU89	Deoxyhypusine hydroxylase OS=Homo sapiens OX=9606 GN=DOHH PE=1 SV=1	DOHH	1.30235	5.09453	-0.396162	0.906186
O15143	Actin-related protein 2/3 complex subunit 1B OS=Homo sapiens OX=9606 GN=ARPC1B PE=1 SV=3	ARPC1B	1.30017	6.50237	2.25641	3.55658
Q9BSM1	Polycomb group RING finger protein 1 OS=Homo sapiens OX=9606 GN=PCGF1 PE=1 SV=2	PCGF1	1.29916	1.95854	-4.47087	-3.1717
O94804	Serine/threonine-protein kinase 10 OS=Homo sapiens OX=9606 GN=STK10 PE=1 SV=1	STK10	1.29758	3.99653	-2.9879	-1.69032
Q9UGP8	Translocation protein SEC63 homolog OS=Homo sapiens OX=9606 GN=SEC63 PE=1 SV=2	SEC63	1.29528	4.45951	-0.91645	0.378834
Q96RP9	Elongation factor G, mitochondrial OS=Homo sapiens OX=9606 GN=GFM1 PE=1 SV=2	GFM1	1.29435	3.79572	-1.42683	-0.132473
P41240	Tyrosine-protein kinase CSK OS=Homo sapiens OX=9606 GN=CSK PE=1 SV=1	CSK	1.29342	5.37716	1.25206	2.54548
Q8TCJ2	Dolichyl-diphosphooligosaccharide--protein glycosyltransferase subunit STT3B OS=Homo sapiens OX=9606 GN=STT3B PE=1 SV=1	STT3B	1.29265	3.91901	-0.0538367	1.23882
Q8WWZ8	Oncoprotein-induced transcript 3 protein OS=Homo sapiens OX=9606 GN=OIT3 PE=1 SV=2	OIT3	1.29187	2.14474	-4.55642	-3.26455
Q9NY12	H/ACA ribonucleoprotein complex subunit 1 OS=Homo sapiens OX=9606 GN=GAR1 PE=1 SV=1	GAR1	1.29077	3.26208	0.219959	1.51073
Q9H5N1	Rab GTPase-binding effector protein 2 OS=Homo sapiens OX=9606 GN=RABEP2 PE=1 SV=2	RABEP2	1.28943	6.48586	-1.36194	-0.0725147
P13645	Keratin, type I cytoskeletal 10 OS=Homo sapiens OX=9606 GN=KRT10 PE=1 SV=6	KRT10	1.28802	3.63151	2.39431	3.68233
Q9HC07	Transmembrane protein 165 OS=Homo sapiens OX=9606 GN=TMEM165 PE=1 SV=1	TMEM165	1.28747	4.43638	-1.78563	-0.498161
P56385	ATP synthase subunit e, mitochondrial OS=Homo sapiens OX=9606 GN=ATP5ME PE=1 SV=2	ATP5ME	1.28454	5.60837	1.20156	2.4861
O75964	ATP synthase subunit g, mitochondrial OS=Homo sapiens OX=9606 GN=ATP5MG PE=1 SV=3	ATP5MG	1.28247	5.81788	-0.565882	0.716587
Q9Y2V7	Conserved oligomeric Golgi complex subunit 6 OS=Homo sapiens OX=9606 GN=COG6 PE=1 SV=2	COG6	1.28065	5.82616	-1.77758	-0.496931
Q9NPL8	Complex I assembly factor TIMMDC1, mitochondrial OS=Homo sapiens OX=9606 GN=TIMMDC1 PE=1 SV=2	TIMMDC1	1.28012	0.798065	-2.54583	-1.26571
P49368	T-complex protein 1 subunit gamma OS=Homo sapiens OX=9606 GN=CCT3 PE=1 SV=4	CCT3	1.27905	1.65169	3.92814	5.20719
Q7KZI7	Serine/threonine-protein kinase MARK2 OS=Homo sapiens OX=9606 GN=MARK2 PE=1 SV=2	MARK2	1.27904	2.72627	-1.27614	0.00290437
O75935	Dynactin subunit 3 OS=Homo sapiens OX=9606 GN=DCTN3 PE=1 SV=1	DCTN3	1.27838	9.71968	-1.14311	0.135267
Q9H1P3	Oxysterol-binding protein-related protein 2 OS=Homo sapiens OX=9606 GN=OSBPL2 PE=1 SV=1	OSBPL2	1.27673	2.71318	-3.16829	-1.89156
Q96K58	Zinc finger protein 668 OS=Homo sapiens OX=9606 GN=ZNF668 PE=1 SV=3	ZNF668	1.27521	5.66457	-1.42836	-0.153151
Q96F15	GTPase IMAP family member 5 OS=Homo sapiens OX=9606 GN=GIMAP5 PE=1 SV=1	GIMAP5	1.27192	5.00354	-0.433529	0.838394
Q6P5R6	60S ribosomal protein L22-like 1 OS=Homo sapiens OX=9606 GN=RPL22L1 PE=1 SV=2	RPL22L1	1.26784	2.97536	-4.03037	-2.76253
P53801	Pituitary tumor-transforming gene 1 protein-interacting protein OS=Homo sapiens OX=9606 GN=PTTG1IP PE=1 SV=1	PTTG1IP	1.26726	3.6989	-1.98398	-0.716721
Q9NWZ3	Interleukin-1 receptor-associated kinase 4 OS=Homo sapiens OX=9606 GN=IRAK4 PE=1 SV=1	IRAK4	1.2672	5.33961	-2.34719	-1.07999
Q92504	Zinc transporter SLC39A7 OS=Homo sapiens OX=9606 GN=SLC39A7 PE=1 SV=2	SLC39A7	1.26537	3.21143	-0.218344	1.04702
P40855	Peroxisomal biogenesis factor 19 OS=Homo sapiens OX=9606 GN=PEX19 PE=1 SV=1	PEX19	1.26422	3.71919	-2.12554	-0.861313
O94992	Protein HEXIM1 OS=Homo sapiens OX=9606 GN=HEXIM1 PE=1 SV=1	HEXIM1	1.26252	8.62955	-0.706597	0.555919
Q16851	UTP--glucose-1-phosphate uridylyltransferase OS=Homo sapiens OX=9606 GN=UGP2 PE=1 SV=5	UGP2	1.26019	4.6549	-0.511347	0.748842
O76075	DNA fragmentation factor subunit beta OS=Homo sapiens OX=9606 GN=DFFB PE=1 SV=1	DFFB	1.25795	3.38416	-3.78649	-2.52854
O00161	Synaptosomal-associated protein 23 OS=Homo sapiens OX=9606 GN=SNAP23 PE=1 SV=1	SNAP23	1.25755	12.5018	-0.362528	0.895023
P16070	CD44 antigen OS=Homo sapiens OX=9606 GN=CD44 PE=1 SV=3	CD44	1.25691	2.34715	-4.58466	-3.32776
Q13451	Peptidyl-prolyl cis-trans isomerase FKBP5 OS=Homo sapiens OX=9606 GN=FKBP5 PE=1 SV=2	FKBP5	1.25527	4.68033	-0.0437446	1.21152
Q5TKA1	Protein lin-9 homolog OS=Homo sapiens OX=9606 GN=LIN9 PE=1 SV=1	LIN9	1.25365	2.18232	-4.56248	-3.30882
Q15059	Bromodomain-containing protein 3 OS=Homo sapiens OX=9606 GN=BRD3 PE=1 SV=1	BRD3	1.25207	1.55619	-3.30433	-2.05226
Q9UBK8	Methionine synthase reductase OS=Homo sapiens OX=9606 GN=MTRR PE=1 SV=4	MTRR	1.25064	1.85814	-4.51904	-3.2684
P10253	Lysosomal alpha-glucosidase OS=Homo sapiens OX=9606 GN=GAA PE=1 SV=4	GAA	1.25033	4.94483	-2.45139	-1.20105
Q9H9A7	RecQ-mediated genome instability protein 1 OS=Homo sapiens OX=9606 GN=RMI1 PE=1 SV=3	RMI1	1.24986	2.31757	-3.86235	-2.61248
O75368	SH3 domain-binding glutamic acid-rich-like protein OS=Homo sapiens OX=9606 GN=SH3BGRL PE=1 SV=1	SH3BGRL	1.24904	6.29903	0.864121	2.11316
Q5T653	39S ribosomal protein L2, mitochondrial OS=Homo sapiens OX=9606 GN=MRPL2 PE=1 SV=2	MRPL2	1.24878	2.87137	-2.15736	-0.908574
Q9NYK5	39S ribosomal protein L39, mitochondrial OS=Homo sapiens OX=9606 GN=MRPL39 PE=1 SV=3	MRPL39	1.24561	6.23852	-0.729468	0.516137
O75663	TIP41-like protein OS=Homo sapiens OX=9606 GN=TIPRL PE=1 SV=2	TIPRL	1.24512	9.99182	0.975172	2.22029
P55160	Nck-associated protein 1-like OS=Homo sapiens OX=9606 GN=NCKAP1L PE=1 SV=3	NCKAP1L	1.2448	3.88162	-0.612026	0.632774
P36507	Dual specificity mitogen-activated protein kinase kinase 2 OS=Homo sapiens OX=9606 GN=MAP2K2 PE=1 SV=1	MAP2K2	1.24458	10.1246	1.0647	2.30928
P62699	Protein yippee-like 5 OS=Homo sapiens OX=9606 GN=YPEL5 PE=1 SV=1	YPEL5	1.24367	4.90239	-2.8295	-1.58582
P46019	Phosphorylase b kinase regulatory subunit alpha, liver isoform OS=Homo sapiens OX=9606 GN=PHKA2 PE=1 SV=1	PHKA2	1.24317	1.25946	-3.54558	-2.30241
Q8NHH9	Atlastin-2 OS=Homo sapiens OX=9606 GN=ATL2 PE=1 SV=2	ATL2	1.24299	4.48103	-2.82078	-1.57779
P48739	Phosphatidylinositol transfer protein beta isoform OS=Homo sapiens OX=9606 GN=PITPNB PE=1 SV=2	PITPNB	1.24267	9.35753	0.445534	1.68821
Q8N3X1	Formin-binding protein 4 OS=Homo sapiens OX=9606 GN=FNBP4 PE=1 SV=3	FNBP4	1.24118	3.67986	-2.31532	-1.07413
Q9NRR3	CDC42 small effector protein 2 OS=Homo sapiens OX=9606 GN=CDC42SE2 PE=1 SV=1	CDC42SE2	1.24028	1.52127	-4.05848	-2.8182
P14735	Insulin-degrading enzyme OS=Homo sapiens OX=9606 GN=IDE PE=1 SV=4	IDE	1.23945	5.24553	-0.727918	0.511534
P54709	Sodium/potassium-transporting ATPase subunit beta-3 OS=Homo sapiens OX=9606 GN=ATP1B3 PE=1 SV=1	ATP1B3	1.23849	6.98058	-0.347952	0.890534
Q16864	V-type proton ATPase subunit F OS=Homo sapiens OX=9606 GN=ATP6V1F PE=1 SV=2	ATP6V1F	1.23579	6.05063	-0.276294	0.959493
P19367	Hexokinase-1 OS=Homo sapiens OX=9606 GN=HK1 PE=1 SV=3	HK1	1.23505	13.1939	-0.0891514	1.1459
P52732	Kinesin-like protein KIF11 OS=Homo sapiens OX=9606 GN=KIF11 PE=1 SV=2	KIF11	1.2327	8.36247	0.955437	2.18814
Q8WWI5	Choline transporter-like protein 1 OS=Homo sapiens OX=9606 GN=SLC44A1 PE=1 SV=1	SLC44A1	1.23005	6.72107	-2.72917	-1.49912
Q9BYV8	Centrosomal protein of 41 kDa OS=Homo sapiens OX=9606 GN=CEP41 PE=1 SV=1	CEP41	1.22679	4.76922	-3.62309	-2.39631
Q8TBC4	NEDD8-activating enzyme E1 catalytic subunit OS=Homo sapiens OX=9606 GN=UBA3 PE=1 SV=2	UBA3	1.22638	5.01453	-0.206136	1.02024
Q9UJA5	tRNA (adenine(58)-N(1))-methyltransferase non-catalytic subunit TRM6 OS=Homo sapiens OX=9606 GN=TRMT6 PE=1 SV=1	TRMT6	1.22471	11.9752	-0.343336	0.881379
Q86UV5	Ubiquitin carboxyl-terminal hydrolase 48 OS=Homo sapiens OX=9606 GN=USP48 PE=1 SV=1	USP48	1.22022	8.27505	-1.0737	0.146514
Q7L0J3	Synaptic vesicle glycoprotein 2A OS=Homo sapiens OX=9606 GN=SV2A PE=1 SV=1	SV2A	1.21816	1.7051	-4.33273	-3.11457
Q8IUR7	Armadillo repeat-containing protein 8 OS=Homo sapiens OX=9606 GN=ARMC8 PE=1 SV=2	ARMC8	1.21394	4.1363	-3.03878	-1.82484
Q99547	M-phase phosphoprotein 6 OS=Homo sapiens OX=9606 GN=MPHOSPH6 PE=1 SV=2	MPHOSPH6	1.21372	1.51324	-2.44503	-1.23132
P48553	Trafficking protein particle complex subunit 10 OS=Homo sapiens OX=9606 GN=TRAPPC10 PE=1 SV=2	TRAPPC10	1.21342	5.53883	-2.09438	-0.88096
Q9ULC4	Malignant T-cell-amplified sequence 1 OS=Homo sapiens OX=9606 GN=MCTS1 PE=1 SV=1	MCTS1	1.2107	2.3027	0.934903	2.1456
Q93050	V-type proton ATPase 116 kDa subunit a isoform 1 OS=Homo sapiens OX=9606 GN=ATP6V0A1 PE=1 SV=3	ATP6V0A1	1.20858	8.31976	-1.95178	-0.743195
P14923	Junction plakoglobin OS=Homo sapiens OX=9606 GN=JUP PE=1 SV=3	JUP	1.20836	1.21366	-4.46382	-3.25546
P82673	28S ribosomal protein S35, mitochondrial OS=Homo sapiens OX=9606 GN=MRPS35 PE=1 SV=1	MRPS35	1.20289	3.50379	-0.817728	0.385164
Q7Z422	SUZ domain-containing protein 1 OS=Homo sapiens OX=9606 GN=SZRD1 PE=1 SV=1	SZRD1	1.20237	8.27333	-0.239145	0.963221
Q13330	Metastasis-associated protein MTA1 OS=Homo sapiens OX=9606 GN=MTA1 PE=1 SV=2	MTA1	1.20072	2.0662	1.4406	2.64132
Q05932	Folylpolyglutamate synthase, mitochondrial OS=Homo sapiens OX=9606 GN=FPGS PE=1 SV=3	FPGS	1.19567	2.2467	-1.23607	-0.0403931
O75208	Ubiquinone biosynthesis protein COQ9, mitochondrial OS=Homo sapiens OX=9606 GN=COQ9 PE=1 SV=1	COQ9	1.19492	1.9394	-3.15532	-1.9604
P09669	Cytochrome c oxidase subunit 6C OS=Homo sapiens OX=9606 GN=COX6C PE=1 SV=2	COX6C	1.19313	6.15546	0.332304	1.52543
P49247	Ribose-5-phosphate isomerase OS=Homo sapiens OX=9606 GN=RPIA PE=1 SV=3	RPIA	1.19173	1.1897	-1.54514	-0.353416
Q9NYU1	UDP-glucose:glycoprotein glucosyltransferase 2 OS=Homo sapiens OX=9606 GN=UGGT2 PE=1 SV=4	UGGT2	1.18676	1.11544	-4.54148	-3.35472
Q13361	Microfibrillar-associated protein 5 OS=Homo sapiens OX=9606 GN=MFAP5 PE=1 SV=1	MFAP5	1.18485	3.38653	-0.867386	0.317461
Q15018	BRISC complex subunit Abraxas 2 OS=Homo sapiens OX=9606 GN=ABRAXAS2 PE=1 SV=2	ABRAXAS2	1.1823	5.86162	-0.871927	0.31037
P08397	Porphobilinogen deaminase OS=Homo sapiens OX=9606 GN=HMBS PE=1 SV=2	HMBS	1.18224	6.53604	-2.89063	-1.7084
O95785	Protein Wiz OS=Homo sapiens OX=9606 GN=WIZ PE=1 SV=2	WIZ	1.1813	2.01054	-3.70528	-2.52398
P34949	Mannose-6-phosphate isomerase OS=Homo sapiens OX=9606 GN=MPI PE=1 SV=2	MPI	1.1799	3.41828	-1.59858	-0.418681
P08575	Receptor-type tyrosine-protein phosphatase C OS=Homo sapiens OX=9606 GN=PTPRC PE=1 SV=3	PTPRC	1.17934	4.99098	1.44294	2.62228
Q96AE4	Far upstream element-binding protein 1 OS=Homo sapiens OX=9606 GN=FUBP1 PE=1 SV=3	FUBP1	1.17862	5.58798	1.92453	3.10316
Q9Y2B9	cAMP-dependent protein kinase inhibitor gamma OS=Homo sapiens OX=9606 GN=PKIG PE=2 SV=1	PKIG	1.1785	1.3353	-4.52412	-3.34562
Q86YS7	C2 domain-containing protein 5 OS=Homo sapiens OX=9606 GN=C2CD5 PE=1 SV=1	C2CD5	1.17808	4.36757	-3.26102	-2.08294
Q6NXT1	Ankyrin repeat domain-containing protein 54 OS=Homo sapiens OX=9606 GN=ANKRD54 PE=1 SV=2	ANKRD54	1.1765	1.54315	-2.74661	-1.57012
O60675	Transcription factor MafK OS=Homo sapiens OX=9606 GN=MAFK PE=1 SV=1	MAFK	1.17617	6.5191	-2.2803	-1.10413
P51532	Transcription activator BRG1 OS=Homo sapiens OX=9606 GN=SMARCA4 PE=1 SV=2	SMARCA4	1.17095	6.80645	1.37451	2.54546
O75151	Lysine-specific demethylase PHF2 OS=Homo sapiens OX=9606 GN=PHF2 PE=1 SV=4	PHF2	1.16937	3.8606	-1.81888	-0.649502
P49792	E3 SUMO-protein ligase RanBP2 OS=Homo sapiens OX=9606 GN=RANBP2 PE=1 SV=2	RANBP2	1.16718	2.96528	0.683865	1.85105
P27707	Deoxycytidine kinase OS=Homo sapiens OX=9606 GN=DCK PE=1 SV=1	DCK	1.16564	4.72222	1.37059	2.53622
Q96F86	Enhancer of mRNA-decapping protein 3 OS=Homo sapiens OX=9606 GN=EDC3 PE=1 SV=1	EDC3	1.1615	7.38712	-0.408974	0.752526
Q9P2R7	Succinate--CoA ligase [ADP-forming] subunit beta, mitochondrial OS=Homo sapiens OX=9606 GN=SUCLA2 PE=1 SV=3	SUCLA2	1.16118	13.0164	0.979316	2.1405
Q9UII4	E3 ISG15--protein ligase HERC5 OS=Homo sapiens OX=9606 GN=HERC5 PE=1 SV=2	HERC5	1.16088	3.43277	-2.62154	-1.46066
O60343	TBC1 domain family member 4 OS=Homo sapiens OX=9606 GN=TBC1D4 PE=1 SV=2	TBC1D4	1.15895	5.28333	-3.54622	-2.38727
O43707	Alpha-actinin-4 OS=Homo sapiens OX=9606 GN=ACTN4 PE=1 SV=2	ACTN4	1.15637	5.23506	1.47807	2.63444
Q8NFD5	AT-rich interactive domain-containing protein 1B OS=Homo sapiens OX=9606 GN=ARID1B PE=1 SV=2	ARID1B	1.15454	7.28718	0.564055	1.7186
Q92499	ATP-dependent RNA helicase DDX1 OS=Homo sapiens OX=9606 GN=DDX1 PE=1 SV=2	DDX1	1.15441	11.5356	1.85366	3.00807
Q13586	Stromal interaction molecule 1 OS=Homo sapiens OX=9606 GN=STIM1 PE=1 SV=3	STIM1	1.15388	3.513	-1.18778	-0.0339004
Q9H0R4	Haloacid dehalogenase-like hydrolase domain-containing protein 2 OS=Homo sapiens OX=9606 GN=HDHD2 PE=1 SV=1	HDHD2	1.15313	7.27807	-1.41843	-0.265303
Q9C0B5	Palmitoyltransferase ZDHHC5 OS=Homo sapiens OX=9606 GN=ZDHHC5 PE=1 SV=2	ZDHHC5	1.14826	2.76552	-4.50978	-3.36152
Q9BUN8	Derlin-1 OS=Homo sapiens OX=9606 GN=DERL1 PE=1 SV=1	DERL1	1.147	6.66894	0.779496	1.9265
Q96AB3	Isochorismatase domain-containing protein 2 OS=Homo sapiens OX=9606 GN=ISOC2 PE=1 SV=1	ISOC2	1.1451	3.67879	-1.4298	-0.284703
Q13627	Dual specificity tyrosine-phosphorylation-regulated kinase 1A OS=Homo sapiens OX=9606 GN=DYRK1A PE=1 SV=2	DYRK1A	1.14471	6.47047	-2.00292	-0.858212
P07355	Annexin A2 OS=Homo sapiens OX=9606 GN=ANXA2 PE=1 SV=2	ANXA2	1.1419	3.47849	-0.263027	0.878877
P12814	Alpha-actinin-1 OS=Homo sapiens OX=9606 GN=ACTN1 PE=1 SV=2	ACTN1	1.1378	3.86846	0.809592	1.94739
Q6P3W7	SCY1-like protein 2 OS=Homo sapiens OX=9606 GN=SCYL2 PE=1 SV=1	SCYL2	1.13616	3.48196	-1.51557	-0.37941
Q5JS54	Proteasome assembly chaperone 4 OS=Homo sapiens OX=9606 GN=PSMG4 PE=1 SV=2	PSMG4	1.13463	1.32539	-3.65494	-2.52031
P42336	Phosphatidylinositol 4,5-bisphosphate 3-kinase catalytic subunit alpha isoform OS=Homo sapiens OX=9606 GN=PIK3CA PE=1 SV=2	PIK3CA	1.13326	1.1172	-3.63597	-2.50271
Q9P003	Protein cornichon homolog 4 OS=Homo sapiens OX=9606 GN=CNIH4 PE=1 SV=1	CNIH4	1.13259	3.25437	-1.16067	-0.0280815
O95989	Diphosphoinositol polyphosphate phosphohydrolase 1 OS=Homo sapiens OX=9606 GN=NUDT3 PE=1 SV=1	NUDT3	1.1324	1.62862	-2.34202	-1.20961
Q9C0E2	Exportin-4 OS=Homo sapiens OX=9606 GN=XPO4 PE=1 SV=2	XPO4	1.13077	4.90462	-2.08181	-0.951035
Q13395	Probable methyltransferase TARBP1 OS=Homo sapiens OX=9606 GN=TARBP1 PE=1 SV=1	TARBP1	1.13026	2.56458	-1.47253	-0.342272
Q15172	Serine/threonine-protein phosphatase 2A 56 kDa regulatory subunit alpha isoform OS=Homo sapiens OX=9606 GN=PPP2R5A PE=1 SV=1	PPP2R5A	1.12874	4.87341	-2.59809	-1.46935
Q4J6C6	Prolyl endopeptidase-like OS=Homo sapiens OX=9606 GN=PREPL PE=1 SV=1	PREPL	1.12863	4.2762	-1.84702	-0.718393
Q96TA1	Protein Niban 2 OS=Homo sapiens OX=9606 GN=NIBAN2 PE=1 SV=3	NIBAN2	1.12836	3.03727	-4.5084	-3.38004
Q9H7L9	Sin3 histone deacetylase corepressor complex component SDS3 OS=Homo sapiens OX=9606 GN=SUDS3 PE=1 SV=2	SUDS3	1.12683	1.26981	-2.10358	-0.976752
Q8WUF8	Cotranscriptional regulator FAM172A OS=Homo sapiens OX=9606 GN=FAM172A PE=2 SV=1	FAM172A	1.12426	4.58229	-3.25548	-2.13121
P35527	Keratin, type I cytoskeletal 9 OS=Homo sapiens OX=9606 GN=KRT9 PE=1 SV=3	KRT9	1.12117	1.09693	1.14968	2.27085
P52435	DNA-directed RNA polymerase II subunit RPB11-a OS=Homo sapiens OX=9606 GN=POLR2J PE=1 SV=1	POLR2J	1.12076	5.08309	-0.91047	0.210293
P04275	von Willebrand factor OS=Homo sapiens OX=9606 GN=VWF PE=1 SV=4	VWF	1.11897	1.12709	-3.57638	-2.45741
O94913	Pre-mRNA cleavage complex 2 protein Pcf11 OS=Homo sapiens OX=9606 GN=PCF11 PE=1 SV=3	PCF11	1.11895	5.18208	-0.710223	0.408729
P69905	Hemoglobin subunit alpha OS=Homo sapiens OX=9606 GN=HBA1 PE=1 SV=2	HBA1	1.11833	6.43733	7.19291	8.31123
Q9UPT9	Ubiquitin carboxyl-terminal hydrolase 22 OS=Homo sapiens OX=9606 GN=USP22 PE=1 SV=2	USP22	1.11726	4.06819	-1.30346	-0.186196
Q9Y376	Calcium-binding protein 39 OS=Homo sapiens OX=9606 GN=CAB39 PE=1 SV=1	CAB39	1.11706	5.09996	-1.46406	-0.346998
O75362	Zinc finger protein 217 OS=Homo sapiens OX=9606 GN=ZNF217 PE=1 SV=1	ZNF217	1.11636	1.4384	-4.66504	-3.54868
Q9NS86	LanC-like protein 2 OS=Homo sapiens OX=9606 GN=LANCL2 PE=1 SV=1	LANCL2	1.11384	3.93926	-1.49487	-0.381027
Q4G0F5	Vacuolar protein sorting-associated protein 26B OS=Homo sapiens OX=9606 GN=VPS26B PE=1 SV=2	VPS26B	1.11148	5.07926	-0.167836	0.943639
Q9Y3E0	Vesicle transport protein GOT1B OS=Homo sapiens OX=9606 GN=GOLT1B PE=1 SV=1	GOLT1B	1.10923	2.05813	-4.47982	-3.37059
Q15493	Regucalcin OS=Homo sapiens OX=9606 GN=RGN PE=1 SV=1	RGN	1.10768	1.8608	-0.811469	0.296214
Q6PI48	Aspartate--tRNA ligase, mitochondrial OS=Homo sapiens OX=9606 GN=DARS2 PE=1 SV=1	DARS2	1.10737	0.75084	-2.14223	-1.03486
Q96S19	Methyltransferase-like 26 OS=Homo sapiens OX=9606 GN=METTL26 PE=1 SV=2	METTL26	1.1065	7.68033	-3.75821	-2.65171
Q9Y5Y5	Peroxisomal membrane protein PEX16 OS=Homo sapiens OX=9606 GN=PEX16 PE=1 SV=2	PEX16	1.10588	1.36984	-2.77676	-1.67088
O15523	ATP-dependent RNA helicase DDX3Y OS=Homo sapiens OX=9606 GN=DDX3Y PE=1 SV=2	DDX3Y	1.10587	2.2058	-4.51395	-3.40808
Q8WWM7	Ataxin-2-like protein OS=Homo sapiens OX=9606 GN=ATXN2L PE=1 SV=2	ATXN2L	1.10563	6.74635	0.610367	1.71599
Q6VN20	Ran-binding protein 10 OS=Homo sapiens OX=9606 GN=RANBP10 PE=1 SV=1	RANBP10	1.10492	2.51853	-3.76689	-2.66197
Q8IYA6	Cytoskeleton-associated protein 2-like OS=Homo sapiens OX=9606 GN=CKAP2L PE=1 SV=4	CKAP2L	1.10453	4.32606	-3.97907	-2.87454
P22570	NADPH:adrenodoxin oxidoreductase, mitochondrial OS=Homo sapiens OX=9606 GN=FDXR PE=1 SV=3	FDXR	1.10247	1.30682	-1.21927	-0.1168
P02675	Fibrinogen beta chain OS=Homo sapiens OX=9606 GN=FGB PE=1 SV=2	FGB	1.10094	4.40049	-0.252166	0.848778
P10155	60 kDa SS-A/Ro ribonucleoprotein OS=Homo sapiens OX=9606 GN=RO60 PE=1 SV=2	RO60	1.1007	4.29916	-0.355615	0.74508
P99999	Cytochrome c OS=Homo sapiens OX=9606 GN=CYCS PE=1 SV=2	CYCS	1.09924	4.41783	0.605931	1.70517
Q8IXI1	Mitochondrial Rho GTPase 2 OS=Homo sapiens OX=9606 GN=RHOT2 PE=1 SV=2	RHOT2	1.09904	4.02852	-1.3834	-0.284352
Q8WVJ2	NudC domain-containing protein 2 OS=Homo sapiens OX=9606 GN=NUDCD2 PE=1 SV=1	NUDCD2	1.0976	5.74953	0.946217	2.04382
Q9H446	RWD domain-containing protein 1 OS=Homo sapiens OX=9606 GN=RWDD1 PE=1 SV=1	RWDD1	1.09633	2.207	-1.95682	-0.860498
Q5GLZ8	Probable E3 ubiquitin-protein ligase HERC4 OS=Homo sapiens OX=9606 GN=HERC4 PE=1 SV=1	HERC4	1.09546	3.41581	-3.31052	-2.21506
P46783	40S ribosomal protein S10 OS=Homo sapiens OX=9606 GN=RPS10 PE=1 SV=1	RPS10	1.09378	6.06753	2.77236	3.86614
Q9UJU6	Drebrin-like protein OS=Homo sapiens OX=9606 GN=DBNL PE=1 SV=1	DBNL	1.09328	3.10716	1.16234	2.25562
P07108	Acyl-CoA-binding protein OS=Homo sapiens OX=9606 GN=DBI PE=1 SV=2	DBI	1.09237	12.8941	-1.37539	-0.283018
O15226	NF-kappa-B-repressing factor OS=Homo sapiens OX=9606 GN=NKRF PE=1 SV=2	NKRF	1.09235	1.92014	-0.971615	0.120735
Q5U5Q3	RNA-binding E3 ubiquitin-protein ligase MEX3C OS=Homo sapiens OX=9606 GN=MEX3C PE=1 SV=3	MEX3C	1.0919	2.21173	-3.16444	-2.07254
Q16637	Survival motor neuron protein OS=Homo sapiens OX=9606 GN=SMN1 PE=1 SV=1	SMN1	1.09138	3.71744	0.592605	1.68398
Q9NYB0	Telomeric repeat-binding factor 2-interacting protein 1 OS=Homo sapiens OX=9606 GN=TERF2IP PE=1 SV=1	TERF2IP	1.09087	9.83762	1.05359	2.14447
Q96P48	Arf-GAP with Rho-GAP domain, ANK repeat and PH domain-containing protein 1 OS=Homo sapiens OX=9606 GN=ARAP1 PE=1 SV=3	ARAP1	1.09054	3.0391	-2.98343	-1.89289
Q96PC5	Melanoma inhibitory activity protein 2 OS=Homo sapiens OX=9606 GN=MIA2 PE=1 SV=4	MIA2	1.09033	3.38823	-2.43304	-1.34271
O75027	ATP-binding cassette sub-family B member 7, mitochondrial OS=Homo sapiens OX=9606 GN=ABCB7 PE=1 SV=2	ABCB7	1.09018	2.86204	-1.57832	-0.488142
O95260	Arginyl-tRNA--protein transferase 1 OS=Homo sapiens OX=9606 GN=ATE1 PE=1 SV=2	ATE1	1.08713	1.70332	-3.66484	-2.57771
Q14761	Protein tyrosine phosphatase receptor type C-associated protein OS=Homo sapiens OX=9606 GN=PTPRCAP PE=1 SV=1	PTPRCAP	1.08628	6.05568	0.319326	1.40561
P04921	Glycophorin-C OS=Homo sapiens OX=9606 GN=GYPC PE=1 SV=1	GYPC	1.08462	2.00215	-0.961928	0.122691
Q6Y1H2	Very-long-chain (3R)-3-hydroxyacyl-CoA dehydratase 2 OS=Homo sapiens OX=9606 GN=HACD2 PE=1 SV=1	HACD2	1.08458	3.63094	-2.79533	-1.71074
Q9BYC9	39S ribosomal protein L20, mitochondrial OS=Homo sapiens OX=9606 GN=MRPL20 PE=1 SV=1	MRPL20	1.08359	3.94291	-2.38302	-1.29943
Q9NZM5	Ribosome biogenesis protein NOP53 OS=Homo sapiens OX=9606 GN=NOP53 PE=1 SV=2	NOP53	1.08334	1.34434	-1.38095	-0.297604
Q96E39	RNA binding motif protein, X-linked-like-1 OS=Homo sapiens OX=9606 GN=RBMXL1 PE=1 SV=1	RBMXL1	1.08188	1.61767	-3.27019	-2.1883
P0DPB6	DNA-directed RNA polymerases I and III subunit RPAC2 OS=Homo sapiens OX=9606 GN=POLR1D PE=1 SV=1	POLR1D	1.08082	8.38571	-0.924249	0.156573
P11413	Glucose-6-phosphate 1-dehydrogenase OS=Homo sapiens OX=9606 GN=G6PD PE=1 SV=4	G6PD	1.0799	4.45175	3.33658	4.41648
P05787	Keratin, type II cytoskeletal 8 OS=Homo sapiens OX=9606 GN=KRT8 PE=1 SV=7	KRT8	1.07968	1.59374	-1.17408	-0.0943998
Q5JRX3	Presequence protease, mitochondrial OS=Homo sapiens OX=9606 GN=PITRM1 PE=1 SV=3	PITRM1	1.07821	5.75442	0.543844	1.62205
Q9UIB8	SLAM family member 5 OS=Homo sapiens OX=9606 GN=CD84 PE=1 SV=1	CD84	1.07784	2.31474	-4.46562	-3.38778
Q8N2K0	Lysophosphatidylserine lipase ABHD12 OS=Homo sapiens OX=9606 GN=ABHD12 PE=1 SV=2	ABHD12	1.07621	1.56763	-2.86155	-1.78534
P46734	Dual specificity mitogen-activated protein kinase kinase 3 OS=Homo sapiens OX=9606 GN=MAP2K3 PE=1 SV=2	MAP2K3	1.07572	6.65561	-1.72762	-0.651893
Q8TBZ6	tRNA methyltransferase 10 homolog A OS=Homo sapiens OX=9606 GN=TRMT10A PE=1 SV=1	TRMT10A	1.07497	1.395	-3.45982	-2.38484
Q9H9F9	Actin-related protein 5 OS=Homo sapiens OX=9606 GN=ACTR5 PE=1 SV=2	ACTR5	1.0737	1.2992	-3.34304	-2.26933
Q9Y4E8	Ubiquitin carboxyl-terminal hydrolase 15 OS=Homo sapiens OX=9606 GN=USP15 PE=1 SV=3	USP15	1.0732	3.77169	-2.37359	-1.30039
Q86UY6	N-alpha-acetyltransferase 40 OS=Homo sapiens OX=9606 GN=NAA40 PE=1 SV=1	NAA40	1.07254	7.06975	-2.12815	-1.05561
Q5U5X0	Complex III assembly factor LYRM7 OS=Homo sapiens OX=9606 GN=LYRM7 PE=1 SV=1	LYRM7	1.07147	5.18994	-0.0154793	1.05599
Q8IY67	Ribonucleoprotein PTB-binding 1 OS=Homo sapiens OX=9606 GN=RAVER1 PE=1 SV=1	RAVER1	1.07116	1.77832	-0.894322	0.176841
Q96B54	Zinc finger protein 428 OS=Homo sapiens OX=9606 GN=ZNF428 PE=1 SV=2	ZNF428	1.07041	5.96049	-0.154718	0.915689
O00487	26S proteasome non-ATPase regulatory subunit 14 OS=Homo sapiens OX=9606 GN=PSMD14 PE=1 SV=1	PSMD14	1.06886	6.78848	1.94594	3.01479
Q9H0A0	RNA cytidine acetyltransferase OS=Homo sapiens OX=9606 GN=NAT10 PE=1 SV=2	NAT10	1.06807	3.79035	1.08817	2.15624
P50416	Carnitine O-palmitoyltransferase 1, liver isoform OS=Homo sapiens OX=9606 GN=CPT1A PE=1 SV=2	CPT1A	1.06749	5.17195	0.802152	1.86964
Q6IA86	Elongator complex protein 2 OS=Homo sapiens OX=9606 GN=ELP2 PE=1 SV=2	ELP2	1.0655	4.05511	-0.647163	0.418337
P54727	UV excision repair protein RAD23 homolog B OS=Homo sapiens OX=9606 GN=RAD23B PE=1 SV=1	RAD23B	1.06534	4.7704	1.33934	2.40467
Q86W56	Poly(ADP-ribose) glycohydrolase OS=Homo sapiens OX=9606 GN=PARG PE=1 SV=1	PARG	1.06262	1.53252	-2.68468	-1.62206
Q8IZQ5	Selenoprotein H OS=Homo sapiens OX=9606 GN=SELENOH PE=1 SV=2	SELENOH	1.06252	7.39176	-0.367203	0.695317
Q9BYM8	RanBP-type and C3HC4-type zinc finger-containing protein 1 OS=Homo sapiens OX=9606 GN=RBCK1 PE=1 SV=2	RBCK1	1.06237	1.60025	-2.76497	-1.7026
P14317	Hematopoietic lineage cell-specific protein OS=Homo sapiens OX=9606 GN=HCLS1 PE=1 SV=3	HCLS1	1.06228	5.0728	0.99393	2.05621
P11279	Lysosome-associated membrane glycoprotein 1 OS=Homo sapiens OX=9606 GN=LAMP1 PE=1 SV=3	LAMP1	1.06207	6.25908	0.835813	1.89788
Q6SJ96	TATA box-binding protein-like protein 2 OS=Homo sapiens OX=9606 GN=TBPL2 PE=2 SV=1	TBPL2	1.06188	2.56073	-1.07876	-0.0168821
Q9UJS0	Calcium-binding mitochondrial carrier protein Aralar2 OS=Homo sapiens OX=9606 GN=SLC25A13 PE=1 SV=2	SLC25A13	1.06104	1.45035	-3.72201	-2.66097
Q9NPA8	Transcription and mRNA export factor ENY2 OS=Homo sapiens OX=9606 GN=ENY2 PE=1 SV=1	ENY2	1.05672	5.12474	-1.13974	-0.0830189
Q99836	Myeloid differentiation primary response protein MyD88 OS=Homo sapiens OX=9606 GN=MYD88 PE=1 SV=1	MYD88	1.05554	2.39505	-1.69625	-0.640704
Q96T23	Remodeling and spacing factor 1 OS=Homo sapiens OX=9606 GN=RSF1 PE=1 SV=2	RSF1	1.05475	2.33076	-3.48227	-2.42752
O75832	26S proteasome non-ATPase regulatory subunit 10 OS=Homo sapiens OX=9606 GN=PSMD10 PE=1 SV=1	PSMD10	1.05302	5.14449	1.42263	2.47565
Q9NQS1	Cell death regulator Aven OS=Homo sapiens OX=9606 GN=AVEN PE=1 SV=1	AVEN	1.05259	5.65235	-4.47122	-3.41863
P33176	Kinesin-1 heavy chain OS=Homo sapiens OX=9606 GN=KIF5B PE=1 SV=1	KIF5B	1.05249	2.95097	0.943178	1.99567
Q9ULX6	A-kinase anchor protein 8-like OS=Homo sapiens OX=9606 GN=AKAP8L PE=1 SV=4	AKAP8L	1.05212	10.1059	-0.696731	0.35539
P02679	Fibrinogen gamma chain OS=Homo sapiens OX=9606 GN=FGG PE=1 SV=3	FGG	1.05155	2.73076	-0.0589909	0.992562
P22105	Tenascin-X OS=Homo sapiens OX=9606 GN=TNXB PE=1 SV=5	TNXB	1.05119	2.17971	-4.92466	-3.87347
Q86SE5	RNA-binding Raly-like protein OS=Homo sapiens OX=9606 GN=RALYL PE=1 SV=2	RALYL	1.05061	6.73029	3.19889	4.24949
O60763	General vesicular transport factor p115 OS=Homo sapiens OX=9606 GN=USO1 PE=1 SV=2	USO1	1.04963	7.14346	0.384321	1.43395
Q12996	Cleavage stimulation factor subunit 3 OS=Homo sapiens OX=9606 GN=CSTF3 PE=1 SV=1	CSTF3	1.0494	5.29034	-0.804463	0.244934
Q86WV1	Src kinase-associated phosphoprotein 1 OS=Homo sapiens OX=9606 GN=SKAP1 PE=1 SV=3	SKAP1	1.04768	4.02108	-3.05536	-2.00768
P63104	14-3-3 protein zeta/delta OS=Homo sapiens OX=9606 GN=YWHAZ PE=1 SV=1	YWHAZ	1.04651	5.41618	4.63791	5.68443
Q13618	Cullin-3 OS=Homo sapiens OX=9606 GN=CUL3 PE=1 SV=2	CUL3	1.04601	4.48189	0.377562	1.42357
Q96B45	BLOC-1-related complex subunit 7 OS=Homo sapiens OX=9606 GN=BORCS7 PE=3 SV=2	BORCS7	1.04541	3.56194	-1.73041	-0.685
P82979	SAP domain-containing ribonucleoprotein OS=Homo sapiens OX=9606 GN=SARNP PE=1 SV=3	SARNP	1.04527	6.20803	1.59279	2.63806
Q9H936	Mitochondrial glutamate carrier 1 OS=Homo sapiens OX=9606 GN=SLC25A22 PE=1 SV=1	SLC25A22	1.04295	6.99536	-0.763928	0.279021
Q9UQE7	Structural maintenance of chromosomes protein 3 OS=Homo sapiens OX=9606 GN=SMC3 PE=1 SV=2	SMC3	1.04285	4.50718	2.05624	3.09909
O00264	Membrane-associated progesterone receptor component 1 OS=Homo sapiens OX=9606 GN=PGRMC1 PE=1 SV=3	PGRMC1	1.04242	3.19987	-0.560185	0.482238
O95166	Gamma-aminobutyric acid receptor-associated protein OS=Homo sapiens OX=9606 GN=GABARAP PE=1 SV=1	GABARAP	1.04129	3.26933	-0.405465	0.635826
P51452	Dual specificity protein phosphatase 3 OS=Homo sapiens OX=9606 GN=DUSP3 PE=1 SV=1	DUSP3	1.04067	3.30373	-2.29331	-1.25264
O14980	Exportin-1 OS=Homo sapiens OX=9606 GN=XPO1 PE=1 SV=1	XPO1	1.03686	4.00579	2.22103	3.2579
O43491	Band 4.1-like protein 2 OS=Homo sapiens OX=9606 GN=EPB41L2 PE=1 SV=1	EPB41L2	1.03309	1.40828	-0.990597	0.0424883
P06746	DNA polymerase beta OS=Homo sapiens OX=9606 GN=POLB PE=1 SV=3	POLB	1.03308	1.04934	-2.73641	-1.70333
Q8WZA9	Immunity-related GTPase family Q protein OS=Homo sapiens OX=9606 GN=IRGQ PE=1 SV=1	IRGQ	1.03098	2.86703	0.129921	1.1609
Q15459	Splicing factor 3A subunit 1 OS=Homo sapiens OX=9606 GN=SF3A1 PE=1 SV=1	SF3A1	1.03065	7.65166	2.20152	3.23217
Q9BPY3	Protein FAM118B OS=Homo sapiens OX=9606 GN=FAM118B PE=1 SV=1	FAM118B	1.02999	4.7177	-2.73442	-1.70442
Q14653	Interferon regulatory factor 3 OS=Homo sapiens OX=9606 GN=IRF3 PE=1 SV=1	IRF3	1.02948	5.45961	-0.754872	0.274608
P52597	Heterogeneous nuclear ribonucleoprotein F OS=Homo sapiens OX=9606 GN=HNRNPF PE=1 SV=3	HNRNPF	1.02841	6.16424	3.48987	4.51828
O95197	Reticulon-3 OS=Homo sapiens OX=9606 GN=RTN3 PE=1 SV=2	RTN3	1.02805	3.97482	-0.435851	0.592198
O95159	Zinc finger protein-like 1 OS=Homo sapiens OX=9606 GN=ZFPL1 PE=1 SV=2	ZFPL1	1.02788	4.02726	-2.70096	-1.67307
Q9Y5B8	Nucleoside diphosphate kinase 7 OS=Homo sapiens OX=9606 GN=NME7 PE=1 SV=1	NME7	1.02784	4.10522	0.149116	1.17695
P25445	Tumor necrosis factor receptor superfamily member 6 OS=Homo sapiens OX=9606 GN=FAS PE=1 SV=1	FAS	1.0274	1.85861	-3.21822	-2.19082
Q9Y697	Cysteine desulfurase, mitochondrial OS=Homo sapiens OX=9606 GN=NFS1 PE=1 SV=3	NFS1	1.02686	5.37081	0.183814	1.21067
O43809	Cleavage and polyadenylation specificity factor subunit 5 OS=Homo sapiens OX=9606 GN=NUDT21 PE=1 SV=1	NUDT21	1.02293	7.56319	2.42276	3.44569
Q6FI13	Histone H2A type 2-A OS=Homo sapiens OX=9606 GN=HIST2H2AA3 PE=1 SV=3	HIST2H2AA3	1.02189	2.50077	7.78442	8.80632
P36405	ADP-ribosylation factor-like protein 3 OS=Homo sapiens OX=9606 GN=ARL3 PE=1 SV=2	ARL3	1.01948	7.39882	0.807849	1.82733
P02818	Osteocalcin OS=Homo sapiens OX=9606 GN=BGLAP PE=1 SV=2	BGLAP	1.01882	1.15572	-4.50626	-3.48744
O60294	tRNA wybutosine-synthesizing protein 4 OS=Homo sapiens OX=9606 GN=LCMT2 PE=1 SV=3	LCMT2	1.0168	1.94664	-4.01465	-2.99785
Q14318	Peptidyl-prolyl cis-trans isomerase FKBP8 OS=Homo sapiens OX=9606 GN=FKBP8 PE=1 SV=2	FKBP8	1.01639	6.87538	0.805652	1.82204
Q8TAQ2	SWI/SNF complex subunit SMARCC2 OS=Homo sapiens OX=9606 GN=SMARCC2 PE=1 SV=1	SMARCC2	1.01373	2.49713	-0.425288	0.588442
O95453	Poly(A)-specific ribonuclease PARN OS=Homo sapiens OX=9606 GN=PARN PE=1 SV=1	PARN	1.01267	3.77994	-0.298021	0.714651
Q92820	Gamma-glutamyl hydrolase OS=Homo sapiens OX=9606 GN=GGH PE=1 SV=2	GGH	1.01122	2.7109	-0.837351	0.173867
O95352	Ubiquitin-like modifier-activating enzyme ATG7 OS=Homo sapiens OX=9606 GN=ATG7 PE=1 SV=1	ATG7	1.01082	8.81083	-2.9006	-1.88978
P51649	Succinate-semialdehyde dehydrogenase, mitochondrial OS=Homo sapiens OX=9606 GN=ALDH5A1 PE=1 SV=2	ALDH5A1	1.00804	2.45195	0.655285	1.66333
Q96S52	GPI transamidase component PIG-S OS=Homo sapiens OX=9606 GN=PIGS PE=1 SV=3	PIGS	1.0065	1.57819	-2.98347	-1.97697
Q8TF05	Serine/threonine-protein phosphatase 4 regulatory subunit 1 OS=Homo sapiens OX=9606 GN=PPP4R1 PE=1 SV=1	PPP4R1	1.00568	1.35057	-4.14771	-3.14204
Q0PNE2	Elongator complex protein 6 OS=Homo sapiens OX=9606 GN=ELP6 PE=1 SV=1	ELP6	1.00548	1.22447	-3.38774	-2.38226
P04350	Tubulin beta-4A chain OS=Homo sapiens OX=9606 GN=TUBB4A PE=1 SV=2	TUBB4A	1.00424	3.93286	-0.494401	0.509842
P26885	Peptidyl-prolyl cis-trans isomerase FKBP2 OS=Homo sapiens OX=9606 GN=FKBP2 PE=1 SV=2	FKBP2	0.999971	4.6073	0.18778	1.18775
Q9Y3X0	Coiled-coil domain-containing protein 9 OS=Homo sapiens OX=9606 GN=CCDC9 PE=1 SV=1	CCDC9	0.999607	2.23969	-2.07099	-1.07138
Q9NU23	LYR motif-containing protein 2 OS=Homo sapiens OX=9606 GN=LYRM2 PE=1 SV=1	LYRM2	0.998808	4.33716	-1.91796	-0.919156
Q9NSP4	Centromere protein M OS=Homo sapiens OX=9606 GN=CENPM PE=1 SV=1	CENPM	0.997194	0.801233	-3.39338	-2.39618
Q15050	Ribosome biogenesis regulatory protein homolog OS=Homo sapiens OX=9606 GN=RRS1 PE=1 SV=2	RRS1	0.99676	3.56823	-0.369125	0.627635
Q9BQ69	ADP-ribose glycohydrolase MACROD1 OS=Homo sapiens OX=9606 GN=MACROD1 PE=1 SV=2	MACROD1	0.996347	7.44972	-0.370189	0.626159
P35813	Protein phosphatase 1A OS=Homo sapiens OX=9606 GN=PPM1A PE=1 SV=1	PPM1A	0.995579	6.26181	1.00071	1.99629
Q99519	Sialidase-1 OS=Homo sapiens OX=9606 GN=NEU1 PE=1 SV=1	NEU1	0.994633	3.20921	-4.49914	-3.50451
Q9H6S0	3'-5' RNA helicase YTHDC2 OS=Homo sapiens OX=9606 GN=YTHDC2 PE=1 SV=2	YTHDC2	0.993687	1.43749	-2.0163	-1.02262
P0C0L4	Complement C4-A OS=Homo sapiens OX=9606 GN=C4A PE=1 SV=2	C4A	0.993021	2.0975	2.86461	3.85763
Q9NWT6	Hypoxia-inducible factor 1-alpha inhibitor OS=Homo sapiens OX=9606 GN=HIF1AN PE=1 SV=2	HIF1AN	0.992969	1.03126	-1.38406	-0.391093
Q86X83	COMM domain-containing protein 2 OS=Homo sapiens OX=9606 GN=COMMD2 PE=1 SV=2	COMMD2	0.990565	5.82538	-2.36655	-1.37599
Q96GD0	Pyridoxal phosphate phosphatase OS=Homo sapiens OX=9606 GN=PDXP PE=1 SV=2	PDXP	0.989896	2.54419	0.2275	1.2174
P42574	Caspase-3 OS=Homo sapiens OX=9606 GN=CASP3 PE=1 SV=2	CASP3	0.984776	5.23654	-0.0290566	0.955719
P46736	Lys-63-specific deubiquitinase BRCC36 OS=Homo sapiens OX=9606 GN=BRCC3 PE=1 SV=2	BRCC3	0.983248	4.14954	-0.385376	0.597872
Q641Q2	WASH complex subunit 2A OS=Homo sapiens OX=9606 GN=WASHC2A PE=1 SV=3	WASHC2A	0.982757	3.13912	-2.54251	-1.55975
Q6NZY4	Zinc finger CCHC domain-containing protein 8 OS=Homo sapiens OX=9606 GN=ZCCHC8 PE=1 SV=2	ZCCHC8	0.98204	6.25121	-0.337491	0.644549
Q99715	Collagen alpha-1(XII) chain OS=Homo sapiens OX=9606 GN=COL12A1 PE=1 SV=2	COL12A1	0.981144	1.70956	-4.31548	-3.33434
O95551	Tyrosyl-DNA phosphodiesterase 2 OS=Homo sapiens OX=9606 GN=TDP2 PE=1 SV=1	TDP2	0.980055	3.82395	-1.49736	-0.517307
Q6UWE0	E3 ubiquitin-protein ligase LRSAM1 OS=Homo sapiens OX=9606 GN=LRSAM1 PE=1 SV=1	LRSAM1	0.979578	2.21665	-2.19369	-1.21411
P13798	Acylamino-acid-releasing enzyme OS=Homo sapiens OX=9606 GN=APEH PE=1 SV=4	APEH	0.978648	2.97712	0.278696	1.25734
Q9H4A3	Serine/threonine-protein kinase WNK1 OS=Homo sapiens OX=9606 GN=WNK1 PE=1 SV=2	WNK1	0.97434	1.17608	-0.615363	0.358977
Q15233	Non-POU domain-containing octamer-binding protein OS=Homo sapiens OX=9606 GN=NONO PE=1 SV=4	NONO	0.973723	8.94445	4.72236	5.69608
P60842	Eukaryotic initiation factor 4A-I OS=Homo sapiens OX=9606 GN=EIF4A1 PE=1 SV=1	EIF4A1	0.972222	6.53224	5.05461	6.02683
P41252	Isoleucine--tRNA ligase, cytoplasmic OS=Homo sapiens OX=9606 GN=IARS PE=1 SV=2	IARS	0.971866	2.25806	5.27944	6.25131
A5PLN9	Trafficking protein particle complex subunit 13 OS=Homo sapiens OX=9606 GN=TRAPPC13 PE=1 SV=2	TRAPPC13	0.970804	2.10315	1.02737	1.99818
P57105	Synaptojanin-2-binding protein OS=Homo sapiens OX=9606 GN=SYNJ2BP PE=1 SV=2	SYNJ2BP	0.970622	3.72181	-1.92902	-0.958396
O14979	Heterogeneous nuclear ribonucleoprotein D-like OS=Homo sapiens OX=9606 GN=HNRNPDL PE=1 SV=3	HNRNPDL	0.968781	4.30333	3.95195	4.92073
Q9UKN8	General transcription factor 3C polypeptide 4 OS=Homo sapiens OX=9606 GN=GTF3C4 PE=1 SV=2	GTF3C4	0.968425	3.0883	-1.01016	-0.0417352
P05165	Propionyl-CoA carboxylase alpha chain, mitochondrial OS=Homo sapiens OX=9606 GN=PCCA PE=1 SV=4	PCCA	0.968091	4.68132	-3.29572	-2.32763
P61018	Ras-related protein Rab-4B OS=Homo sapiens OX=9606 GN=RAB4B PE=1 SV=1	RAB4B	0.967628	4.66686	-1.63397	-0.666345
Q9UKV5	E3 ubiquitin-protein ligase AMFR OS=Homo sapiens OX=9606 GN=AMFR PE=1 SV=2	AMFR	0.967146	2.03289	-3.6862	-2.71906
P21333	Filamin-A OS=Homo sapiens OX=9606 GN=FLNA PE=1 SV=4	FLNA	0.967071	1.20373	2.74108	3.70815
Q9Y3E2	BolA-like protein 1 OS=Homo sapiens OX=9606 GN=BOLA1 PE=1 SV=1	BOLA1	0.966048	3.81327	-1.98884	-1.0228
O14933	Ubiquitin/ISG15-conjugating enzyme E2 L6 OS=Homo sapiens OX=9606 GN=UBE2L6 PE=1 SV=4	UBE2L6	0.960835	2.75003	-0.64962	0.311215
P56134	ATP synthase subunit f, mitochondrial OS=Homo sapiens OX=9606 GN=ATP5MF PE=1 SV=3	ATP5MF	0.960521	4.58617	-0.793153	0.167368
P61158	Actin-related protein 3 OS=Homo sapiens OX=9606 GN=ACTR3 PE=1 SV=3	ACTR3	0.960213	5.09724	2.77259	3.7328
Q08117	TLE family member 5 OS=Homo sapiens OX=9606 GN=TLE5 PE=1 SV=4	TLE5	0.959996	7.32386	-0.452822	0.507174
Q9BQE5	Apolipoprotein L2 OS=Homo sapiens OX=9606 GN=APOL2 PE=1 SV=1	APOL2	0.956093	5.49312	0.110071	1.06616
P02753	Retinol-binding protein 4 OS=Homo sapiens OX=9606 GN=RBP4 PE=1 SV=3	RBP4	0.956075	1.2315	-0.777355	0.17872
Q96P16	Regulation of nuclear pre-mRNA domain-containing protein 1A OS=Homo sapiens OX=9606 GN=RPRD1A PE=1 SV=1	RPRD1A	0.955961	7.57572	-0.42147	0.534491
P08574	Cytochrome c1, heme protein, mitochondrial OS=Homo sapiens OX=9606 GN=CYC1 PE=1 SV=3	CYC1	0.954305	5.63919	0.467447	1.42175
Q15653	NF-kappa-B inhibitor beta OS=Homo sapiens OX=9606 GN=NFKBIB PE=1 SV=2	NFKBIB	0.952574	1.34615	-2.67058	-1.718
Q16566	Calcium/calmodulin-dependent protein kinase type IV OS=Homo sapiens OX=9606 GN=CAMK4 PE=1 SV=1	CAMK4	0.951415	18.6648	0.85689	1.80831
Q3SXM5	Inactive hydroxysteroid dehydrogenase-like protein 1 OS=Homo sapiens OX=9606 GN=HSDL1 PE=1 SV=3	HSDL1	0.951106	3.82632	0.108555	1.05966
Q96C57	Protein CUSTOS OS=Homo sapiens OX=9606 GN=CUSTOS PE=1 SV=2	CUSTOS	0.950715	5.60065	-1.44795	-0.497233
Q93052	Lipoma-preferred partner OS=Homo sapiens OX=9606 GN=LPP PE=1 SV=1	LPP	0.950459	3.24623	-0.88326	0.0671981
Q99747	Gamma-soluble NSF attachment protein OS=Homo sapiens OX=9606 GN=NAPG PE=1 SV=1	NAPG	0.950432	3.98126	-0.226929	0.723502
P41732	Tetraspanin-7 OS=Homo sapiens OX=9606 GN=TSPAN7 PE=1 SV=2	TSPAN7	0.949975	6.05424	-0.894939	0.0550355
P0CG12	Decreased expression in renal and prostate cancer protein OS=Homo sapiens OX=9606 GN=DERPC PE=1 SV=1	DERPC	0.945722	4.72046	-2.83995	-1.89423
P07996	Thrombospondin-1 OS=Homo sapiens OX=9606 GN=THBS1 PE=1 SV=2	THBS1	0.945296	2.8352	-0.0342913	0.911005
Q9BTE3	Mini-chromosome maintenance complex-binding protein OS=Homo sapiens OX=9606 GN=MCMBP PE=1 SV=2	MCMBP	0.944652	4.0074	-0.0934341	0.851217
P13637	Sodium/potassium-transporting ATPase subunit alpha-3 OS=Homo sapiens OX=9606 GN=ATP1A3 PE=1 SV=3	ATP1A3	0.944518	7.20394	-1.76603	-0.821514
Q06546	GA-binding protein alpha chain OS=Homo sapiens OX=9606 GN=GABPA PE=1 SV=1	GABPA	0.942646	9.1302	-0.820261	0.122385
P35573	Glycogen debranching enzyme OS=Homo sapiens OX=9606 GN=AGL PE=1 SV=3	AGL	0.941445	10.9694	-0.114947	0.826498
P18858	DNA ligase 1 OS=Homo sapiens OX=9606 GN=LIG1 PE=1 SV=1	LIG1	0.939707	5.52749	1.25198	2.19168
Q9UBV8	Peflin OS=Homo sapiens OX=9606 GN=PEF1 PE=1 SV=1	PEF1	0.939421	1.57792	-0.615792	0.323629
Q8IYW5	E3 ubiquitin-protein ligase RNF168 OS=Homo sapiens OX=9606 GN=RNF168 PE=1 SV=1	RNF168	0.939285	3.82365	-3.9761	-3.03681
Q8IZ83	Aldehyde dehydrogenase family 16 member A1 OS=Homo sapiens OX=9606 GN=ALDH16A1 PE=1 SV=2	ALDH16A1	0.939283	2.25597	-1.03735	-0.0980679
O75264	Small integral membrane protein 24 OS=Homo sapiens OX=9606 GN=SMIM24 PE=2 SV=2	SMIM24	0.938965	2.70783	1.06275	2.00171
O43847	Nardilysin OS=Homo sapiens OX=9606 GN=NRDC PE=1 SV=3	NRDC	0.938246	5.55516	-0.00252829	0.935718
P55957	BH3-interacting domain death agonist OS=Homo sapiens OX=9606 GN=BID PE=1 SV=1	BID	0.933147	4.5407	1.57751	2.51066
Q9H496	Torsin-1A-interacting protein 2, isoform IFRG15 OS=Homo sapiens OX=9606 GN=TOR1AIP2 PE=1 SV=1	TOR1AIP2	0.932682	2.50117	-4.09261	-3.15993
Q5T8D3	Acyl-CoA-binding domain-containing protein 5 OS=Homo sapiens OX=9606 GN=ACBD5 PE=1 SV=1	ACBD5	0.930812	1.15892	-4.54206	-3.61125
P14921	Protein C-ets-1 OS=Homo sapiens OX=9606 GN=ETS1 PE=1 SV=1	ETS1	0.930373	1.37059	-1.15988	-0.229505
Q15750	TGF-beta-activated kinase 1 and MAP3K7-binding protein 1 OS=Homo sapiens OX=9606 GN=TAB1 PE=1 SV=1	TAB1	0.929227	3.84665	-1.90349	-0.974267
Q14108	Lysosome membrane protein 2 OS=Homo sapiens OX=9606 GN=SCARB2 PE=1 SV=2	SCARB2	0.928705	1.5698	-3.01844	-2.08973
Q9Y2R0	Cytochrome c oxidase assembly factor 3 homolog, mitochondrial OS=Homo sapiens OX=9606 GN=COA3 PE=1 SV=1	COA3	0.927875	0.971021	-3.25292	-2.32504
P98179	RNA-binding protein 3 OS=Homo sapiens OX=9606 GN=RBM3 PE=1 SV=1	RBM3	0.925298	4.39362	2.34989	3.27518
Q14669	E3 ubiquitin-protein ligase TRIP12 OS=Homo sapiens OX=9606 GN=TRIP12 PE=1 SV=1	TRIP12	0.924673	2.8105	-1.48696	-0.562283
O75131	Copine-3 OS=Homo sapiens OX=9606 GN=CPNE3 PE=1 SV=1	CPNE3	0.922348	10.7695	0.160847	1.08319
Q9UIG0	Tyrosine-protein kinase BAZ1B OS=Homo sapiens OX=9606 GN=BAZ1B PE=1 SV=2	BAZ1B	0.921951	2.26977	1.24727	2.16923
O43865	S-adenosylhomocysteine hydrolase-like protein 1 OS=Homo sapiens OX=9606 GN=AHCYL1 PE=1 SV=2	AHCYL1	0.921697	3.23996	0.857269	1.77897
P52756	RNA-binding protein 5 OS=Homo sapiens OX=9606 GN=RBM5 PE=1 SV=2	RBM5	0.92134	3.9558	-1.49504	-0.573698
Q96D71	RalBP1-associated Eps domain-containing protein 1 OS=Homo sapiens OX=9606 GN=REPS1 PE=1 SV=3	REPS1	0.92083	1.98948	-1.32524	-0.404413
Q9NVU7	Protein SDA1 homolog OS=Homo sapiens OX=9606 GN=SDAD1 PE=1 SV=3	SDAD1	0.917916	3.53774	-0.925268	-0.00735233
Q09161	Nuclear cap-binding protein subunit 1 OS=Homo sapiens OX=9606 GN=NCBP1 PE=1 SV=1	NCBP1	0.916196	5.75583	1.74997	2.66617
Q9NXR7	BRISC and BRCA1-A complex member 2 OS=Homo sapiens OX=9606 GN=BABAM2 PE=1 SV=2	BABAM2	0.915676	1.54697	-1.13365	-0.217974
Q15063	Periostin OS=Homo sapiens OX=9606 GN=POSTN PE=1 SV=2	POSTN	0.914985	2.65739	1.65467	2.56966
Q12768	WASH complex subunit 5 OS=Homo sapiens OX=9606 GN=WASHC5 PE=1 SV=1	WASHC5	0.914856	3.12431	-1.54711	-0.632252
Q16763	Ubiquitin-conjugating enzyme E2 S OS=Homo sapiens OX=9606 GN=UBE2S PE=1 SV=2	UBE2S	0.914788	13.365	1.33123	2.24601
Q9BWH2	FUN14 domain-containing protein 2 OS=Homo sapiens OX=9606 GN=FUNDC2 PE=1 SV=2	FUNDC2	0.912787	3.31791	-1.72425	-0.811467
P78316	Nucleolar protein 14 OS=Homo sapiens OX=9606 GN=NOP14 PE=1 SV=3	NOP14	0.912267	2.84839	-0.178041	0.734226
Q13158	FAS-associated death domain protein OS=Homo sapiens OX=9606 GN=FADD PE=1 SV=1	FADD	0.911229	1.66261	-2.17411	-1.26288
Q8N3Z0	Inactive serine protease 35 OS=Homo sapiens OX=9606 GN=PRSS35 PE=1 SV=2	PRSS35	0.910892	0.770753	-4.1896	-3.27871
Q7L7L0	Histone H2A type 3 OS=Homo sapiens OX=9606 GN=HIST3H2A PE=1 SV=3	HIST3H2A	0.910031	3.52109	3.54104	4.45107
Q13439	Golgin subfamily A member 4 OS=Homo sapiens OX=9606 GN=GOLGA4 PE=1 SV=1	GOLGA4	0.907292	7.32033	-1.17166	-0.264372
P63000	Ras-related C3 botulinum toxin substrate 1 OS=Homo sapiens OX=9606 GN=RAC1 PE=1 SV=1	RAC1	0.90719	7.8316	1.20874	2.11593
P55036	26S proteasome non-ATPase regulatory subunit 4 OS=Homo sapiens OX=9606 GN=PSMD4 PE=1 SV=1	PSMD4	0.906937	4.64965	2.57315	3.48009
Q9H0D6	5'-3' exoribonuclease 2 OS=Homo sapiens OX=9606 GN=XRN2 PE=1 SV=1	XRN2	0.905976	3.34835	0.549251	1.45523
Q9UG22	GTPase IMAP family member 2 OS=Homo sapiens OX=9606 GN=GIMAP2 PE=1 SV=2	GIMAP2	0.905127	1.16411	-2.78177	-1.87665
Q9Y5B6	PAX3- and PAX7-binding protein 1 OS=Homo sapiens OX=9606 GN=PAXBP1 PE=1 SV=2	PAXBP1	0.90477	1.91563	-1.42525	-0.520483
P15814	Immunoglobulin lambda-like polypeptide 1 OS=Homo sapiens OX=9606 GN=IGLL1 PE=1 SV=1	IGLL1	0.902537	1.03758	-2.57644	-1.6739
P21796	Voltage-dependent anion-selective channel protein 1 OS=Homo sapiens OX=9606 GN=VDAC1 PE=1 SV=2	VDAC1	0.902017	3.77587	2.23765	3.13967
P13984	General transcription factor IIF subunit 2 OS=Homo sapiens OX=9606 GN=GTF2F2 PE=1 SV=2	GTF2F2	0.901821	1.5215	0.275059	1.17688
P38571	Lysosomal acid lipase/cholesteryl ester hydrolase OS=Homo sapiens OX=9606 GN=LIPA PE=1 SV=2	LIPA	0.90029	1.16154	-1.32214	-0.421855
Q07065	Cytoskeleton-associated protein 4 OS=Homo sapiens OX=9606 GN=CKAP4 PE=1 SV=2	CKAP4	0.898241	6.30838	-0.430885	0.467356
P09429	High mobility group protein B1 OS=Homo sapiens OX=9606 GN=HMGB1 PE=1 SV=3	HMGB1	0.897272	7.70098	5.67703	6.5743
P02768	Serum albumin OS=Homo sapiens OX=9606 GN=ALB PE=1 SV=2	ALB	0.897262	3.52889	9.4728	10.3701
P51812	Ribosomal protein S6 kinase alpha-3 OS=Homo sapiens OX=9606 GN=RPS6KA3 PE=1 SV=1	RPS6KA3	0.896655	4.16302	-1.2533	-0.35664
Q13464	Rho-associated protein kinase 1 OS=Homo sapiens OX=9606 GN=ROCK1 PE=1 SV=1	ROCK1	0.895524	3.07203	-0.220812	0.674712
Q9Y6C9	Mitochondrial carrier homolog 2 OS=Homo sapiens OX=9606 GN=MTCH2 PE=1 SV=1	MTCH2	0.895413	6.2084	0.192474	1.08789
Q7Z7H5	Transmembrane emp24 domain-containing protein 4 OS=Homo sapiens OX=9606 GN=TMED4 PE=1 SV=1	TMED4	0.895229	5.81306	0.365215	1.26044
Q01658	Protein Dr1 OS=Homo sapiens OX=9606 GN=DR1 PE=1 SV=1	DR1	0.894498	5.5172	0.214501	1.109
Q02252	Methylmalonate-semialdehyde dehydrogenase [acylating], mitochondrial OS=Homo sapiens OX=9606 GN=ALDH6A1 PE=1 SV=2	ALDH6A1	0.89379	2.54937	-1.56417	-0.670377
Q8IWZ8	SURP and G-patch domain-containing protein 1 OS=Homo sapiens OX=9606 GN=SUGP1 PE=1 SV=2	SUGP1	0.89314	1.18055	-1.88435	-0.991205
Q96AD5	Patatin-like phospholipase domain-containing protein 2 OS=Homo sapiens OX=9606 GN=PNPLA2 PE=1 SV=1	PNPLA2	0.892786	2.35686	-1.88824	-0.995457
Q96DB5	Regulator of microtubule dynamics protein 1 OS=Homo sapiens OX=9606 GN=RMDN1 PE=1 SV=1	RMDN1	0.892632	5.77186	-1.39655	-0.503914
O75436	Vacuolar protein sorting-associated protein 26A OS=Homo sapiens OX=9606 GN=VPS26A PE=1 SV=2	VPS26A	0.891493	4.37828	-1.14852	-0.257032
Q9H6T3	RNA polymerase II-associated protein 3 OS=Homo sapiens OX=9606 GN=RPAP3 PE=1 SV=2	RPAP3	0.891205	1.58419	-0.928133	-0.0369281
P17612	cAMP-dependent protein kinase catalytic subunit alpha OS=Homo sapiens OX=9606 GN=PRKACA PE=1 SV=2	PRKACA	0.890107	2.44926	1.86984	2.75994
Q15014	Mortality factor 4-like protein 2 OS=Homo sapiens OX=9606 GN=MORF4L2 PE=1 SV=1	MORF4L2	0.890099	1.60451	-3.72946	-2.83936
Q15843	NEDD8 OS=Homo sapiens OX=9606 GN=NEDD8 PE=1 SV=1	NEDD8	0.88861	6.77849	1.90457	2.79318
P45880	Voltage-dependent anion-selective channel protein 2 OS=Homo sapiens OX=9606 GN=VDAC2 PE=1 SV=2	VDAC2	0.887481	4.87252	1.15203	2.03951
O14802	DNA-directed RNA polymerase III subunit RPC1 OS=Homo sapiens OX=9606 GN=POLR3A PE=1 SV=2	POLR3A	0.887422	0.869496	-2.75517	-1.86774
Q9BY77	Polymerase delta-interacting protein 3 OS=Homo sapiens OX=9606 GN=POLDIP3 PE=1 SV=2	POLDIP3	0.886435	3.11965	0.108882	0.995316
O94776	Metastasis-associated protein MTA2 OS=Homo sapiens OX=9606 GN=MTA2 PE=1 SV=1	MTA2	0.886259	3.53614	3.83165	4.71791
O15067	Phosphoribosylformylglycinamidine synthase OS=Homo sapiens OX=9606 GN=PFAS PE=1 SV=4	PFAS	0.886052	4.2583	1.24131	2.12736
Q7L4I2	Arginine/serine-rich coiled-coil protein 2 OS=Homo sapiens OX=9606 GN=RSRC2 PE=1 SV=1	RSRC2	0.885965	2.78289	-1.47244	-0.586478
P14866	Heterogeneous nuclear ribonucleoprotein L OS=Homo sapiens OX=9606 GN=HNRNPL PE=1 SV=2	HNRNPL	0.885004	8.3593	4.802	5.687
Q96I24	Far upstream element-binding protein 3 OS=Homo sapiens OX=9606 GN=FUBP3 PE=1 SV=2	FUBP3	0.883906	5.3488	0.581167	1.46507
Q99536	Synaptic vesicle membrane protein VAT-1 homolog OS=Homo sapiens OX=9606 GN=VAT1 PE=1 SV=2	VAT1	0.883538	4.47441	2.8833	3.76683
Q13428	Treacle protein OS=Homo sapiens OX=9606 GN=TCOF1 PE=1 SV=3	TCOF1	0.883064	11.8128	1.47401	2.35708
Q92905	COP9 signalosome complex subunit 5 OS=Homo sapiens OX=9606 GN=COPS5 PE=1 SV=4	COPS5	0.882551	2.94609	0.0291307	0.911681
Q14980	Nuclear mitotic apparatus protein 1 OS=Homo sapiens OX=9606 GN=NUMA1 PE=1 SV=2	NUMA1	0.882083	1.30511	1.10307	1.98515
O75947	ATP synthase subunit d, mitochondrial OS=Homo sapiens OX=9606 GN=ATP5PD PE=1 SV=3	ATP5PD	0.880078	3.80927	2.24685	3.12692
Q99943	1-acyl-sn-glycerol-3-phosphate acyltransferase alpha OS=Homo sapiens OX=9606 GN=AGPAT1 PE=1 SV=2	AGPAT1	0.879935	2.28442	-2.33339	-1.45346
O60711	Leupaxin OS=Homo sapiens OX=9606 GN=LPXN PE=1 SV=1	LPXN	0.879732	4.63242	1.24059	2.12032
P49406	39S ribosomal protein L19, mitochondrial OS=Homo sapiens OX=9606 GN=MRPL19 PE=1 SV=2	MRPL19	0.879035	3.49948	-1.79559	-0.916556
Q9H2M9	Rab3 GTPase-activating protein non-catalytic subunit OS=Homo sapiens OX=9606 GN=RAB3GAP2 PE=1 SV=1	RAB3GAP2	0.878881	3.22167	-2.45094	-1.57206
Q13546	Receptor-interacting serine/threonine-protein kinase 1 OS=Homo sapiens OX=9606 GN=RIPK1 PE=1 SV=3	RIPK1	0.878617	2.75857	-0.946894	-0.0682776
O14964	Hepatocyte growth factor-regulated tyrosine kinase substrate OS=Homo sapiens OX=9606 GN=HGS PE=1 SV=1	HGS	0.877886	3.43644	-0.333891	0.543995
O75533	Splicing factor 3B subunit 1 OS=Homo sapiens OX=9606 GN=SF3B1 PE=1 SV=3	SF3B1	0.877358	2.30107	2.36017	3.23753
Q9UKA9	Polypyrimidine tract-binding protein 2 OS=Homo sapiens OX=9606 GN=PTBP2 PE=1 SV=1	PTBP2	0.876063	2.97405	-2.77506	-1.899
Q9GZT9	Egl nine homolog 1 OS=Homo sapiens OX=9606 GN=EGLN1 PE=1 SV=1	EGLN1	0.875076	4.74171	-1.11932	-0.244243
O94819	Kelch repeat and BTB domain-containing protein 11 OS=Homo sapiens OX=9606 GN=KBTBD11 PE=1 SV=1	KBTBD11	0.873755	1.73225	-3.27495	-2.4012
A6NDG6	Glycerol-3-phosphate phosphatase OS=Homo sapiens OX=9606 GN=PGP PE=1 SV=1	PGP	0.872946	6.34036	-1.55327	-0.680327
Q9Y2W6	Tudor and KH domain-containing protein OS=Homo sapiens OX=9606 GN=TDRKH PE=1 SV=2	TDRKH	0.86876	5.13553	-1.91418	-1.04542
O95563	Mitochondrial pyruvate carrier 2 OS=Homo sapiens OX=9606 GN=MPC2 PE=1 SV=1	MPC2	0.867275	1.82455	-1.61425	-0.746971
P61927	60S ribosomal protein L37 OS=Homo sapiens OX=9606 GN=RPL37 PE=1 SV=2	RPL37	0.865312	4.11872	0.105405	0.970717
Q9UBX3	Mitochondrial dicarboxylate carrier OS=Homo sapiens OX=9606 GN=SLC25A10 PE=1 SV=2	SLC25A10	0.86479	6.88154	-0.895335	-0.030545
P28715	DNA repair protein complementing XP-G cells OS=Homo sapiens OX=9606 GN=ERCC5 PE=1 SV=3	ERCC5	0.864288	2.51002	-3.03985	-2.17556
Q9NVV0	Trimeric intracellular cation channel type B OS=Homo sapiens OX=9606 GN=TMEM38B PE=1 SV=1	TMEM38B	0.863954	0.729221	-1.84444	-0.980485
P07305	Histone H1.0 OS=Homo sapiens OX=9606 GN=H1F0 PE=1 SV=3	H1F0	0.863364	2.79014	0.735514	1.59888
O60828	Polyglutamine-binding protein 1 OS=Homo sapiens OX=9606 GN=PQBP1 PE=1 SV=1	PQBP1	0.862823	5.40383	-0.81498	0.047843
P07737	Profilin-1 OS=Homo sapiens OX=9606 GN=PFN1 PE=1 SV=2	PFN1	0.860133	5.71112	6.35405	7.21418
Q9UBB9	Tuftelin-interacting protein 11 OS=Homo sapiens OX=9606 GN=TFIP11 PE=1 SV=1	TFIP11	0.859829	2.45384	-0.0758632	0.783966
Q14119	Vascular endothelial zinc finger 1 OS=Homo sapiens OX=9606 GN=VEZF1 PE=1 SV=2	VEZF1	0.858797	5.65454	-3.33103	-2.47223
P55011	Solute carrier family 12 member 2 OS=Homo sapiens OX=9606 GN=SLC12A2 PE=1 SV=1	SLC12A2	0.85855	3.87909	-1.87712	-1.01857
Q9Y333	U6 snRNA-associated Sm-like protein LSm2 OS=Homo sapiens OX=9606 GN=LSM2 PE=1 SV=1	LSM2	0.858356	4.13712	1.24879	2.10715
O60749	Sorting nexin-2 OS=Homo sapiens OX=9606 GN=SNX2 PE=1 SV=2	SNX2	0.857577	3.25349	0.369263	1.22684
P62140	Serine/threonine-protein phosphatase PP1-beta catalytic subunit OS=Homo sapiens OX=9606 GN=PPP1CB PE=1 SV=3	PPP1CB	0.856194	5.70125	1.48107	2.33726
P12277	Creatine kinase B-type OS=Homo sapiens OX=9606 GN=CKB PE=1 SV=1	CKB	0.855758	2.55155	-4.5226	-3.66684
Q14520	Hyaluronan-binding protein 2 OS=Homo sapiens OX=9606 GN=HABP2 PE=1 SV=1	HABP2	0.854853	1.06378	-1.64892	-0.794067
O14983	Sarcoplasmic/endoplasmic reticulum calcium ATPase 1 OS=Homo sapiens OX=9606 GN=ATP2A1 PE=1 SV=1	ATP2A1	0.854192	5.20192	-0.976052	-0.12186
P62910	60S ribosomal protein L32 OS=Homo sapiens OX=9606 GN=RPL32 PE=1 SV=2	RPL32	0.853447	4.85498	4.21692	5.07037
Q9BYD3	39S ribosomal protein L4, mitochondrial OS=Homo sapiens OX=9606 GN=MRPL4 PE=1 SV=1	MRPL4	0.852571	5.09508	-1.59321	-0.74064
P80303	Nucleobindin-2 OS=Homo sapiens OX=9606 GN=NUCB2 PE=1 SV=3	NUCB2	0.851543	4.8257	1.53629	2.38783
P51531	Probable global transcription activator SNF2L2 OS=Homo sapiens OX=9606 GN=SMARCA2 PE=1 SV=2	SMARCA2	0.850888	1.58083	-3.10753	-2.25664
Q96JY6	PDZ and LIM domain protein 2 OS=Homo sapiens OX=9606 GN=PDLIM2 PE=1 SV=1	PDLIM2	0.850569	1.06404	-3.54868	-2.69811
O94906	Pre-mRNA-processing factor 6 OS=Homo sapiens OX=9606 GN=PRPF6 PE=1 SV=1	PRPF6	0.848874	5.79487	2.78662	3.63549
Q8NCN5	Pyruvate dehydrogenase phosphatase regulatory subunit, mitochondrial OS=Homo sapiens OX=9606 GN=PDPR PE=1 SV=2	PDPR	0.848558	5.81911	-1.02455	-0.175991
Q9UI12	V-type proton ATPase subunit H OS=Homo sapiens OX=9606 GN=ATP6V1H PE=1 SV=1	ATP6V1H	0.848046	7.27685	0.243376	1.09142
Q9UGK8	Secretion-regulating guanine nucleotide exchange factor OS=Homo sapiens OX=9606 GN=SERGEF PE=1 SV=2	SERGEF	0.846767	1.91318	-4.4885	-3.64173
P02647	Apolipoprotein A-I OS=Homo sapiens OX=9606 GN=APOA1 PE=1 SV=1	APOA1	0.845251	1.16478	4.38193	5.22719
Q8IXM2	Chromatin complexes subunit BAP18 OS=Homo sapiens OX=9606 GN=BAP18 PE=1 SV=1	BAP18	0.844934	3.15315	-0.161643	0.683291
Q5BJD5	Transmembrane protein 41B OS=Homo sapiens OX=9606 GN=TMEM41B PE=1 SV=1	TMEM41B	0.843086	1.71963	-0.792869	0.0502165
Q9P2T1	GMP reductase 2 OS=Homo sapiens OX=9606 GN=GMPR2 PE=1 SV=1	GMPR2	0.840921	3.26491	-1.44905	-0.608127
Q13614	Myotubularin-related protein 2 OS=Homo sapiens OX=9606 GN=MTMR2 PE=1 SV=4	MTMR2	0.840534	1.0996	-3.62771	-2.78717
Q04726	Transducin-like enhancer protein 3 OS=Homo sapiens OX=9606 GN=TLE3 PE=1 SV=2	TLE3	0.837216	4.79998	-0.604372	0.232844
Q13492	Phosphatidylinositol-binding clathrin assembly protein OS=Homo sapiens OX=9606 GN=PICALM PE=1 SV=2	PICALM	0.837035	3.53486	0.480717	1.31775
P05161	Ubiquitin-like protein ISG15 OS=Homo sapiens OX=9606 GN=ISG15 PE=1 SV=5	ISG15	0.835696	10.587	1.57026	2.40595
Q14691	DNA replication complex GINS protein PSF1 OS=Homo sapiens OX=9606 GN=GINS1 PE=1 SV=1	GINS1	0.834743	6.92467	-1.44787	-0.613128
Q9NVQ4	Fas apoptotic inhibitory molecule 1 OS=Homo sapiens OX=9606 GN=FAIM PE=1 SV=1	FAIM	0.834031	2.74095	-3.68901	-2.85498
Q96AA3	Protein RFT1 homolog OS=Homo sapiens OX=9606 GN=RFT1 PE=1 SV=1	RFT1	0.833943	1.00258	-0.742715	0.0912273
O75528	Transcriptional adapter 3 OS=Homo sapiens OX=9606 GN=TADA3 PE=1 SV=1	TADA3	0.833927	0.668983	-3.437	-2.60308
P22314	Ubiquitin-like modifier-activating enzyme 1 OS=Homo sapiens OX=9606 GN=UBA1 PE=1 SV=3	UBA1	0.832704	5.93308	3.92044	4.75315
Q96CW6	Probable RNA polymerase II nuclear localization protein SLC7A6OS OS=Homo sapiens OX=9606 GN=SLC7A6OS PE=1 SV=2	SLC7A6OS	0.832684	1.10348	-4.52095	-3.68826
Q16891	MICOS complex subunit MIC60 OS=Homo sapiens OX=9606 GN=IMMT PE=1 SV=1	IMMT	0.831322	5.5088	2.62245	3.45377
P52272	Heterogeneous nuclear ribonucleoprotein M OS=Homo sapiens OX=9606 GN=HNRNPM PE=1 SV=3	HNRNPM	0.830562	6.7003	4.62565	5.45621
Q01844	RNA-binding protein EWS OS=Homo sapiens OX=9606 GN=EWSR1 PE=1 SV=1	EWSR1	0.830365	5.98443	2.45561	3.28597
Q8WVV9	Heterogeneous nuclear ribonucleoprotein L-like OS=Homo sapiens OX=9606 GN=HNRNPLL PE=1 SV=1	HNRNPLL	0.828862	3.11775	-0.225215	0.603647
Q9H2W6	39S ribosomal protein L46, mitochondrial OS=Homo sapiens OX=9606 GN=MRPL46 PE=1 SV=1	MRPL46	0.827423	3.9613	0.486726	1.31415
A3KMH1	von Willebrand factor A domain-containing protein 8 OS=Homo sapiens OX=9606 GN=VWA8 PE=1 SV=2	VWA8	0.827056	1.89447	-1.20755	-0.380493
P15121	Aldo-keto reductase family 1 member B1 OS=Homo sapiens OX=9606 GN=AKR1B1 PE=1 SV=3	AKR1B1	0.826898	3.86278	0.0592264	0.886124
Q9H444	Charged multivesicular body protein 4b OS=Homo sapiens OX=9606 GN=CHMP4B PE=1 SV=1	CHMP4B	0.826733	5.46471	0.495958	1.32269
P02042	Hemoglobin subunit delta OS=Homo sapiens OX=9606 GN=HBD PE=1 SV=2	HBD	0.826663	3.47858	6.37805	7.20471
Q9HB21	Pleckstrin homology domain-containing family A member 1 OS=Homo sapiens OX=9606 GN=PLEKHA1 PE=1 SV=2	PLEKHA1	0.8261	2.1054	-2.38012	-1.55402
Q96Q05	Trafficking protein particle complex subunit 9 OS=Homo sapiens OX=9606 GN=TRAPPC9 PE=1 SV=2	TRAPPC9	0.824944	1.8711	-2.17457	-1.34963
Q15785	Mitochondrial import receptor subunit TOM34 OS=Homo sapiens OX=9606 GN=TOMM34 PE=1 SV=2	TOMM34	0.823964	2.24128	0.342625	1.16659
Q7Z2W9	39S ribosomal protein L21, mitochondrial OS=Homo sapiens OX=9606 GN=MRPL21 PE=1 SV=2	MRPL21	0.823174	4.1083	-2.75204	-1.92886
P78332	RNA-binding protein 6 OS=Homo sapiens OX=9606 GN=RBM6 PE=1 SV=5	RBM6	0.822931	3.78253	-2.45299	-1.63006
P62495	Eukaryotic peptide chain release factor subunit 1 OS=Homo sapiens OX=9606 GN=ETF1 PE=1 SV=3	ETF1	0.822635	2.82455	1.02543	1.84806
Q9H993	Damage-control phosphatase ARMT1 OS=Homo sapiens OX=9606 GN=ARMT1 PE=1 SV=1	ARMT1	0.822333	5.77971	-0.0536504	0.768682
P51608	Methyl-CpG-binding protein 2 OS=Homo sapiens OX=9606 GN=MECP2 PE=1 SV=1	MECP2	0.820526	2.03041	-2.49941	-1.67888
O00244	Copper transport protein ATOX1 OS=Homo sapiens OX=9606 GN=ATOX1 PE=1 SV=1	ATOX1	0.818896	6.25638	0.447443	1.26634
Q96EK5	KIF1-binding protein OS=Homo sapiens OX=9606 GN=KIF1BP PE=1 SV=1	KIF1BP	0.818738	1.47674	-1.42907	-0.61033
Q9H3Z4	DnaJ homolog subfamily C member 5 OS=Homo sapiens OX=9606 GN=DNAJC5 PE=1 SV=1	DNAJC5	0.81779	1.469	-3.4301	-2.61231
O95861	3'(2'),5'-bisphosphate nucleotidase 1 OS=Homo sapiens OX=9606 GN=BPNT1 PE=1 SV=1	BPNT1	0.817405	4.4826	1.56278	2.38018
Q9UBP6	tRNA (guanine-N(7)-)-methyltransferase OS=Homo sapiens OX=9606 GN=METTL1 PE=1 SV=1	METTL1	0.815534	5.32331	-1.21241	-0.396881
P01344	Insulin-like growth factor II OS=Homo sapiens OX=9606 GN=IGF2 PE=1 SV=1	IGF2	0.814714	1.03486	0.0393633	0.854077
Q13188	Serine/threonine-protein kinase 3 OS=Homo sapiens OX=9606 GN=STK3 PE=1 SV=2	STK3	0.812611	1.48239	-2.96661	-2.154
Q16774	Guanylate kinase OS=Homo sapiens OX=9606 GN=GUK1 PE=1 SV=2	GUK1	0.81251	3.81272	0.750813	1.56332
Q9NZ32	Actin-related protein 10 OS=Homo sapiens OX=9606 GN=ACTR10 PE=1 SV=1	ACTR10	0.812399	2.58514	-0.956556	-0.144157
Q9NVT9	Armadillo repeat-containing protein 1 OS=Homo sapiens OX=9606 GN=ARMC1 PE=1 SV=1	ARMC1	0.811101	1.99599	-1.92643	-1.11533
Q96MU7	YTH domain-containing protein 1 OS=Homo sapiens OX=9606 GN=YTHDC1 PE=1 SV=3	YTHDC1	0.810258	5.96999	0.336546	1.1468
Q96BM9	ADP-ribosylation factor-like protein 8A OS=Homo sapiens OX=9606 GN=ARL8A PE=1 SV=1	ARL8A	0.808957	2.29257	-0.714463	0.0944937
P78371	T-complex protein 1 subunit beta OS=Homo sapiens OX=9606 GN=CCT2 PE=1 SV=4	CCT2	0.80891	3.83461	4.23437	5.04328
Q96BW9	Phosphatidate cytidylyltransferase, mitochondrial OS=Homo sapiens OX=9606 GN=TAMM41 PE=1 SV=2	TAMM41	0.808585	2.44821	-1.80748	-0.998893
P55809	Succinyl-CoA:3-ketoacid coenzyme A transferase 1, mitochondrial OS=Homo sapiens OX=9606 GN=OXCT1 PE=1 SV=1	OXCT1	0.808556	1.15641	2.70907	3.51763
Q96QR8	Transcriptional activator protein Pur-beta OS=Homo sapiens OX=9606 GN=PURB PE=1 SV=3	PURB	0.803847	9.59892	-0.622921	0.180926
Q5HYJ3	Protein FAM76B OS=Homo sapiens OX=9606 GN=FAM76B PE=1 SV=3	FAM76B	0.803608	0.919547	-1.81746	-1.01386
Q15257	Serine/threonine-protein phosphatase 2A activator OS=Homo sapiens OX=9606 GN=PTPA PE=1 SV=3	PTPA	0.803404	5.25159	0.321343	1.12475
O95479	GDH/6PGL endoplasmic bifunctional protein OS=Homo sapiens OX=9606 GN=H6PD PE=1 SV=2	H6PD	0.802556	3.08075	-2.16961	-1.36706
Q6F5E8	Capping protein, Arp2/3 and myosin-I linker protein 2 OS=Homo sapiens OX=9606 GN=CARMIL2 PE=1 SV=2	CARMIL2	0.800887	5.20232	-1.50654	-0.705652
Q13423	NAD(P) transhydrogenase, mitochondrial OS=Homo sapiens OX=9606 GN=NNT PE=1 SV=3	NNT	0.800375	4.6422	1.24393	2.04431
Q14254	Flotillin-2 OS=Homo sapiens OX=9606 GN=FLOT2 PE=1 SV=2	FLOT2	0.800353	1.04798	-3.58256	-2.7822
P58557	Endoribonuclease YbeY OS=Homo sapiens OX=9606 GN=YBEY PE=1 SV=2	YBEY	0.798608	0.811307	-2.16302	-1.36441
Q53F19	Nuclear cap-binding protein subunit 3 OS=Homo sapiens OX=9606 GN=NCBP3 PE=1 SV=2	NCBP3	0.79767	3.24415	-0.9143	-0.11663
Q96ES7	SAGA-associated factor 29 OS=Homo sapiens OX=9606 GN=SGF29 PE=1 SV=1	SGF29	0.797433	1.1475	-4.45842	-3.66098
P30153	Serine/threonine-protein phosphatase 2A 65 kDa regulatory subunit A alpha isoform OS=Homo sapiens OX=9606 GN=PPP2R1A PE=1 SV=4	PPP2R1A	0.796579	5.96227	3.45543	4.252
P13073	Cytochrome c oxidase subunit 4 isoform 1, mitochondrial OS=Homo sapiens OX=9606 GN=COX4I1 PE=1 SV=1	COX4I1	0.792403	1.07799	2.74911	3.54152
P13807	Glycogen [starch] synthase, muscle OS=Homo sapiens OX=9606 GN=GYS1 PE=1 SV=2	GYS1	0.791258	2.58728	-0.0720634	0.719194
O94927	HAUS augmin-like complex subunit 5 OS=Homo sapiens OX=9606 GN=HAUS5 PE=1 SV=2	HAUS5	0.78892	3.7858	-1.3667	-0.577781
Q96AT9	Ribulose-phosphate 3-epimerase OS=Homo sapiens OX=9606 GN=RPE PE=1 SV=1	RPE	0.788149	4.16653	-1.0397	-0.251546
Q53GQ0	Very-long-chain 3-oxoacyl-CoA reductase OS=Homo sapiens OX=9606 GN=HSD17B12 PE=1 SV=2	HSD17B12	0.787556	5.20462	-0.436303	0.351254
O60518	Ran-binding protein 6 OS=Homo sapiens OX=9606 GN=RANBP6 PE=1 SV=2	RANBP6	0.787509	1.15023	-4.55054	-3.76303
Q8IUH4	Palmitoyltransferase ZDHHC13 OS=Homo sapiens OX=9606 GN=ZDHHC13 PE=1 SV=3	ZDHHC13	0.787199	3.18771	-2.0497	-1.2625
Q9NXJ5	Pyroglutamyl-peptidase 1 OS=Homo sapiens OX=9606 GN=PGPEP1 PE=1 SV=1	PGPEP1	0.785502	3.88806	-1.64458	-0.859079
Q9UBK9	Protein UXT OS=Homo sapiens OX=9606 GN=UXT PE=1 SV=1	UXT	0.784926	3.42118	-1.91326	-1.12833
P07237	Protein disulfide-isomerase OS=Homo sapiens OX=9606 GN=P4HB PE=1 SV=3	P4HB	0.784567	3.88925	4.1621	4.94667
Q96GW9	Methionine--tRNA ligase, mitochondrial OS=Homo sapiens OX=9606 GN=MARS2 PE=1 SV=2	MARS2	0.78405	3.07356	-1.94305	-1.159
P61224	Ras-related protein Rap-1b OS=Homo sapiens OX=9606 GN=RAP1B PE=1 SV=1	RAP1B	0.783937	6.3123	2.62133	3.40527
P42167	Lamina-associated polypeptide 2, isoforms beta/gamma OS=Homo sapiens OX=9606 GN=TMPO PE=1 SV=2	TMPO	0.783807	1.54381	0.667987	1.45179
Q75QN2	Integrator complex subunit 8 OS=Homo sapiens OX=9606 GN=INTS8 PE=1 SV=1	INTS8	0.783233	0.997248	-3.83322	-3.04999
Q15019	Septin-2 OS=Homo sapiens OX=9606 GN=SEPTIN2 PE=1 SV=1	SEPTIN2	0.782642	4.76038	1.75432	2.53697
O75915	PRA1 family protein 3 OS=Homo sapiens OX=9606 GN=ARL6IP5 PE=1 SV=1	ARL6IP5	0.782116	3.96864	-0.04805	0.734066
P61421	V-type proton ATPase subunit d 1 OS=Homo sapiens OX=9606 GN=ATP6V0D1 PE=1 SV=1	ATP6V0D1	0.781748	3.31756	-0.0202821	0.761466
Q86WX3	Active regulator of SIRT1 OS=Homo sapiens OX=9606 GN=RPS19BP1 PE=1 SV=1	RPS19BP1	0.781745	1.88384	-2.4796	-1.69786
Q9UMY4	Sorting nexin-12 OS=Homo sapiens OX=9606 GN=SNX12 PE=1 SV=3	SNX12	0.781625	3.65751	-0.535549	0.246076
Q9Y4G6	Talin-2 OS=Homo sapiens OX=9606 GN=TLN2 PE=1 SV=4	TLN2	0.78148	3.28803	0.736574	1.51805
Q9P107	GEM-interacting protein OS=Homo sapiens OX=9606 GN=GMIP PE=1 SV=2	GMIP	0.780079	0.549799	-2.61036	-1.83028
Q16656	Nuclear respiratory factor 1 OS=Homo sapiens OX=9606 GN=NRF1 PE=1 SV=1	NRF1	0.778448	3.81662	-3.29677	-2.51832
Q96HN2	Adenosylhomocysteinase 3 OS=Homo sapiens OX=9606 GN=AHCYL2 PE=1 SV=1	AHCYL2	0.777343	2.94077	-2.62653	-1.84919
Q14657	EKC/KEOPS complex subunit LAGE3 OS=Homo sapiens OX=9606 GN=LAGE3 PE=1 SV=2	LAGE3	0.777159	3.63358	-1.02383	-0.246667
Q96EK9	Protein KTI12 homolog OS=Homo sapiens OX=9606 GN=KTI12 PE=1 SV=1	KTI12	0.776603	6.03357	-2.20196	-1.42536
Q6E0U4	Dermokine OS=Homo sapiens OX=9606 GN=DMKN PE=1 SV=3	DMKN	0.775915	0.915604	-2.48573	-1.70982
Q9H7Z6	Histone acetyltransferase KAT8 OS=Homo sapiens OX=9606 GN=KAT8 PE=1 SV=2	KAT8	0.775906	3.27323	-2.16212	-1.38622
Q9H6E5	Speckle targeted PIP5K1A-regulated poly(A) polymerase OS=Homo sapiens OX=9606 GN=TUT1 PE=1 SV=2	TUT1	0.775826	1.18158	-1.25567	-0.479844
Q9BV57	1,2-dihydroxy-3-keto-5-methylthiopentene dioxygenase OS=Homo sapiens OX=9606 GN=ADI1 PE=1 SV=1	ADI1	0.774487	8.53228	0.730419	1.50491
Q9UM00	Calcium load-activated calcium channel OS=Homo sapiens OX=9606 GN=TMCO1 PE=1 SV=2	TMCO1	0.774307	1.70348	-0.478269	0.296038
O00764	Pyridoxal kinase OS=Homo sapiens OX=9606 GN=PDXK PE=1 SV=1	PDXK	0.770212	0.972277	-4.51637	-3.74616
P15924	Desmoplakin OS=Homo sapiens OX=9606 GN=DSP PE=1 SV=3	DSP	0.769725	1.05022	-4.49727	-3.72755
P29374	AT-rich interactive domain-containing protein 4A OS=Homo sapiens OX=9606 GN=ARID4A PE=1 SV=3	ARID4A	0.768628	1.48023	-3.45141	-2.68278
Q04756	Hepatocyte growth factor activator OS=Homo sapiens OX=9606 GN=HGFAC PE=1 SV=1	HGFAC	0.768081	3.1826	-0.292284	0.475797
P61020	Ras-related protein Rab-5B OS=Homo sapiens OX=9606 GN=RAB5B PE=1 SV=1	RAB5B	0.765892	4.29427	-0.748275	0.0176172
P62979	Ubiquitin-40S ribosomal protein S27a OS=Homo sapiens OX=9606 GN=RPS27A PE=1 SV=2	RPS27A	0.763898	5.47125	4.64483	5.40873
P52907	F-actin-capping protein subunit alpha-1 OS=Homo sapiens OX=9606 GN=CAPZA1 PE=1 SV=3	CAPZA1	0.763223	6.05667	3.28581	4.04903
O75152	Zinc finger CCCH domain-containing protein 11A OS=Homo sapiens OX=9606 GN=ZC3H11A PE=1 SV=3	ZC3H11A	0.76016	3.35641	1.2891	2.04926
Q8NI22	Multiple coagulation factor deficiency protein 2 OS=Homo sapiens OX=9606 GN=MCFD2 PE=1 SV=1	MCFD2	0.759535	1.17933	-1.21731	-0.457773
Q6NUQ1	RAD50-interacting protein 1 OS=Homo sapiens OX=9606 GN=RINT1 PE=1 SV=1	RINT1	0.75906	2.21431	-1.53739	-0.778333
Q53S08	Ras-related protein Rab-6D OS=Homo sapiens OX=9606 GN=RAB6D PE=2 SV=1	RAB6D	0.757257	1.40263	-0.494562	0.262695
P16333	Cytoplasmic protein NCK1 OS=Homo sapiens OX=9606 GN=NCK1 PE=1 SV=1	NCK1	0.755169	2.56457	-0.97852	-0.223351
Q49B96	Cytochrome c oxidase assembly protein COX19 OS=Homo sapiens OX=9606 GN=COX19 PE=1 SV=1	COX19	0.754128	3.98505	-2.8389	-2.08477
O94768	Serine/threonine-protein kinase 17B OS=Homo sapiens OX=9606 GN=STK17B PE=1 SV=1	STK17B	0.752462	4.26383	-1.47102	-0.718554
Q5VSL9	Striatin-interacting protein 1 OS=Homo sapiens OX=9606 GN=STRIP1 PE=1 SV=1	STRIP1	0.751952	1.69285	-2.14836	-1.39641
Q96CM8	Medium-chain acyl-CoA ligase ACSF2, mitochondrial OS=Homo sapiens OX=9606 GN=ACSF2 PE=1 SV=2	ACSF2	0.750342	5.53144	-1.87774	-1.1274
Q99766	ATP synthase subunit s, mitochondrial OS=Homo sapiens OX=9606 GN=DMAC2L PE=1 SV=3	DMAC2L	0.749101	1.71611	-4.08096	-3.33186
Q9HCU5	Prolactin regulatory element-binding protein OS=Homo sapiens OX=9606 GN=PREB PE=1 SV=2	PREB	0.748685	2.7235	-0.563802	0.184883
P53609	Geranylgeranyl transferase type-1 subunit beta OS=Homo sapiens OX=9606 GN=PGGT1B PE=1 SV=2	PGGT1B	0.74757	2.42475	-2.18753	-1.43996
O43148	mRNA cap guanine-N7 methyltransferase OS=Homo sapiens OX=9606 GN=RNMT PE=1 SV=1	RNMT	0.744914	1.54304	0.583851	1.32877
P01024	Complement C3 OS=Homo sapiens OX=9606 GN=C3 PE=1 SV=2	C3	0.744818	2.61281	3.08981	3.83462
P56589	Peroxisomal biogenesis factor 3 OS=Homo sapiens OX=9606 GN=PEX3 PE=1 SV=1	PEX3	0.744747	6.23651	-2.34194	-1.5972
P24592	Insulin-like growth factor-binding protein 6 OS=Homo sapiens OX=9606 GN=IGFBP6 PE=1 SV=1	IGFBP6	0.744549	2.18609	-0.174324	0.570225
P32942	Intercellular adhesion molecule 3 OS=Homo sapiens OX=9606 GN=ICAM3 PE=1 SV=2	ICAM3	0.744474	9.70841	-1.41634	-0.671865
Q8WX92	Negative elongation factor B OS=Homo sapiens OX=9606 GN=NELFB PE=1 SV=1	NELFB	0.742315	3.19838	-0.616642	0.125672
Q3KRA6	UPF0538 protein C2orf76 OS=Homo sapiens OX=9606 GN=C2orf76 PE=1 SV=3	C2orf76	0.741831	2.10097	-2.36916	-1.62732
Q9GZT3	SRA stem-loop-interacting RNA-binding protein, mitochondrial OS=Homo sapiens OX=9606 GN=SLIRP PE=1 SV=1	SLIRP	0.741284	4.35917	1.37354	2.11483
Q9UL33	Trafficking protein particle complex subunit 2-like protein OS=Homo sapiens OX=9606 GN=TRAPPC2L PE=1 SV=1	TRAPPC2L	0.740918	2.57988	-1.59157	-0.850648
Q86V85	Integral membrane protein GPR180 OS=Homo sapiens OX=9606 GN=GPR180 PE=2 SV=1	GPR180	0.740792	3.65206	-2.68333	-1.94253
P31321	cAMP-dependent protein kinase type I-beta regulatory subunit OS=Homo sapiens OX=9606 GN=PRKAR1B PE=1 SV=4	PRKAR1B	0.739896	1.87106	-4.48478	-3.74488
Q9Y314	Nitric oxide synthase-interacting protein OS=Homo sapiens OX=9606 GN=NOSIP PE=1 SV=1	NOSIP	0.739781	2.66066	-0.449638	0.290143
Q14624	Inter-alpha-trypsin inhibitor heavy chain H4 OS=Homo sapiens OX=9606 GN=ITIH4 PE=1 SV=4	ITIH4	0.73952	1.71582	3.87307	4.61259
O00151	PDZ and LIM domain protein 1 OS=Homo sapiens OX=9606 GN=PDLIM1 PE=1 SV=4	PDLIM1	0.739484	3.13292	1.54777	2.28725
Q9UKY1	Zinc fingers and homeoboxes protein 1 OS=Homo sapiens OX=9606 GN=ZHX1 PE=1 SV=1	ZHX1	0.738629	1.08544	-4.53118	-3.79255
P09382	Galectin-1 OS=Homo sapiens OX=9606 GN=LGALS1 PE=1 SV=2	LGALS1	0.735328	4.21611	-0.0270906	0.708237
Q9NP72	Ras-related protein Rab-18 OS=Homo sapiens OX=9606 GN=RAB18 PE=1 SV=1	RAB18	0.733472	4.55479	1.00492	1.73839
Q02978	Mitochondrial 2-oxoglutarate/malate carrier protein OS=Homo sapiens OX=9606 GN=SLC25A11 PE=1 SV=3	SLC25A11	0.731675	4.3575	1.84461	2.57628
Q5VT52	Regulation of nuclear pre-mRNA domain-containing protein 2 OS=Homo sapiens OX=9606 GN=RPRD2 PE=1 SV=1	RPRD2	0.731177	3.31771	-1.76633	-1.03515
P22694	cAMP-dependent protein kinase catalytic subunit beta OS=Homo sapiens OX=9606 GN=PRKACB PE=1 SV=2	PRKACB	0.72892	4.07283	-0.873034	-0.144114
P53814	Smoothelin OS=Homo sapiens OX=9606 GN=SMTN PE=1 SV=7	SMTN	0.727294	1.32538	-4.55237	-3.82508
P16930	Fumarylacetoacetase OS=Homo sapiens OX=9606 GN=FAH PE=1 SV=2	FAH	0.726793	0.530262	-3.6746	-2.94781
O95249	Golgi SNAP receptor complex member 1 OS=Homo sapiens OX=9606 GN=GOSR1 PE=1 SV=1	GOSR1	0.725244	15.7281	-0.867718	-0.142475
Q96CW1	AP-2 complex subunit mu OS=Homo sapiens OX=9606 GN=AP2M1 PE=1 SV=2	AP2M1	0.72522	12.7075	1.401	2.12622
P45973	Chromobox protein homolog 5 OS=Homo sapiens OX=9606 GN=CBX5 PE=1 SV=1	CBX5	0.724928	6.75226	2.90671	3.63164
Q8IZ07	Ankyrin repeat domain-containing protein 13A OS=Homo sapiens OX=9606 GN=ANKRD13A PE=1 SV=3	ANKRD13A	0.724782	0.513692	-0.466825	0.257957
Q86W42	THO complex subunit 6 homolog OS=Homo sapiens OX=9606 GN=THOC6 PE=1 SV=1	THOC6	0.72441	3.92805	0.431689	1.1561
P18085	ADP-ribosylation factor 4 OS=Homo sapiens OX=9606 GN=ARF4 PE=1 SV=3	ARF4	0.720901	6.41804	1.51334	2.23424
P61916	NPC intracellular cholesterol transporter 2 OS=Homo sapiens OX=9606 GN=NPC2 PE=1 SV=1	NPC2	0.71935	4.76267	0.794632	1.51398
Q8NEJ9	Neuroguidin OS=Homo sapiens OX=9606 GN=NGDN PE=1 SV=1	NGDN	0.718604	3.55834	-2.0649	-1.3463
Q8N108	Mesoderm induction early response protein 1 OS=Homo sapiens OX=9606 GN=MIER1 PE=1 SV=2	MIER1	0.717017	3.25037	-1.5573	-0.840282
Q9BVQ7	Spermatogenesis-associated protein 5-like protein 1 OS=Homo sapiens OX=9606 GN=SPATA5L1 PE=1 SV=2	SPATA5L1	0.715499	4.92054	-2.31663	-1.60113
P06127	T-cell surface glycoprotein CD5 OS=Homo sapiens OX=9606 GN=CD5 PE=1 SV=2	CD5	0.712805	2.40263	-2.06113	-1.34833
P52943	Cysteine-rich protein 2 OS=Homo sapiens OX=9606 GN=CRIP2 PE=1 SV=1	CRIP2	0.711652	1.23185	-2.60818	-1.89653
P55058	Phospholipid transfer protein OS=Homo sapiens OX=9606 GN=PLTP PE=1 SV=1	PLTP	0.710951	1.88366	-0.89771	-0.186759
Q7L5Y9	E3 ubiquitin-protein transferase MAEA OS=Homo sapiens OX=9606 GN=MAEA PE=1 SV=1	MAEA	0.70914	5.52343	-2.15886	-1.44972
P62879	Guanine nucleotide-binding protein G(I)/G(S)/G(T) subunit beta-2 OS=Homo sapiens OX=9606 GN=GNB2 PE=1 SV=3	GNB2	0.706325	6.65709	1.0723	1.77862
Q9BQA1	Methylosome protein 50 OS=Homo sapiens OX=9606 GN=WDR77 PE=1 SV=1	WDR77	0.704095	5.80601	1.53601	2.24011
O15127	Secretory carrier-associated membrane protein 2 OS=Homo sapiens OX=9606 GN=SCAMP2 PE=1 SV=2	SCAMP2	0.702675	2.20315	-0.311837	0.390839
Q9UEY8	Gamma-adducin OS=Homo sapiens OX=9606 GN=ADD3 PE=1 SV=1	ADD3	0.701858	1.85285	-1.56128	-0.859422
P10321	HLA class I histocompatibility antigen, Cw-7 alpha chain OS=Homo sapiens OX=9606 GN=HLA-C PE=1 SV=3	HLA-C	0.700807	3.49963	-2.66027	-1.95946
P50552	Vasodilator-stimulated phosphoprotein OS=Homo sapiens OX=9606 GN=VASP PE=1 SV=3	VASP	0.700611	4.43621	0.459582	1.16019
O75306	NADH dehydrogenase [ubiquinone] iron-sulfur protein 2, mitochondrial OS=Homo sapiens OX=9606 GN=NDUFS2 PE=1 SV=2	NDUFS2	0.700248	3.16003	-0.222884	0.477364
P04843	Dolichyl-diphosphooligosaccharide--protein glycosyltransferase subunit 1 OS=Homo sapiens OX=9606 GN=RPN1 PE=1 SV=1	RPN1	0.699444	3.0555	2.49801	3.19745
P02751	Fibronectin OS=Homo sapiens OX=9606 GN=FN1 PE=1 SV=4	FN1	0.697032	2.67762	4.93001	5.62704
Q96N21	AP-4 complex accessory subunit Tepsin OS=Homo sapiens OX=9606 GN=TEPSIN PE=1 SV=1	TEPSIN	0.696597	1.38335	-4.59749	-3.90089
Q9UBP0	Spastin OS=Homo sapiens OX=9606 GN=SPAST PE=1 SV=1	SPAST	0.694886	1.92183	-3.95021	-3.25532
Q92734	Protein TFG OS=Homo sapiens OX=9606 GN=TFG PE=1 SV=2	TFG	0.694636	3.09486	-0.554184	0.140451
O14545	TRAF-type zinc finger domain-containing protein 1 OS=Homo sapiens OX=9606 GN=TRAFD1 PE=1 SV=1	TRAFD1	0.694314	1.07046	-3.25362	-2.5593
Q15582	Transforming growth factor-beta-induced protein ig-h3 OS=Homo sapiens OX=9606 GN=TGFBI PE=1 SV=1	TGFBI	0.694155	1.98987	-0.690731	0.00342419
Q96FV2	Secernin-2 OS=Homo sapiens OX=9606 GN=SCRN2 PE=1 SV=3	SCRN2	0.693785	0.959861	-4.40187	-3.70808
Q9NVS9	Pyridoxine-5'-phosphate oxidase OS=Homo sapiens OX=9606 GN=PNPO PE=1 SV=1	PNPO	0.691688	2.27292	-0.466559	0.225129
Q7Z739	YTH domain-containing family protein 3 OS=Homo sapiens OX=9606 GN=YTHDF3 PE=1 SV=1	YTHDF3	0.69109	2.26106	-1.33498	-0.643893
P0DPB5	Protein POLR1D, isoform 2 OS=Homo sapiens OX=9606 GN=POLR1D PE=1 SV=1	POLR1D	0.690804	1.72315	-4.3059	-3.6151
Q7L576	Cytoplasmic FMR1-interacting protein 1 OS=Homo sapiens OX=9606 GN=CYFIP1 PE=1 SV=1	CYFIP1	0.689471	4.84364	-1.25639	-0.566916
Q9BUR5	MICOS complex subunit MIC26 OS=Homo sapiens OX=9606 GN=APOO PE=1 SV=1	APOO	0.689369	3.78722	0.0132846	0.702654
P10398	Serine/threonine-protein kinase A-Raf OS=Homo sapiens OX=9606 GN=ARAF PE=1 SV=2	ARAF	0.688512	4.54327	-2.02994	-1.34143
O75531	Barrier-to-autointegration factor OS=Homo sapiens OX=9606 GN=BANF1 PE=1 SV=1	BANF1	0.68772	3.81489	2.4098	3.09752
Q9UNP9	Peptidyl-prolyl cis-trans isomerase E OS=Homo sapiens OX=9606 GN=PPIE PE=1 SV=1	PPIE	0.68772	2.88938	0.781809	1.46953
Q6PID6	Tetratricopeptide repeat protein 33 OS=Homo sapiens OX=9606 GN=TTC33 PE=1 SV=2	TTC33	0.686999	4.53585	-0.666541	0.0204573
Q86WV6	Stimulator of interferon genes protein OS=Homo sapiens OX=9606 GN=TMEM173 PE=1 SV=1	TMEM173	0.683539	3.58326	-0.311455	0.372084
P00390	Glutathione reductase, mitochondrial OS=Homo sapiens OX=9606 GN=GSR PE=1 SV=2	GSR	0.68253	4.76792	-1.42033	-0.737799
Q8IU81	Interferon regulatory factor 2-binding protein 1 OS=Homo sapiens OX=9606 GN=IRF2BP1 PE=1 SV=1	IRF2BP1	0.682113	3.24463	-0.926195	-0.244082
Q9NR46	Endophilin-B2 OS=Homo sapiens OX=9606 GN=SH3GLB2 PE=1 SV=1	SH3GLB2	0.680723	2.39909	-2.22339	-1.54267
P20340	Ras-related protein Rab-6A OS=Homo sapiens OX=9606 GN=RAB6A PE=1 SV=3	RAB6A	0.680568	6.14012	0.284247	0.964815
Q9NUD5	Zinc finger CCHC domain-containing protein 3 OS=Homo sapiens OX=9606 GN=ZCCHC3 PE=1 SV=2	ZCCHC3	0.680407	1.62754	-1.54663	-0.86622
P04439	HLA class I histocompatibility antigen, A-3 alpha chain OS=Homo sapiens OX=9606 GN=HLA-A PE=1 SV=2	HLA-A	0.680001	3.56324	0.621094	1.3011
Q99622	Protein C10 OS=Homo sapiens OX=9606 GN=C12orf57 PE=1 SV=1	C12orf57	0.679364	12.3068	-0.0273131	0.652051
Q86TI0	TBC1 domain family member 1 OS=Homo sapiens OX=9606 GN=TBC1D1 PE=1 SV=2	TBC1D1	0.679183	2.99637	-1.6127	-0.933516
P05543	Thyroxine-binding globulin OS=Homo sapiens OX=9606 GN=SERPINA7 PE=1 SV=2	SERPINA7	0.677788	0.990296	-1.95229	-1.2745
Q8NBM4	Ubiquitin-associated domain-containing protein 2 OS=Homo sapiens OX=9606 GN=UBAC2 PE=1 SV=1	UBAC2	0.676713	1.95976	-1.4822	-0.805485
Q92784	Zinc finger protein DPF3 OS=Homo sapiens OX=9606 GN=DPF3 PE=1 SV=3	DPF3	0.674752	0.572586	-3.89964	-3.22489
O14773	Tripeptidyl-peptidase 1 OS=Homo sapiens OX=9606 GN=TPP1 PE=1 SV=2	TPP1	0.673069	7.80621	-0.778693	-0.105624
Q9BT40	Inositol polyphosphate 5-phosphatase K OS=Homo sapiens OX=9606 GN=INPP5K PE=1 SV=3	INPP5K	0.672602	1.93784	-2.82915	-2.15655
Q8N8Y2	V-type proton ATPase subunit d 2 OS=Homo sapiens OX=9606 GN=ATP6V0D2 PE=2 SV=1	ATP6V0D2	0.672409	3.06638	-2.32556	-1.65315
P12074	Cytochrome c oxidase subunit 6A1, mitochondrial OS=Homo sapiens OX=9606 GN=COX6A1 PE=1 SV=4	COX6A1	0.67117	4.93254	1.19795	1.86912
P35232	Prohibitin OS=Homo sapiens OX=9606 GN=PHB PE=1 SV=1	PHB	0.669417	5.50234	2.97834	3.64775
P06753	Tropomyosin alpha-3 chain OS=Homo sapiens OX=9606 GN=TPM3 PE=1 SV=2	TPM3	0.669289	5.32579	2.73555	3.40484
Q9Y2I7	1-phosphatidylinositol 3-phosphate 5-kinase OS=Homo sapiens OX=9606 GN=PIKFYVE PE=1 SV=3	PIKFYVE	0.669166	4.30498	-2.53432	-1.86515
O75821	Eukaryotic translation initiation factor 3 subunit G OS=Homo sapiens OX=9606 GN=EIF3G PE=1 SV=2	EIF3G	0.667574	4.03537	1.96683	2.6344
Q96IX5	ATP synthase membrane subunit DAPIT, mitochondrial OS=Homo sapiens OX=9606 GN=ATP5MD PE=1 SV=1	ATP5MD	0.667023	3.20922	0.529324	1.19635
Q9Y4X5	E3 ubiquitin-protein ligase ARIH1 OS=Homo sapiens OX=9606 GN=ARIH1 PE=1 SV=2	ARIH1	0.666113	3.59291	-1.33061	-0.664495
Q14847	LIM and SH3 domain protein 1 OS=Homo sapiens OX=9606 GN=LASP1 PE=1 SV=2	LASP1	0.664514	3.162	2.17242	2.83693
O43242	26S proteasome non-ATPase regulatory subunit 3 OS=Homo sapiens OX=9606 GN=PSMD3 PE=1 SV=2	PSMD3	0.660961	3.91193	2.2884	2.94936
P02649	Apolipoprotein E OS=Homo sapiens OX=9606 GN=APOE PE=1 SV=1	APOE	0.660893	2.24297	3.52486	4.18575
Q9NUJ3	T-complex protein 11-like protein 1 OS=Homo sapiens OX=9606 GN=TCP11L1 PE=1 SV=1	TCP11L1	0.660281	1.17973	-4.49086	-3.83058
Q9GZZ9	Ubiquitin-like modifier-activating enzyme 5 OS=Homo sapiens OX=9606 GN=UBA5 PE=1 SV=1	UBA5	0.659476	6.16367	0.347702	1.00718
Q9NZJ7	Mitochondrial carrier homolog 1 OS=Homo sapiens OX=9606 GN=MTCH1 PE=1 SV=1	MTCH1	0.659413	0.653654	-2.90656	-2.24715
Q9BTE1	Dynactin subunit 5 OS=Homo sapiens OX=9606 GN=DCTN5 PE=1 SV=1	DCTN5	0.659024	3.83347	-1.19297	-0.533946
O14602	Eukaryotic translation initiation factor 1A, Y-chromosomal OS=Homo sapiens OX=9606 GN=EIF1AY PE=1 SV=4	EIF1AY	0.658815	3.97018	2.35298	3.0118
Q96D96	Voltage-gated hydrogen channel 1 OS=Homo sapiens OX=9606 GN=HVCN1 PE=1 SV=1	HVCN1	0.658398	2.29492	-1.67817	-1.01977
Q5R372	Rab GTPase-activating protein 1-like OS=Homo sapiens OX=9606 GN=RABGAP1L PE=1 SV=1	RABGAP1L	0.65821	2.37816	-2.19784	-1.53963
P27986	Phosphatidylinositol 3-kinase regulatory subunit alpha OS=Homo sapiens OX=9606 GN=PIK3R1 PE=1 SV=2	PIK3R1	0.657969	2.61884	-0.823736	-0.165767
Q9NRL3	Striatin-4 OS=Homo sapiens OX=9606 GN=STRN4 PE=1 SV=2	STRN4	0.65579	2.01696	-2.72452	-2.06873
Q6NXT6	Transmembrane anterior posterior transformation protein 1 homolog OS=Homo sapiens OX=9606 GN=TAPT1 PE=1 SV=1	TAPT1	0.655096	1.36321	2.04223	2.69733
Q9H0U3	Magnesium transporter protein 1 OS=Homo sapiens OX=9606 GN=MAGT1 PE=1 SV=1	MAGT1	0.652946	4.76854	0.576188	1.22913
Q9Y3A6	Transmembrane emp24 domain-containing protein 5 OS=Homo sapiens OX=9606 GN=TMED5 PE=1 SV=1	TMED5	0.652634	0.660616	-0.571395	0.0812389
Q9BX67	Junctional adhesion molecule C OS=Homo sapiens OX=9606 GN=JAM3 PE=1 SV=1	JAM3	0.65259	0.508387	-3.30329	-2.6507
O95486	Protein transport protein Sec24A OS=Homo sapiens OX=9606 GN=SEC24A PE=1 SV=2	SEC24A	0.6525	2.63462	-1.25021	-0.597709
O14880	Microsomal glutathione S-transferase 3 OS=Homo sapiens OX=9606 GN=MGST3 PE=1 SV=1	MGST3	0.651751	3.83612	-0.785378	-0.133627
O60231	Pre-mRNA-splicing factor ATP-dependent RNA helicase DHX16 OS=Homo sapiens OX=9606 GN=DHX16 PE=1 SV=2	DHX16	0.651723	4.92042	0.160317	0.81204
Q6DKK2	Tetratricopeptide repeat protein 19, mitochondrial OS=Homo sapiens OX=9606 GN=TTC19 PE=1 SV=4	TTC19	0.65006	1.80011	-2.37746	-1.7274
Q92733	Proline-rich protein PRCC OS=Homo sapiens OX=9606 GN=PRCC PE=1 SV=1	PRCC	0.649964	1.00716	-1.95254	-1.30258
Q9HBE1	POZ-, AT hook-, and zinc finger-containing protein 1 OS=Homo sapiens OX=9606 GN=PATZ1 PE=1 SV=1	PATZ1	0.649303	3.98218	-3.26371	-2.61441
Q9UEE5	Serine/threonine-protein kinase 17A OS=Homo sapiens OX=9606 GN=STK17A PE=1 SV=2	STK17A	0.647467	1.94416	-3.87112	-3.22365
A0JLT2	Mediator of RNA polymerase II transcription subunit 19 OS=Homo sapiens OX=9606 GN=MED19 PE=1 SV=2	MED19	0.647062	1.14408	-2.7476	-2.10054
O75879	Glutamyl-tRNA(Gln) amidotransferase subunit B, mitochondrial OS=Homo sapiens OX=9606 GN=GATB PE=1 SV=1	GATB	0.646127	5.98721	-0.933387	-0.28726
Q13131	5'-AMP-activated protein kinase catalytic subunit alpha-1 OS=Homo sapiens OX=9606 GN=PRKAA1 PE=1 SV=4	PRKAA1	0.645391	5.23082	0.617037	1.26243
P27824	Calnexin OS=Homo sapiens OX=9606 GN=CANX PE=1 SV=2	CANX	0.644979	3.68014	3.19206	3.83704
Q7Z5R6	Amyloid beta A4 precursor protein-binding family B member 1-interacting protein OS=Homo sapiens OX=9606 GN=APBB1IP PE=1 SV=1	APBB1IP	0.644246	2.89866	0.551787	1.19603
Q8IUR0	Trafficking protein particle complex subunit 5 OS=Homo sapiens OX=9606 GN=TRAPPC5 PE=1 SV=1	TRAPPC5	0.642851	3.67003	-0.697955	-0.0551045
Q9NQG5	Regulation of nuclear pre-mRNA domain-containing protein 1B OS=Homo sapiens OX=9606 GN=RPRD1B PE=1 SV=1	RPRD1B	0.642763	1.73126	1.7673	2.41006
Q9Y3A5	Ribosome maturation protein SBDS OS=Homo sapiens OX=9606 GN=SBDS PE=1 SV=4	SBDS	0.642596	3.36527	-0.313758	0.328838
Q9H0N5	Pterin-4-alpha-carbinolamine dehydratase 2 OS=Homo sapiens OX=9606 GN=PCBD2 PE=1 SV=4	PCBD2	0.642034	1.53053	-3.22382	-2.58179
Q96Q83	Alpha-ketoglutarate-dependent dioxygenase alkB homolog 3 OS=Homo sapiens OX=9606 GN=ALKBH3 PE=1 SV=1	ALKBH3	0.640653	1.18613	-4.48106	-3.8404
P31937	3-hydroxyisobutyrate dehydrogenase, mitochondrial OS=Homo sapiens OX=9606 GN=HIBADH PE=1 SV=2	HIBADH	0.640134	2.66122	0.413207	1.05334
Q53FT3	Protein Hikeshi OS=Homo sapiens OX=9606 GN=HIKESHI PE=1 SV=2	HIKESHI	0.639736	2.65474	-0.578959	0.060777
Q8N5A5	Zinc finger CCCH-type with G patch domain-containing protein OS=Homo sapiens OX=9606 GN=ZGPAT PE=1 SV=3	ZGPAT	0.638943	1.38687	-1.88553	-1.24659
Q14790	Caspase-8 OS=Homo sapiens OX=9606 GN=CASP8 PE=1 SV=1	CASP8	0.638025	1.09911	-0.0721501	0.565875
Q96JB2	Conserved oligomeric Golgi complex subunit 3 OS=Homo sapiens OX=9606 GN=COG3 PE=1 SV=3	COG3	0.636671	0.868404	-2.24976	-1.61309
Q5EBM0	UMP-CMP kinase 2, mitochondrial OS=Homo sapiens OX=9606 GN=CMPK2 PE=1 SV=3	CMPK2	0.636634	3.89729	-2.1873	-1.55067
Q9BT25	HAUS augmin-like complex subunit 8 OS=Homo sapiens OX=9606 GN=HAUS8 PE=1 SV=3	HAUS8	0.63621	0.738791	-2.12586	-1.48965
Q9UHB9	Signal recognition particle subunit SRP68 OS=Homo sapiens OX=9606 GN=SRP68 PE=1 SV=2	SRP68	0.636047	4.29061	1.55252	2.18857
Q8N183	NADH dehydrogenase [ubiquinone] 1 alpha subcomplex assembly factor 2 OS=Homo sapiens OX=9606 GN=NDUFAF2 PE=1 SV=1	NDUFAF2	0.635674	4.38934	0.261588	0.897262
P36542	ATP synthase subunit gamma, mitochondrial OS=Homo sapiens OX=9606 GN=ATP5F1C PE=1 SV=1	ATP5F1C	0.635183	3.20554	2.79338	3.42856
Q96BD8	Spindle and kinetochore-associated protein 1 OS=Homo sapiens OX=9606 GN=SKA1 PE=1 SV=1	SKA1	0.633516	1.10191	-3.26902	-2.63551
Q92613	Protein Jade-3 OS=Homo sapiens OX=9606 GN=JADE3 PE=1 SV=1	JADE3	0.633265	1.33775	-3.54351	-2.91025
P61106	Ras-related protein Rab-14 OS=Homo sapiens OX=9606 GN=RAB14 PE=1 SV=4	RAB14	0.632214	3.42714	3.49679	4.129
P82914	28S ribosomal protein S15, mitochondrial OS=Homo sapiens OX=9606 GN=MRPS15 PE=1 SV=1	MRPS15	0.631963	1.65368	0.414352	1.04632
P20908	Collagen alpha-1(V) chain OS=Homo sapiens OX=9606 GN=COL5A1 PE=1 SV=3	COL5A1	0.631816	1.82055	-4.5073	-3.87548
Q8NCA5	Protein FAM98A OS=Homo sapiens OX=9606 GN=FAM98A PE=1 SV=2	FAM98A	0.630748	3.32024	-0.60912	0.021628
P08134	Rho-related GTP-binding protein RhoC OS=Homo sapiens OX=9606 GN=RHOC PE=1 SV=1	RHOC	0.630518	1.45589	1.43257	2.06309
O14920	Inhibitor of nuclear factor kappa-B kinase subunit beta OS=Homo sapiens OX=9606 GN=IKBKB PE=1 SV=1	IKBKB	0.630324	2.04522	-1.69396	-1.06363
P10809	60 kDa heat shock protein, mitochondrial OS=Homo sapiens OX=9606 GN=HSPD1 PE=1 SV=2	HSPD1	0.629845	4.8024	6.48256	7.1124
Q7L1Q6	Basic leucine zipper and W2 domain-containing protein 1 OS=Homo sapiens OX=9606 GN=BZW1 PE=1 SV=1	BZW1	0.62935	3.39575	1.47065	2.1
Q9H7D7	WD repeat-containing protein 26 OS=Homo sapiens OX=9606 GN=WDR26 PE=1 SV=3	WDR26	0.627383	0.869647	-0.733659	-0.106276
Q8TEA1	Putative methyltransferase NSUN6 OS=Homo sapiens OX=9606 GN=NSUN6 PE=1 SV=1	NSUN6	0.627185	1.09134	-4.51749	-3.8903
P40938	Replication factor C subunit 3 OS=Homo sapiens OX=9606 GN=RFC3 PE=1 SV=2	RFC3	0.626632	2.42173	1.67726	2.3039
Q8N302	Angiogenic factor with G patch and FHA domains 1 OS=Homo sapiens OX=9606 GN=AGGF1 PE=1 SV=2	AGGF1	0.626618	0.866599	-4.47691	-3.85029
Q9Y3Y2	Chromatin target of PRMT1 protein OS=Homo sapiens OX=9606 GN=CHTOP PE=1 SV=2	CHTOP	0.62631	3.3371	0.976978	1.60329
Q96PE3	Inositol polyphosphate-4-phosphatase type I A OS=Homo sapiens OX=9606 GN=INPP4A PE=1 SV=1	INPP4A	0.625119	2.07948	-0.698557	-0.073438
P62070	Ras-related protein R-Ras2 OS=Homo sapiens OX=9606 GN=RRAS2 PE=1 SV=1	RRAS2	0.624811	3.87603	-1.10033	-0.475522
P31749	RAC-alpha serine/threonine-protein kinase OS=Homo sapiens OX=9606 GN=AKT1 PE=1 SV=2	AKT1	0.624709	6.33375	-0.894489	-0.26978
Q16537	Serine/threonine-protein phosphatase 2A 56 kDa regulatory subunit epsilon isoform OS=Homo sapiens OX=9606 GN=PPP2R5E PE=1 SV=1	PPP2R5E	0.62461	4.10691	-0.00439887	0.620211
P50851	Lipopolysaccharide-responsive and beige-like anchor protein OS=Homo sapiens OX=9606 GN=LRBA PE=1 SV=4	LRBA	0.623407	0.720475	-1.82984	-1.20643
Q9HBM6	Transcription initiation factor TFIID subunit 9B OS=Homo sapiens OX=9606 GN=TAF9B PE=1 SV=1	TAF9B	0.62317	1.22366	-3.41179	-2.78862
Q13094	Lymphocyte cytosolic protein 2 OS=Homo sapiens OX=9606 GN=LCP2 PE=1 SV=1	LCP2	0.623118	2.6346	-0.299326	0.323791
Q9H2U1	ATP-dependent DNA/RNA helicase DHX36 OS=Homo sapiens OX=9606 GN=DHX36 PE=1 SV=2	DHX36	0.622779	1.46161	0.46933	1.09211
P20963	T-cell surface glycoprotein CD3 zeta chain OS=Homo sapiens OX=9606 GN=CD247 PE=1 SV=2	CD247	0.622021	2.11384	-0.982512	-0.36049
P05023	Sodium/potassium-transporting ATPase subunit alpha-1 OS=Homo sapiens OX=9606 GN=ATP1A1 PE=1 SV=1	ATP1A1	0.621456	3.17394	0.782717	1.40417
P54278	Mismatch repair endonuclease PMS2 OS=Homo sapiens OX=9606 GN=PMS2 PE=1 SV=2	PMS2	0.621407	0.831325	-3.60484	-2.98343
Q0VDG4	Secernin-3 OS=Homo sapiens OX=9606 GN=SCRN3 PE=1 SV=1	SCRN3	0.61891	4.60325	-1.68474	-1.06583
Q96GE9	Distal membrane-arm assembly complex protein 1 OS=Homo sapiens OX=9606 GN=DMAC1 PE=1 SV=1	DMAC1	0.618539	0.729892	-3.37122	-2.75268
P11441	Ubiquitin-like protein 4A OS=Homo sapiens OX=9606 GN=UBL4A PE=1 SV=1	UBL4A	0.617877	4.0083	-0.709253	-0.0913756
Q7Z4W1	L-xylulose reductase OS=Homo sapiens OX=9606 GN=DCXR PE=1 SV=2	DCXR	0.61691	6.31836	0.623244	1.24015
Q8TCT9	Minor histocompatibility antigen H13 OS=Homo sapiens OX=9606 GN=HM13 PE=1 SV=1	HM13	0.616393	1.80854	-0.502813	0.11358
O96008	Mitochondrial import receptor subunit TOM40 homolog OS=Homo sapiens OX=9606 GN=TOMM40 PE=1 SV=1	TOMM40	0.61635	4.57158	-0.354566	0.261784
P29558	RNA-binding motif, single-stranded-interacting protein 1 OS=Homo sapiens OX=9606 GN=RBMS1 PE=1 SV=3	RBMS1	0.615631	3.14751	-1.11763	-0.502
Q9UQ35	Serine/arginine repetitive matrix protein 2 OS=Homo sapiens OX=9606 GN=SRRM2 PE=1 SV=2	SRRM2	0.614814	4.45523	1.85694	2.47175
Q99595	Mitochondrial import inner membrane translocase subunit Tim17-A OS=Homo sapiens OX=9606 GN=TIMM17A PE=1 SV=1	TIMM17A	0.614732	0.901601	-3.73445	-3.11972
P83436	Conserved oligomeric Golgi complex subunit 7 OS=Homo sapiens OX=9606 GN=COG7 PE=1 SV=1	COG7	0.614558	0.893413	-1.94088	-1.32633
P50213	Isocitrate dehydrogenase [NAD] subunit alpha, mitochondrial OS=Homo sapiens OX=9606 GN=IDH3A PE=1 SV=1	IDH3A	0.614314	3.87501	1.7841	2.39841
Q9Y5Z4	Heme-binding protein 2 OS=Homo sapiens OX=9606 GN=HEBP2 PE=1 SV=1	HEBP2	0.612646	2.74792	-0.542549	0.070097
Q3ZAQ7	Vacuolar ATPase assembly integral membrane protein VMA21 OS=Homo sapiens OX=9606 GN=VMA21 PE=1 SV=1	VMA21	0.612171	4.4986	1.53461	2.14678
P61960	Ubiquitin-fold modifier 1 OS=Homo sapiens OX=9606 GN=UFM1 PE=1 SV=1	UFM1	0.610302	1.06092	0.474452	1.08475
P46778	60S ribosomal protein L21 OS=Homo sapiens OX=9606 GN=RPL21 PE=1 SV=2	RPL21	0.610229	7.83828	3.7604	4.37062
P18031	Tyrosine-protein phosphatase non-receptor type 1 OS=Homo sapiens OX=9606 GN=PTPN1 PE=1 SV=1	PTPN1	0.609	2.2471	0.822846	1.43185
Q96AK3	DNA dC->dU-editing enzyme APOBEC-3D OS=Homo sapiens OX=9606 GN=APOBEC3D PE=1 SV=1	APOBEC3D	0.607582	0.86818	-3.0148	-2.40722
O75351	Vacuolar protein sorting-associated protein 4B OS=Homo sapiens OX=9606 GN=VPS4B PE=1 SV=2	VPS4B	0.606433	6.26908	1.64862	2.25505
O60496	Docking protein 2 OS=Homo sapiens OX=9606 GN=DOK2 PE=1 SV=2	DOK2	0.605742	4.49506	-1.93419	-1.32845
O60547	GDP-mannose 4,6 dehydratase OS=Homo sapiens OX=9606 GN=GMDS PE=1 SV=1	GMDS	0.604435	3.19735	0.909822	1.51426
Q10713	Mitochondrial-processing peptidase subunit alpha OS=Homo sapiens OX=9606 GN=PMPCA PE=1 SV=2	PMPCA	0.603959	1.88758	0.208952	0.81291
Q86WC4	Osteopetrosis-associated transmembrane protein 1 OS=Homo sapiens OX=9606 GN=OSTM1 PE=1 SV=1	OSTM1	0.602035	0.605986	-3.64039	-3.03836
P15812	T-cell surface glycoprotein CD1e, membrane-associated OS=Homo sapiens OX=9606 GN=CD1E PE=1 SV=2	CD1E	0.601864	0.916484	-3.18752	-2.58566
P60660	Myosin light polypeptide 6 OS=Homo sapiens OX=9606 GN=MYL6 PE=1 SV=2	MYL6	0.60036	3.41981	4.33646	4.93682
P54577	Tyrosine--tRNA ligase, cytoplasmic OS=Homo sapiens OX=9606 GN=YARS PE=1 SV=4	YARS	0.599584	1.72415	1.9692	2.56878
Q03468	DNA excision repair protein ERCC-6 OS=Homo sapiens OX=9606 GN=ERCC6 PE=1 SV=1	ERCC6	0.599224	0.96593	-4.4861	-3.88688
P63241	Eukaryotic translation initiation factor 5A-1 OS=Homo sapiens OX=9606 GN=EIF5A PE=1 SV=2	EIF5A	0.599132	8.56112	5.33707	5.9362
Q8N1B4	Vacuolar protein sorting-associated protein 52 homolog OS=Homo sapiens OX=9606 GN=VPS52 PE=1 SV=1	VPS52	0.598952	2.48797	-1.85188	-1.25293
Q9Y320	Thioredoxin-related transmembrane protein 2 OS=Homo sapiens OX=9606 GN=TMX2 PE=1 SV=1	TMX2	0.598943	3.51931	0.16718	0.766123
O00193	Small acidic protein OS=Homo sapiens OX=9606 GN=SMAP PE=1 SV=1	SMAP	0.597934	2.04712	0.782298	1.38023
Q8WUI4	Histone deacetylase 7 OS=Homo sapiens OX=9606 GN=HDAC7 PE=1 SV=2	HDAC7	0.596596	2.85598	-1.95427	-1.35767
Q9NUW8	Tyrosyl-DNA phosphodiesterase 1 OS=Homo sapiens OX=9606 GN=TDP1 PE=1 SV=2	TDP1	0.59651	1.13924	-1.83567	-1.23916
Q9Y2Y0	ADP-ribosylation factor-like protein 2-binding protein OS=Homo sapiens OX=9606 GN=ARL2BP PE=1 SV=1	ARL2BP	0.594637	8.11886	-0.0671377	0.5275
Q96KP1	Exocyst complex component 2 OS=Homo sapiens OX=9606 GN=EXOC2 PE=1 SV=1	EXOC2	0.593643	4.86638	-1.75169	-1.15804
O75116	Rho-associated protein kinase 2 OS=Homo sapiens OX=9606 GN=ROCK2 PE=1 SV=4	ROCK2	0.590462	1.52538	-2.03746	-1.447
P42765	3-ketoacyl-CoA thiolase, mitochondrial OS=Homo sapiens OX=9606 GN=ACAA2 PE=1 SV=2	ACAA2	0.589913	2.04628	-0.796528	-0.206615
P13796	Plastin-2 OS=Homo sapiens OX=9606 GN=LCP1 PE=1 SV=6	LCP1	0.589794	4.34734	4.47887	5.06866
Q6IA17	Single Ig IL-1-related receptor OS=Homo sapiens OX=9606 GN=SIGIRR PE=1 SV=3	SIGIRR	0.589328	0.640101	-2.40319	-1.81386
P40306	Proteasome subunit beta type-10 OS=Homo sapiens OX=9606 GN=PSMB10 PE=1 SV=1	PSMB10	0.589099	2.6854	-0.425451	0.163647
P38919	Eukaryotic initiation factor 4A-III OS=Homo sapiens OX=9606 GN=EIF4A3 PE=1 SV=4	EIF4A3	0.589068	4.24276	5.12611	5.71518
Q9Y3B7	39S ribosomal protein L11, mitochondrial OS=Homo sapiens OX=9606 GN=MRPL11 PE=1 SV=1	MRPL11	0.588112	3.72574	-1.12541	-0.537294
Q14376	UDP-glucose 4-epimerase OS=Homo sapiens OX=9606 GN=GALE PE=1 SV=2	GALE	0.588107	1.78908	-1.3337	-0.745593
P10242	Transcriptional activator Myb OS=Homo sapiens OX=9606 GN=MYB PE=1 SV=2	MYB	0.587925	1.62831	-4.46893	-3.881
O94855	Protein transport protein Sec24D OS=Homo sapiens OX=9606 GN=SEC24D PE=1 SV=2	SEC24D	0.586654	3.06342	-2.01939	-1.43273
Q14C86	GTPase-activating protein and VPS9 domain-containing protein 1 OS=Homo sapiens OX=9606 GN=GAPVD1 PE=1 SV=2	GAPVD1	0.586642	1.61475	7.2168	7.80344
P25208	Nuclear transcription factor Y subunit beta OS=Homo sapiens OX=9606 GN=NFYB PE=1 SV=2	NFYB	0.586469	2.08511	-1.70292	-1.11645
O95182	NADH dehydrogenase [ubiquinone] 1 alpha subcomplex subunit 7 OS=Homo sapiens OX=9606 GN=NDUFA7 PE=1 SV=3	NDUFA7	0.585189	1.26886	-1.87731	-1.29212
Q9H0J9	Protein mono-ADP-ribosyltransferase PARP12 OS=Homo sapiens OX=9606 GN=PARP12 PE=1 SV=1	PARP12	0.584704	1.60866	-2.52002	-1.93532
Q15125	3-beta-hydroxysteroid-Delta(8),Delta(7)-isomerase OS=Homo sapiens OX=9606 GN=EBP PE=1 SV=3	EBP	0.584434	2.57451	1.08456	1.66899
Q15629	Translocating chain-associated membrane protein 1 OS=Homo sapiens OX=9606 GN=TRAM1 PE=1 SV=3	TRAM1	0.583671	1.3787	-1.49058	-0.906913
Q01995	Transgelin OS=Homo sapiens OX=9606 GN=TAGLN PE=1 SV=4	TAGLN	0.583668	1.51776	-3.22407	-2.64041
P18440	Arylamine N-acetyltransferase 1 OS=Homo sapiens OX=9606 GN=NAT1 PE=1 SV=2	NAT1	0.58263	0.692972	-3.46092	-2.87829
Q9UJ70	N-acetyl-D-glucosamine kinase OS=Homo sapiens OX=9606 GN=NAGK PE=1 SV=4	NAGK	0.581566	5.08344	0.318269	0.899836
P56282	DNA polymerase epsilon subunit 2 OS=Homo sapiens OX=9606 GN=POLE2 PE=1 SV=2	POLE2	0.581444	0.825195	-3.81459	-3.23315
Q9BUB7	Transmembrane protein 70, mitochondrial OS=Homo sapiens OX=9606 GN=TMEM70 PE=1 SV=2	TMEM70	0.581019	3.43766	-0.909462	-0.328443
P81605	Dermcidin OS=Homo sapiens OX=9606 GN=DCD PE=1 SV=2	DCD	0.5803	0.812537	-2.77438	-2.19408
P42025	Beta-centractin OS=Homo sapiens OX=9606 GN=ACTR1B PE=1 SV=1	ACTR1B	0.576439	8.97201	0.237618	0.814057
Q13103	Secreted phosphoprotein 24 OS=Homo sapiens OX=9606 GN=SPP2 PE=1 SV=1	SPP2	0.576235	2.96218	0.571598	1.14783
P30414	NK-tumor recognition protein OS=Homo sapiens OX=9606 GN=NKTR PE=1 SV=2	NKTR	0.576008	2.99537	-2.65985	-2.08384
Q8N2U0	Transmembrane protein 256 OS=Homo sapiens OX=9606 GN=TMEM256 PE=3 SV=1	TMEM256	0.576003	2.71824	-1.87056	-1.29456
Q8N5K1	CDGSH iron-sulfur domain-containing protein 2 OS=Homo sapiens OX=9606 GN=CISD2 PE=1 SV=1	CISD2	0.575724	3.56638	0.0218308	0.597554
Q9UN86	Ras GTPase-activating protein-binding protein 2 OS=Homo sapiens OX=9606 GN=G3BP2 PE=1 SV=2	G3BP2	0.574356	5.02704	2.33917	2.91352
P49407	Beta-arrestin-1 OS=Homo sapiens OX=9606 GN=ARRB1 PE=1 SV=2	ARRB1	0.570768	1.93739	-2.10639	-1.53563
Q14671	Pumilio homolog 1 OS=Homo sapiens OX=9606 GN=PUM1 PE=1 SV=3	PUM1	0.570192	2.65741	-0.0390621	0.53113
Q9P265	Disco-interacting protein 2 homolog B OS=Homo sapiens OX=9606 GN=DIP2B PE=1 SV=3	DIP2B	0.56999	1.70861	-1.86331	-1.29332
Q13425	Beta-2-syntrophin OS=Homo sapiens OX=9606 GN=SNTB2 PE=1 SV=1	SNTB2	0.56992	0.982845	-3.30917	-2.73925
O96000	NADH dehydrogenase [ubiquinone] 1 beta subcomplex subunit 10 OS=Homo sapiens OX=9606 GN=NDUFB10 PE=1 SV=3	NDUFB10	0.569757	4.64427	-0.351768	0.217989
Q8IUE6	Histone H2A type 2-B OS=Homo sapiens OX=9606 GN=HIST2H2AB PE=1 SV=3	HIST2H2AB	0.568261	1.95473	3.25927	3.82753
Q9BXI6	TBC1 domain family member 10A OS=Homo sapiens OX=9606 GN=TBC1D10A PE=1 SV=1	TBC1D10A	0.567579	2.33957	-2.09426	-1.52668
Q9BXW7	Haloacid dehalogenase-like hydrolase domain-containing 5 OS=Homo sapiens OX=9606 GN=HDHD5 PE=1 SV=1	HDHD5	0.567023	2.89361	0.105389	0.672411
P49711	Transcriptional repressor CTCF OS=Homo sapiens OX=9606 GN=CTCF PE=1 SV=1	CTCF	0.566452	2.40107	0.978963	1.54541
P09326	CD48 antigen OS=Homo sapiens OX=9606 GN=CD48 PE=1 SV=2	CD48	0.566002	2.00402	-1.25178	-0.685779
Q9C0F1	Centrosomal protein of 44 kDa OS=Homo sapiens OX=9606 GN=CEP44 PE=1 SV=2	CEP44	0.565515	1.89145	-4.52739	-3.96188
Q14118	Dystroglycan OS=Homo sapiens OX=9606 GN=DAG1 PE=1 SV=2	DAG1	0.564776	1.0588	-1.98601	-1.42124
P98194	Calcium-transporting ATPase type 2C member 1 OS=Homo sapiens OX=9606 GN=ATP2C1 PE=1 SV=3	ATP2C1	0.564657	4.09018	-1.58666	-1.022
Q9NYU2	UDP-glucose:glycoprotein glucosyltransferase 1 OS=Homo sapiens OX=9606 GN=UGGT1 PE=1 SV=3	UGGT1	0.564514	3.98189	1.31009	1.8746
Q86X76	Deaminated glutathione amidase OS=Homo sapiens OX=9606 GN=NIT1 PE=1 SV=2	NIT1	0.564386	3.84761	-0.495225	0.0691604
P47756	F-actin-capping protein subunit beta OS=Homo sapiens OX=9606 GN=CAPZB PE=1 SV=4	CAPZB	0.561633	3.93767	3.27576	3.8374
P35544	Ubiquitin-like protein FUBI OS=Homo sapiens OX=9606 GN=FAU PE=1 SV=1	FAU	0.561603	1.01617	-4.45115	-3.88955
O43504	Ragulator complex protein LAMTOR5 OS=Homo sapiens OX=9606 GN=LAMTOR5 PE=1 SV=1	LAMTOR5	0.560599	5.9297	0.0449487	0.605548
O15269	Serine palmitoyltransferase 1 OS=Homo sapiens OX=9606 GN=SPTLC1 PE=1 SV=1	SPTLC1	0.560217	3.38382	0.268322	0.828539
Q7L2J0	7SK snRNA methylphosphate capping enzyme OS=Homo sapiens OX=9606 GN=MEPCE PE=1 SV=1	MEPCE	0.559461	3.9007	-0.118301	0.44116
P29375	Lysine-specific demethylase 5A OS=Homo sapiens OX=9606 GN=KDM5A PE=1 SV=3	KDM5A	0.558797	2.93743	-2.83286	-2.27406
O14949	Cytochrome b-c1 complex subunit 8 OS=Homo sapiens OX=9606 GN=UQCRQ PE=1 SV=4	UQCRQ	0.558746	11.6543	-0.782485	-0.223739
O00203	AP-3 complex subunit beta-1 OS=Homo sapiens OX=9606 GN=AP3B1 PE=1 SV=3	AP3B1	0.558402	3.58017	-0.770346	-0.211944
Q8WVY7	Ubiquitin-like domain-containing CTD phosphatase 1 OS=Homo sapiens OX=9606 GN=UBLCP1 PE=1 SV=2	UBLCP1	0.558328	3.48682	-0.495504	0.0628239
Q9BZQ6	ER degradation-enhancing alpha-mannosidase-like protein 3 OS=Homo sapiens OX=9606 GN=EDEM3 PE=1 SV=2	EDEM3	0.557928	1.12652	-3.33589	-2.77796
Q96A49	Synapse-associated protein 1 OS=Homo sapiens OX=9606 GN=SYAP1 PE=1 SV=1	SYAP1	0.557859	0.7475	-2.3689	-1.81104
P53992	Protein transport protein Sec24C OS=Homo sapiens OX=9606 GN=SEC24C PE=1 SV=3	SEC24C	0.557344	3.28132	0.0619374	0.619281
O95298	NADH dehydrogenase [ubiquinone] 1 subunit C2 OS=Homo sapiens OX=9606 GN=NDUFC2 PE=1 SV=1	NDUFC2	0.557172	1.20813	-0.543716	0.0134564
Q9BS26	Endoplasmic reticulum resident protein 44 OS=Homo sapiens OX=9606 GN=ERP44 PE=1 SV=1	ERP44	0.557133	6.4734	1.31239	1.86952
Q9BXW9	Fanconi anemia group D2 protein OS=Homo sapiens OX=9606 GN=FANCD2 PE=1 SV=2	FANCD2	0.557015	2.90788	-0.829843	-0.272827
Q9Y608	Leucine-rich repeat flightless-interacting protein 2 OS=Homo sapiens OX=9606 GN=LRRFIP2 PE=1 SV=1	LRRFIP2	0.556481	1.47017	-1.88438	-1.32789
Q9UBU8	Mortality factor 4-like protein 1 OS=Homo sapiens OX=9606 GN=MORF4L1 PE=1 SV=2	MORF4L1	0.556072	1.52116	-0.518845	0.037227
Q9NRX4	14 kDa phosphohistidine phosphatase OS=Homo sapiens OX=9606 GN=PHPT1 PE=1 SV=1	PHPT1	0.554212	4.80022	0.679142	1.23335
P04216	Thy-1 membrane glycoprotein OS=Homo sapiens OX=9606 GN=THY1 PE=1 SV=2	THY1	0.554061	2.85954	-2.91896	-2.3649
P51114	Fragile X mental retardation syndrome-related protein 1 OS=Homo sapiens OX=9606 GN=FXR1 PE=1 SV=3	FXR1	0.554045	6.14882	1.5742	2.12824
P40926	Malate dehydrogenase, mitochondrial OS=Homo sapiens OX=9606 GN=MDH2 PE=1 SV=3	MDH2	0.552593	1.58038	4.88557	5.43817
Q8N6H7	ADP-ribosylation factor GTPase-activating protein 2 OS=Homo sapiens OX=9606 GN=ARFGAP2 PE=1 SV=1	ARFGAP2	0.550501	1.33386	-0.186873	0.363629
Q8WVM0	Dimethyladenosine transferase 1, mitochondrial OS=Homo sapiens OX=9606 GN=TFB1M PE=1 SV=1	TFB1M	0.549984	0.840227	-2.8912	-2.34121
Q96EB1	Elongator complex protein 4 OS=Homo sapiens OX=9606 GN=ELP4 PE=1 SV=2	ELP4	0.549721	0.508195	-3.95695	-3.40723
Q9H7C9	Mth938 domain-containing protein OS=Homo sapiens OX=9606 GN=AAMDC PE=1 SV=1	AAMDC	0.548042	2.08526	-4.36461	-3.81657
Q9BXM9	FSD1-like protein OS=Homo sapiens OX=9606 GN=FSD1L PE=1 SV=2	FSD1L	0.547622	0.647663	-3.12162	-2.574
Q9BX97	Plasmalemma vesicle-associated protein OS=Homo sapiens OX=9606 GN=PLVAP PE=1 SV=1	PLVAP	0.54713	1.60421	0.0522213	0.599351
Q8WZ82	Esterase OVCA2 OS=Homo sapiens OX=9606 GN=OVCA2 PE=1 SV=1	OVCA2	0.546321	6.00635	-1.26165	-0.715325
Q9Y3A3	MOB-like protein phocein OS=Homo sapiens OX=9606 GN=MOB4 PE=1 SV=1	MOB4	0.545609	5.48296	-0.168066	0.377543
Q9Y4A5	Transformation/transcription domain-associated protein OS=Homo sapiens OX=9606 GN=TRRAP PE=1 SV=3	TRRAP	0.54495	0.425297	-1.83941	-1.29446
O43566	Regulator of G-protein signaling 14 OS=Homo sapiens OX=9606 GN=RGS14 PE=1 SV=4	RGS14	0.544608	1.84615	-2.26832	-1.72371
P06744	Glucose-6-phosphate isomerase OS=Homo sapiens OX=9606 GN=GPI PE=1 SV=4	GPI	0.543807	2.61147	3.63858	4.18238
Q00577	Transcriptional activator protein Pur-alpha OS=Homo sapiens OX=9606 GN=PURA PE=1 SV=2	PURA	0.542222	4.5041	-0.425381	0.116841
O75390	Citrate synthase, mitochondrial OS=Homo sapiens OX=9606 GN=CS PE=1 SV=2	CS	0.542117	3.16007	3.21565	3.75777
P0DMV9	Heat shock 70 kDa protein 1B OS=Homo sapiens OX=9606 GN=HSPA1B PE=1 SV=1	HSPA1B	0.542112	1.90887	2.7706	3.31271
P19022	Cadherin-2 OS=Homo sapiens OX=9606 GN=CDH2 PE=1 SV=4	CDH2	0.541023	1.6596	-2.02862	-1.4876
P0CG08	Golgi pH regulator B OS=Homo sapiens OX=9606 GN=GPR89B PE=1 SV=1	GPR89B	0.540915	1.48139	-2.06868	-1.52777
P31483	Nucleolysin TIA-1 isoform p40 OS=Homo sapiens OX=9606 GN=TIA1 PE=1 SV=3	TIA1	0.540793	1.73906	-0.332021	0.208772
P16220	Cyclic AMP-responsive element-binding protein 1 OS=Homo sapiens OX=9606 GN=CREB1 PE=1 SV=2	CREB1	0.539902	1.22696	-0.783239	-0.243337
P18206	Vinculin OS=Homo sapiens OX=9606 GN=VCL PE=1 SV=4	VCL	0.539846	1.35991	-1.55739	-1.01754
Q13442	28 kDa heat- and acid-stable phosphoprotein OS=Homo sapiens OX=9606 GN=PDAP1 PE=1 SV=1	PDAP1	0.539824	2.62712	1.02477	1.56459
O60934	Nibrin OS=Homo sapiens OX=9606 GN=NBN PE=1 SV=1	NBN	0.538421	1.09852	-2.40437	-1.86595
Q53QZ3	Rho GTPase-activating protein 15 OS=Homo sapiens OX=9606 GN=ARHGAP15 PE=1 SV=2	ARHGAP15	0.538295	4.81632	1.02089	1.55918
Q9UNF1	Melanoma-associated antigen D2 OS=Homo sapiens OX=9606 GN=MAGED2 PE=1 SV=2	MAGED2	0.538264	4.05636	-1.00968	-0.471411
Q13263	Transcription intermediary factor 1-beta OS=Homo sapiens OX=9606 GN=TRIM28 PE=1 SV=5	TRIM28	0.537897	2.09933	3.09436	3.63226
Q9NP81	Serine--tRNA ligase, mitochondrial OS=Homo sapiens OX=9606 GN=SARS2 PE=1 SV=1	SARS2	0.537795	2.28792	0.268251	0.806046
Q8WVC0	RNA polymerase-associated protein LEO1 OS=Homo sapiens OX=9606 GN=LEO1 PE=1 SV=1	LEO1	0.537106	1.91912	0.579878	1.11698
O43765	Small glutamine-rich tetratricopeptide repeat-containing protein alpha OS=Homo sapiens OX=9606 GN=SGTA PE=1 SV=1	SGTA	0.536946	7.94396	2.45448	2.99143
P17844	Probable ATP-dependent RNA helicase DDX5 OS=Homo sapiens OX=9606 GN=DDX5 PE=1 SV=1	DDX5	0.536744	7.08952	4.59644	5.13318
O43488	Aflatoxin B1 aldehyde reductase member 2 OS=Homo sapiens OX=9606 GN=AKR7A2 PE=1 SV=3	AKR7A2	0.536405	7.53666	1.51414	2.05054
Q9UBQ0	Vacuolar protein sorting-associated protein 29 OS=Homo sapiens OX=9606 GN=VPS29 PE=1 SV=1	VPS29	0.536352	3.2588	0.574585	1.11094
Q8IU60	m7GpppN-mRNA hydrolase OS=Homo sapiens OX=9606 GN=DCP2 PE=1 SV=3	DCP2	0.536163	0.746259	-3.17115	-2.63498
Q9BVC3	Sister chromatid cohesion protein DCC1 OS=Homo sapiens OX=9606 GN=DSCC1 PE=1 SV=2	DSCC1	0.534957	4.90326	-1.16113	-0.626175
Q9Y3D8	Adenylate kinase isoenzyme 6 OS=Homo sapiens OX=9606 GN=AK6 PE=1 SV=1	AK6	0.534426	2.65116	0.291333	0.825759
P60468	Protein transport protein Sec61 subunit beta OS=Homo sapiens OX=9606 GN=SEC61B PE=1 SV=2	SEC61B	0.534068	2.28102	1.27727	1.81134
Q9HCC0	Methylcrotonoyl-CoA carboxylase beta chain, mitochondrial OS=Homo sapiens OX=9606 GN=MCCC2 PE=1 SV=1	MCCC2	0.532025	1.22956	-1.00023	-0.468208
Q9Y4P1	Cysteine protease ATG4B OS=Homo sapiens OX=9606 GN=ATG4B PE=1 SV=2	ATG4B	0.531779	4.32786	0.549297	1.08108
P55081	Microfibrillar-associated protein 1 OS=Homo sapiens OX=9606 GN=MFAP1 PE=1 SV=2	MFAP1	0.530929	4.18279	0.375218	0.906147
Q86TU7	Actin-histidine N-methyltransferase OS=Homo sapiens OX=9606 GN=SETD3 PE=1 SV=1	SETD3	0.529665	1.36214	-0.893385	-0.36372
Q96RS0	Trimethylguanosine synthase OS=Homo sapiens OX=9606 GN=TGS1 PE=1 SV=3	TGS1	0.528725	2.59341	-3.74871	-3.21999
Q9Y2C4	Nuclease EXOG, mitochondrial OS=Homo sapiens OX=9606 GN=EXOG PE=1 SV=2	EXOG	0.528686	2.80167	-3.38424	-2.85555
P10619	Lysosomal protective protein OS=Homo sapiens OX=9606 GN=CTSA PE=1 SV=2	CTSA	0.528045	2.00314	-1.12468	-0.59663
P28331	NADH-ubiquinone oxidoreductase 75 kDa subunit, mitochondrial OS=Homo sapiens OX=9606 GN=NDUFS1 PE=1 SV=3	NDUFS1	0.527555	2.28498	2.06488	2.59244
Q9UHY7	Enolase-phosphatase E1 OS=Homo sapiens OX=9606 GN=ENOPH1 PE=1 SV=1	ENOPH1	0.527118	3.66996	-1.37307	-0.845951
O60220	Mitochondrial import inner membrane translocase subunit Tim8 A OS=Homo sapiens OX=9606 GN=TIMM8A PE=1 SV=1	TIMM8A	0.526879	1.98043	-0.835262	-0.308383
Q9BTT0	Acidic leucine-rich nuclear phosphoprotein 32 family member E OS=Homo sapiens OX=9606 GN=ANP32E PE=1 SV=1	ANP32E	0.526523	1.7931	2.42822	2.95474
Q9NXV2	BTB/POZ domain-containing protein KCTD5 OS=Homo sapiens OX=9606 GN=KCTD5 PE=1 SV=1	KCTD5	0.525495	6.08	-1.19652	-0.67102
Q9BZI7	Regulator of nonsense transcripts 3B OS=Homo sapiens OX=9606 GN=UPF3B PE=1 SV=1	UPF3B	0.525383	2.50209	-1.42442	-0.899035
P49427	Ubiquitin-conjugating enzyme E2 R1 OS=Homo sapiens OX=9606 GN=CDC34 PE=1 SV=2	CDC34	0.524311	2.61432	-1.9173	-1.39299
O75146	Huntingtin-interacting protein 1-related protein OS=Homo sapiens OX=9606 GN=HIP1R PE=1 SV=2	HIP1R	0.524229	1.10013	-3.63876	-3.11453
Q5T447	E3 ubiquitin-protein ligase HECTD3 OS=Homo sapiens OX=9606 GN=HECTD3 PE=1 SV=1	HECTD3	0.524168	2.16358	-3.33136	-2.80719
Q2M389	WASH complex subunit 4 OS=Homo sapiens OX=9606 GN=WASHC4 PE=1 SV=2	WASHC4	0.523402	1.35804	-1.63758	-1.11417
Q8IZP0	Abl interactor 1 OS=Homo sapiens OX=9606 GN=ABI1 PE=1 SV=4	ABI1	0.521034	4.14796	-0.397083	0.123951
P42345	Serine/threonine-protein kinase mTOR OS=Homo sapiens OX=9606 GN=MTOR PE=1 SV=1	MTOR	0.519565	2.41908	-1.46953	-0.949968
Q8WU79	Stromal membrane-associated protein 2 OS=Homo sapiens OX=9606 GN=SMAP2 PE=1 SV=1	SMAP2	0.518778	1.44294	-0.449802	0.0689757
Q13308	Inactive tyrosine-protein kinase 7 OS=Homo sapiens OX=9606 GN=PTK7 PE=1 SV=2	PTK7	0.517476	0.672864	-3.57009	-3.05262
O95376	E3 ubiquitin-protein ligase ARIH2 OS=Homo sapiens OX=9606 GN=ARIH2 PE=1 SV=1	ARIH2	0.514851	1.17895	-1.33567	-0.820819
O15121	Sphingolipid delta(4)-desaturase DES1 OS=Homo sapiens OX=9606 GN=DEGS1 PE=1 SV=1	DEGS1	0.513224	0.460037	-3.92038	-3.40716
Q8IWR0	Zinc finger CCCH domain-containing protein 7A OS=Homo sapiens OX=9606 GN=ZC3H7A PE=1 SV=1	ZC3H7A	0.512997	1.33065	-2.2242	-1.7112
P05156	Complement factor I OS=Homo sapiens OX=9606 GN=CFI PE=1 SV=2	CFI	0.512983	0.83995	-0.622999	-0.110016
Q9NXK8	F-box/LRR-repeat protein 12 OS=Homo sapiens OX=9606 GN=FBXL12 PE=1 SV=1	FBXL12	0.512622	1.00553	-2.11159	-1.59897
O95292	Vesicle-associated membrane protein-associated protein B/C OS=Homo sapiens OX=9606 GN=VAPB PE=1 SV=3	VAPB	0.511844	2.1571	0.494348	1.00619
Q9NUQ8	ATP-binding cassette sub-family F member 3 OS=Homo sapiens OX=9606 GN=ABCF3 PE=1 SV=2	ABCF3	0.511706	1.01047	-1.16876	-0.657056
P07199	Major centromere autoantigen B OS=Homo sapiens OX=9606 GN=CENPB PE=1 SV=2	CENPB	0.510936	0.889869	-1.72189	-1.21095
Q658Y4	Protein FAM91A1 OS=Homo sapiens OX=9606 GN=FAM91A1 PE=1 SV=3	FAM91A1	0.510923	1.56406	-1.54749	-1.03657
O95202	Mitochondrial proton/calcium exchanger protein OS=Homo sapiens OX=9606 GN=LETM1 PE=1 SV=1	LETM1	0.510273	4.35873	1.45855	1.96882
P21941	Cartilage matrix protein OS=Homo sapiens OX=9606 GN=MATN1 PE=1 SV=1	MATN1	0.509037	0.708744	-3.52573	-3.01669
O75600	2-amino-3-ketobutyrate coenzyme A ligase, mitochondrial OS=Homo sapiens OX=9606 GN=GCAT PE=1 SV=1	GCAT	0.507237	3.76544	-1.76935	-1.26211
Q9NZD2	Glycolipid transfer protein OS=Homo sapiens OX=9606 GN=GLTP PE=1 SV=3	GLTP	0.506391	3.85963	-1.46853	-0.962137
Q8N6N7	Acyl-CoA-binding domain-containing protein 7 OS=Homo sapiens OX=9606 GN=ACBD7 PE=1 SV=1	ACBD7	0.5063	1.28589	-1.39312	-0.886824
Q9ULR3	Protein phosphatase 1H OS=Homo sapiens OX=9606 GN=PPM1H PE=1 SV=2	PPM1H	0.505841	0.653523	-1.47804	-0.972203
Q00325	Phosphate carrier protein, mitochondrial OS=Homo sapiens OX=9606 GN=SLC25A3 PE=1 SV=2	SLC25A3	0.503946	2.59594	3.25913	3.76307
Q96S44	EKC/KEOPS complex subunit TP53RK OS=Homo sapiens OX=9606 GN=TP53RK PE=1 SV=2	TP53RK	0.503819	5.86238	0.346052	0.849871
O60488	Long-chain-fatty-acid--CoA ligase 4 OS=Homo sapiens OX=9606 GN=ACSL4 PE=1 SV=2	ACSL4	0.503721	1.68158	-0.31661	0.187111
O14893	Gem-associated protein 2 OS=Homo sapiens OX=9606 GN=GEMIN2 PE=1 SV=1	GEMIN2	0.503197	0.819024	-1.98943	-1.48623
Q12986	Transcriptional repressor NF-X1 OS=Homo sapiens OX=9606 GN=NFX1 PE=1 SV=2	NFX1	0.50305	3.22905	-3.01106	-2.50801
A0FGR8	Extended synaptotagmin-2 OS=Homo sapiens OX=9606 GN=ESYT2 PE=1 SV=1	ESYT2	0.50197	4.05038	0.676499	1.17847
Q96IV0	Peptide-N(4)-(N-acetyl-beta-glucosaminyl)asparagine amidase OS=Homo sapiens OX=9606 GN=NGLY1 PE=1 SV=1	NGLY1	0.501316	5.70364	-2.39831	-1.89699
O43760	Synaptogyrin-2 OS=Homo sapiens OX=9606 GN=SYNGR2 PE=1 SV=1	SYNGR2	0.501172	0.474977	-2.09285	-1.59168
P20849	Collagen alpha-1(IX) chain OS=Homo sapiens OX=9606 GN=COL9A1 PE=1 SV=3	COL9A1	0.500948	3.30349	-4.48708	-3.98613
P23497	Nuclear autoantigen Sp-100 OS=Homo sapiens OX=9606 GN=SP100 PE=1 SV=3	SP100	0.50054	4.38781	-1.9969	-1.49636
Q9UN37	Vacuolar protein sorting-associated protein 4A OS=Homo sapiens OX=9606 GN=VPS4A PE=1 SV=1	VPS4A	0.499478	2.48892	0.423376	0.922853
Q01432	AMP deaminase 3 OS=Homo sapiens OX=9606 GN=AMPD3 PE=1 SV=1	AMPD3	0.499098	0.839617	-2.35039	-1.85129
Q86UE8	Serine/threonine-protein kinase tousled-like 2 OS=Homo sapiens OX=9606 GN=TLK2 PE=1 SV=2	TLK2	0.498327	0.988673	-2.59271	-2.09438
Q9UFN0	Protein NipSnap homolog 3A OS=Homo sapiens OX=9606 GN=NIPSNAP3A PE=1 SV=2	NIPSNAP3A	0.498096	0.492068	-3.23963	-2.74153
P27701	CD82 antigen OS=Homo sapiens OX=9606 GN=CD82 PE=1 SV=1	CD82	0.498054	1.51522	-1.77679	-1.27874
O43399	Tumor protein D54 OS=Homo sapiens OX=9606 GN=TPD52L2 PE=1 SV=2	TPD52L2	0.49723	1.36783	0.297432	0.794662
P42768	Wiskott-Aldrich syndrome protein OS=Homo sapiens OX=9606 GN=WAS PE=1 SV=4	WAS	0.496957	2.85958	-0.00424084	0.492716
Q01826	DNA-binding protein SATB1 OS=Homo sapiens OX=9606 GN=SATB1 PE=1 SV=1	SATB1	0.496408	1.66399	0.687792	1.1842
Q8IWB7	WD repeat and FYVE domain-containing protein 1 OS=Homo sapiens OX=9606 GN=WDFY1 PE=1 SV=1	WDFY1	0.496286	1.89983	-1.89763	-1.40134
P48059	LIM and senescent cell antigen-like-containing domain protein 1 OS=Homo sapiens OX=9606 GN=LIMS1 PE=1 SV=4	LIMS1	0.495453	2.53233	0.507131	1.00258
P05387	60S acidic ribosomal protein P2 OS=Homo sapiens OX=9606 GN=RPLP2 PE=1 SV=1	RPLP2	0.494963	5.37358	4.4008	4.89576
Q29RF7	Sister chromatid cohesion protein PDS5 homolog A OS=Homo sapiens OX=9606 GN=PDS5A PE=1 SV=1	PDS5A	0.494659	0.965374	1.08423	1.57889
Q9NZR1	Tropomodulin-2 OS=Homo sapiens OX=9606 GN=TMOD2 PE=1 SV=1	TMOD2	0.494483	2.5081	5.54667	6.04115
Q969T9	WW domain-binding protein 2 OS=Homo sapiens OX=9606 GN=WBP2 PE=1 SV=1	WBP2	0.494296	0.806818	-3.38165	-2.88735
Q9BPZ3	Polyadenylate-binding protein-interacting protein 2 OS=Homo sapiens OX=9606 GN=PAIP2 PE=1 SV=1	PAIP2	0.494116	2.89189	0.000775496	0.494892
O14787	Transportin-2 OS=Homo sapiens OX=9606 GN=TNPO2 PE=1 SV=3	TNPO2	0.493807	1.80013	0.210481	0.704287
Q9UHA4	Ragulator complex protein LAMTOR3 OS=Homo sapiens OX=9606 GN=LAMTOR3 PE=1 SV=1	LAMTOR3	0.49214	3.78486	0.481746	0.973887
P60709	Actin, cytoplasmic 1 OS=Homo sapiens OX=9606 GN=ACTB PE=1 SV=1	ACTB	0.490841	3.62267	8.68103	9.17187
O00560	Syntenin-1 OS=Homo sapiens OX=9606 GN=SDCBP PE=1 SV=1	SDCBP	0.490715	1.33915	-2.59297	-2.10226
P11274	Breakpoint cluster region protein OS=Homo sapiens OX=9606 GN=BCR PE=1 SV=2	BCR	0.490604	1.35285	-1.55715	-1.06655
Q9HD47	Ran guanine nucleotide release factor OS=Homo sapiens OX=9606 GN=RANGRF PE=1 SV=1	RANGRF	0.490192	1.74856	-3.05407	-2.56388
Q96BP2	Coiled-coil-helix-coiled-coil-helix domain-containing protein 1 OS=Homo sapiens OX=9606 GN=CHCHD1 PE=1 SV=1	CHCHD1	0.489928	2.34633	-1.23601	-0.746083
Q8TF01	Arginine/serine-rich protein PNISR OS=Homo sapiens OX=9606 GN=PNISR PE=1 SV=2	PNISR	0.489734	2.83499	-0.0833807	0.406354
Q9Y2X0	Mediator of RNA polymerase II transcription subunit 16 OS=Homo sapiens OX=9606 GN=MED16 PE=1 SV=2	MED16	0.489409	4.08625	-2.65542	-2.16601
Q92552	28S ribosomal protein S27, mitochondrial OS=Homo sapiens OX=9606 GN=MRPS27 PE=1 SV=3	MRPS27	0.489011	2.0971	-0.0338075	0.455204
P61026	Ras-related protein Rab-10 OS=Homo sapiens OX=9606 GN=RAB10 PE=1 SV=1	RAB10	0.488427	2.84837	1.58022	2.06865
Q13356	RING-type E3 ubiquitin-protein ligase PPIL2 OS=Homo sapiens OX=9606 GN=PPIL2 PE=1 SV=1	PPIL2	0.487521	1.67405	-1.46458	-0.977059
P08567	Pleckstrin OS=Homo sapiens OX=9606 GN=PLEK PE=1 SV=3	PLEK	0.486999	2.6167	-1.50076	-1.01376
P57076	Cilia- and flagella-associated protein 298 OS=Homo sapiens OX=9606 GN=CFAP298 PE=1 SV=1	CFAP298	0.484254	1.61517	-2.5674	-2.08315
Q13310	Polyadenylate-binding protein 4 OS=Homo sapiens OX=9606 GN=PABPC4 PE=1 SV=1	PABPC4	0.48423	4.56392	1.19186	1.67609
Q5VZ89	DENN domain-containing protein 4C OS=Homo sapiens OX=9606 GN=DENND4C PE=1 SV=3	DENND4C	0.483618	0.606825	-3.70434	-3.22073
P17026	Zinc finger protein 22 OS=Homo sapiens OX=9606 GN=ZNF22 PE=1 SV=3	ZNF22	0.483348	2.26506	0.817594	1.30094
P61586	Transforming protein RhoA OS=Homo sapiens OX=9606 GN=RHOA PE=1 SV=1	RHOA	0.483218	2.73995	3.1569	3.64012
Q96FX7	tRNA (adenine(58)-N(1))-methyltransferase catalytic subunit TRMT61A OS=Homo sapiens OX=9606 GN=TRMT61A PE=1 SV=1	TRMT61A	0.483164	8.2069	0.159952	0.643116
P04066	Tissue alpha-L-fucosidase OS=Homo sapiens OX=9606 GN=FUCA1 PE=1 SV=4	FUCA1	0.483071	3.74749	-2.51934	-2.03627
Q9ULT8	E3 ubiquitin-protein ligase HECTD1 OS=Homo sapiens OX=9606 GN=HECTD1 PE=1 SV=3	HECTD1	0.482905	0.664758	-0.732133	-0.249228
Q92896	Golgi apparatus protein 1 OS=Homo sapiens OX=9606 GN=GLG1 PE=1 SV=2	GLG1	0.482796	1.12534	-0.460554	0.0222424
Q07866	Kinesin light chain 1 OS=Homo sapiens OX=9606 GN=KLC1 PE=1 SV=2	KLC1	0.4823	0.365826	1.04921	1.53151
Q8TB52	F-box only protein 30 OS=Homo sapiens OX=9606 GN=FBXO30 PE=1 SV=3	FBXO30	0.481878	0.568212	-3.38234	-2.90046
P63167	Dynein light chain 1, cytoplasmic OS=Homo sapiens OX=9606 GN=DYNLL1 PE=1 SV=1	DYNLL1	0.481504	2.73589	2.76077	3.24227
Q13111	Chromatin assembly factor 1 subunit A OS=Homo sapiens OX=9606 GN=CHAF1A PE=1 SV=3	CHAF1A	0.481191	1.78675	0.331424	0.812615
Q9Y2Q5	Ragulator complex protein LAMTOR2 OS=Homo sapiens OX=9606 GN=LAMTOR2 PE=1 SV=1	LAMTOR2	0.480638	4.75952	-0.191434	0.289203
O75165	DnaJ homolog subfamily C member 13 OS=Homo sapiens OX=9606 GN=DNAJC13 PE=1 SV=5	DNAJC13	0.480543	0.977426	-1.23723	-0.756686
P05546	Heparin cofactor 2 OS=Homo sapiens OX=9606 GN=SERPIND1 PE=1 SV=3	SERPIND1	0.480367	0.809929	-0.114606	0.365761
O94952	F-box only protein 21 OS=Homo sapiens OX=9606 GN=FBXO21 PE=2 SV=2	FBXO21	0.480136	0.341296	-2.99951	-2.51938
P23743	Diacylglycerol kinase alpha OS=Homo sapiens OX=9606 GN=DGKA PE=1 SV=3	DGKA	0.480029	4.39223	1.11181	1.59184
Q9NRP2	COX assembly mitochondrial protein 2 homolog OS=Homo sapiens OX=9606 GN=CMC2 PE=1 SV=1	CMC2	0.479123	1.74031	-1.5838	-1.10468
Q86T24	Transcriptional regulator Kaiso OS=Homo sapiens OX=9606 GN=ZBTB33 PE=1 SV=2	ZBTB33	0.477821	2.56592	-0.816977	-0.339156
P04049	RAF proto-oncogene serine/threonine-protein kinase OS=Homo sapiens OX=9606 GN=RAF1 PE=1 SV=1	RAF1	0.476237	1.41691	-1.91591	-1.43967
Q4G0J3	La-related protein 7 OS=Homo sapiens OX=9606 GN=LARP7 PE=1 SV=1	LARP7	0.475146	1.02495	-2.18707	-1.71193
P62330	ADP-ribosylation factor 6 OS=Homo sapiens OX=9606 GN=ARF6 PE=1 SV=2	ARF6	0.474697	1.40041	0.541701	1.0164
Q9P086	Mediator of RNA polymerase II transcription subunit 11 OS=Homo sapiens OX=9606 GN=MED11 PE=1 SV=2	MED11	0.47358	1.83283	-1.28324	-0.809657
P08754	Guanine nucleotide-binding protein G(i) subunit alpha OS=Homo sapiens OX=9606 GN=GNAI3 PE=1 SV=3	GNAI3	0.472349	2.99269	0.585601	1.05795
P51148	Ras-related protein Rab-5C OS=Homo sapiens OX=9606 GN=RAB5C PE=1 SV=2	RAB5C	0.471484	6.89515	2.24963	2.72111
P05166	Propionyl-CoA carboxylase beta chain, mitochondrial OS=Homo sapiens OX=9606 GN=PCCB PE=1 SV=3	PCCB	0.471373	0.978221	-2.75767	-2.2863
Q02447	Transcription factor Sp3 OS=Homo sapiens OX=9606 GN=SP3 PE=1 SV=3	SP3	0.471108	2.63621	-0.314113	0.156994
O75569	Interferon-inducible double-stranded RNA-dependent protein kinase activator A OS=Homo sapiens OX=9606 GN=PRKRA PE=1 SV=1	PRKRA	0.470624	2.94249	0.143968	0.614591
Q9NVA4	Transmembrane protein 184C OS=Homo sapiens OX=9606 GN=TMEM184C PE=1 SV=2	TMEM184C	0.470331	0.865192	-4.46543	-3.9951
Q9H2H8	Peptidyl-prolyl cis-trans isomerase-like 3 OS=Homo sapiens OX=9606 GN=PPIL3 PE=1 SV=1	PPIL3	0.470294	2.62164	0.0323303	0.502624
O43665	Regulator of G-protein signaling 10 OS=Homo sapiens OX=9606 GN=RGS10 PE=1 SV=3	RGS10	0.468748	1.56976	-0.341408	0.127341
O75829	Leukocyte cell-derived chemotaxin 1 OS=Homo sapiens OX=9606 GN=CNMD PE=1 SV=1	CNMD	0.468213	1.07703	-1.9382	-1.46999
Q9Y230	RuvB-like 2 OS=Homo sapiens OX=9606 GN=RUVBL2 PE=1 SV=3	RUVBL2	0.467603	0.845651	2.48466	2.95226
Q96GG9	DCN1-like protein 1 OS=Homo sapiens OX=9606 GN=DCUN1D1 PE=1 SV=1	DCUN1D1	0.467571	2.21944	-0.103123	0.364448
O00231	26S proteasome non-ATPase regulatory subunit 11 OS=Homo sapiens OX=9606 GN=PSMD11 PE=1 SV=3	PSMD11	0.467444	1.9189	2.61213	3.07957
Q86Y39	NADH dehydrogenase [ubiquinone] 1 alpha subcomplex subunit 11 OS=Homo sapiens OX=9606 GN=NDUFA11 PE=1 SV=3	NDUFA11	0.466368	0.69803	-3.73581	-3.26944
Q96IJ6	Mannose-1-phosphate guanyltransferase alpha OS=Homo sapiens OX=9606 GN=GMPPA PE=1 SV=1	GMPPA	0.465162	3.40526	-0.43072	0.0344423
Q9BZD3	Putative GRINL1B complex locus protein 2 OS=Homo sapiens OX=9606 GN=GCOM2 PE=5 SV=2	GCOM2	0.465118	1.21374	-2.1398	-1.67468
P09417	Dihydropteridine reductase OS=Homo sapiens OX=9606 GN=QDPR PE=1 SV=2	QDPR	0.464914	4.70184	-0.911945	-0.447031
Q9H0B6	Kinesin light chain 2 OS=Homo sapiens OX=9606 GN=KLC2 PE=1 SV=1	KLC2	0.464665	0.867468	-2.09928	-1.63461
Q9NRW7	Vacuolar protein sorting-associated protein 45 OS=Homo sapiens OX=9606 GN=VPS45 PE=1 SV=1	VPS45	0.463588	1.6734	-0.626887	-0.163299
Q9UPN4	Centrosomal protein of 131 kDa OS=Homo sapiens OX=9606 GN=CEP131 PE=1 SV=3	CEP131	0.463584	1.60271	-2.03568	-1.5721
Q13126	S-methyl-5'-thioadenosine phosphorylase OS=Homo sapiens OX=9606 GN=MTAP PE=1 SV=2	MTAP	0.462694	0.4037	-2.79142	-2.32872
Q9Y5C1	Angiopoietin-related protein 3 OS=Homo sapiens OX=9606 GN=ANGPTL3 PE=1 SV=1	ANGPTL3	0.462649	0.729461	-4.05345	-3.5908
Q9BZF1	Oxysterol-binding protein-related protein 8 OS=Homo sapiens OX=9606 GN=OSBPL8 PE=1 SV=3	OSBPL8	0.461376	5.39354	-0.164484	0.296892
P35555	Fibrillin-1 OS=Homo sapiens OX=9606 GN=FBN1 PE=1 SV=4	FBN1	0.459238	2.20578	-4.51162	-4.05238
O43715	TP53-regulated inhibitor of apoptosis 1 OS=Homo sapiens OX=9606 GN=TRIAP1 PE=1 SV=1	TRIAP1	0.458848	1.68739	-1.74666	-1.28781
Q00688	Peptidyl-prolyl cis-trans isomerase FKBP3 OS=Homo sapiens OX=9606 GN=FKBP3 PE=1 SV=1	FKBP3	0.458775	4.18183	3.01628	3.47505
Q13155	Aminoacyl tRNA synthase complex-interacting multifunctional protein 2 OS=Homo sapiens OX=9606 GN=AIMP2 PE=1 SV=2	AIMP2	0.458506	3.02765	1.9387	2.39721
P02765	Alpha-2-HS-glycoprotein OS=Homo sapiens OX=9606 GN=AHSG PE=1 SV=2	AHSG	0.458269	1.41516	8.96748	9.42575
Q9Y6D0	Selenoprotein K OS=Homo sapiens OX=9606 GN=SELENOK PE=1 SV=3	SELENOK	0.458239	1.17552	-1.37941	-0.921175
Q5VTR2	E3 ubiquitin-protein ligase BRE1A OS=Homo sapiens OX=9606 GN=RNF20 PE=1 SV=2	RNF20	0.4575	2.54266	1.375	1.8325
Q96EV2	RNA-binding protein 33 OS=Homo sapiens OX=9606 GN=RBM33 PE=1 SV=3	RBM33	0.457432	1.16062	-1.07005	-0.612621
P63027	Vesicle-associated membrane protein 2 OS=Homo sapiens OX=9606 GN=VAMP2 PE=1 SV=3	VAMP2	0.457244	3.76039	0.215782	0.673026
P35754	Glutaredoxin-1 OS=Homo sapiens OX=9606 GN=GLRX PE=1 SV=2	GLRX	0.456442	3.55186	2.01563	2.47207
Q9NVZ3	Adaptin ear-binding coat-associated protein 2 OS=Homo sapiens OX=9606 GN=NECAP2 PE=1 SV=1	NECAP2	0.456025	3.80867	-0.540862	-0.0848363
Q06828	Fibromodulin OS=Homo sapiens OX=9606 GN=FMOD PE=1 SV=2	FMOD	0.455278	0.734475	-4.54792	-4.09264
Q00839	Heterogeneous nuclear ribonucleoprotein U OS=Homo sapiens OX=9606 GN=HNRNPU PE=1 SV=6	HNRNPU	0.454516	2.44848	5.48908	5.94359
O75191	Xylulose kinase OS=Homo sapiens OX=9606 GN=XYLB PE=1 SV=3	XYLB	0.453473	3.47328	-1.21571	-0.762239
Q9NQE9	Histidine triad nucleotide-binding protein 3 OS=Homo sapiens OX=9606 GN=HINT3 PE=1 SV=1	HINT3	0.450983	4.10857	-1.79614	-1.34516
P46087	Probable 28S rRNA (cytosine(4447)-C(5))-methyltransferase OS=Homo sapiens OX=9606 GN=NOP2 PE=1 SV=2	NOP2	0.450372	1.74563	1.5471	1.99747
Q9Y4L5	E3 ubiquitin-protein ligase RNF115 OS=Homo sapiens OX=9606 GN=RNF115 PE=1 SV=2	RNF115	0.44927	0.576173	-2.82101	-2.37174
Q14696	LRP chaperone MESD OS=Homo sapiens OX=9606 GN=MESD PE=1 SV=2	MESD	0.448508	2.39497	1.40775	1.85626
P16219	Short-chain specific acyl-CoA dehydrogenase, mitochondrial OS=Homo sapiens OX=9606 GN=ACADS PE=1 SV=1	ACADS	0.448428	1.33418	-0.625159	-0.176731
Q5VST6	Alpha/beta hydrolase domain-containing protein 17B OS=Homo sapiens OX=9606 GN=ABHD17B PE=1 SV=1	ABHD17B	0.447761	0.559082	-1.54364	-1.09587
O14578	Citron Rho-interacting kinase OS=Homo sapiens OX=9606 GN=CIT PE=1 SV=2	CIT	0.447081	2.10327	-2.80323	-2.35614
Q9UHX1	Poly(U)-binding-splicing factor PUF60 OS=Homo sapiens OX=9606 GN=PUF60 PE=1 SV=1	PUF60	0.446816	0.868714	1.97892	2.42573
Q8N5I9	Uncharacterized protein C12orf45 OS=Homo sapiens OX=9606 GN=C12orf45 PE=1 SV=2	C12orf45	0.44633	1.1256	-3.06434	-2.61801
Q9NUQ9	Protein FAM49B OS=Homo sapiens OX=9606 GN=FAM49B PE=1 SV=1	FAM49B	0.44585	3.3791	1.87893	2.32478
Q9P2K5	Myelin expression factor 2 OS=Homo sapiens OX=9606 GN=MYEF2 PE=1 SV=3	MYEF2	0.443801	3.06197	0.753376	1.19718
Q96JB5	CDK5 regulatory subunit-associated protein 3 OS=Homo sapiens OX=9606 GN=CDK5RAP3 PE=1 SV=2	CDK5RAP3	0.443714	5.50556	0.101494	0.545207
Q6IE81	Protein Jade-1 OS=Homo sapiens OX=9606 GN=JADE1 PE=1 SV=1	JADE1	0.441868	0.919741	-4.52647	-4.0846
Q8IVH2	Forkhead box protein P4 OS=Homo sapiens OX=9606 GN=FOXP4 PE=1 SV=1	FOXP4	0.441172	0.385285	-3.89685	-3.45568
Q71SY5	Mediator of RNA polymerase II transcription subunit 25 OS=Homo sapiens OX=9606 GN=MED25 PE=1 SV=2	MED25	0.440957	3.3536	-1.16432	-0.723366
Q92619	Rho GTPase-activating protein 45 OS=Homo sapiens OX=9606 GN=ARHGAP45 PE=1 SV=2	ARHGAP45	0.440467	4.52623	2.8945	3.33497
Q12888	TP53-binding protein 1 OS=Homo sapiens OX=9606 GN=TP53BP1 PE=1 SV=2	TP53BP1	0.439381	1.51747	-1.21341	-0.774032
Q86YD1	Prostate tumor-overexpressed gene 1 protein OS=Homo sapiens OX=9606 GN=PTOV1 PE=1 SV=1	PTOV1	0.43889	0.830926	-4.52786	-4.08897
Q7Z7E8	Ubiquitin-conjugating enzyme E2 Q1 OS=Homo sapiens OX=9606 GN=UBE2Q1 PE=1 SV=1	UBE2Q1	0.438533	3.02266	-1.4349	-0.99637
P02656	Apolipoprotein C-III OS=Homo sapiens OX=9606 GN=APOC3 PE=1 SV=1	APOC3	0.437121	1.02866	3.82915	4.26627
Q9Y5U2	Protein TSSC4 OS=Homo sapiens OX=9606 GN=TSSC4 PE=1 SV=3	TSSC4	0.434462	1.0651	-1.50135	-1.06689
Q9P0I2	ER membrane protein complex subunit 3 OS=Homo sapiens OX=9606 GN=EMC3 PE=1 SV=3	EMC3	0.433772	2.23108	-1.04277	-0.608997
Q9BQ15	SOSS complex subunit B1 OS=Homo sapiens OX=9606 GN=NABP2 PE=1 SV=1	NABP2	0.433624	0.563819	-1.80096	-1.36734
P38606	V-type proton ATPase catalytic subunit A OS=Homo sapiens OX=9606 GN=ATP6V1A PE=1 SV=2	ATP6V1A	0.432423	3.52395	2.14648	2.57891
Q9BQC6	Ribosomal protein 63, mitochondrial OS=Homo sapiens OX=9606 GN=MRPL57 PE=1 SV=1	MRPL57	0.43217	0.353894	-1.80214	-1.36997
O75175	CCR4-NOT transcription complex subunit 3 OS=Homo sapiens OX=9606 GN=CNOT3 PE=1 SV=1	CNOT3	0.429792	1.98189	-0.904455	-0.474663
P62328	Thymosin beta-4 OS=Homo sapiens OX=9606 GN=TMSB4X PE=1 SV=2	TMSB4X	0.429707	2.35306	6.33524	6.76494
Q56NI9	N-acetyltransferase ESCO2 OS=Homo sapiens OX=9606 GN=ESCO2 PE=1 SV=1	ESCO2	0.429421	0.944594	-4.52178	-4.09236
P39687	Acidic leucine-rich nuclear phosphoprotein 32 family member A OS=Homo sapiens OX=9606 GN=ANP32A PE=1 SV=1	ANP32A	0.429355	2.80322	3.56509	3.99444
P57764	Gasdermin-D OS=Homo sapiens OX=9606 GN=GSDMD PE=1 SV=1	GSDMD	0.42779	3.58258	-0.401432	0.026358
Q16401	26S proteasome non-ATPase regulatory subunit 5 OS=Homo sapiens OX=9606 GN=PSMD5 PE=1 SV=3	PSMD5	0.426941	3.42457	0.429728	0.856669
Q03164	Histone-lysine N-methyltransferase 2A OS=Homo sapiens OX=9606 GN=KMT2A PE=1 SV=5	KMT2A	0.425805	0.789452	-4.03349	-3.60769
O43615	Mitochondrial import inner membrane translocase subunit TIM44 OS=Homo sapiens OX=9606 GN=TIMM44 PE=1 SV=2	TIMM44	0.425517	2.07783	1.38591	1.81143
Q969V3	Nicalin OS=Homo sapiens OX=9606 GN=NCLN PE=1 SV=2	NCLN	0.424821	5.70264	1.32647	1.75129
P61165	Transmembrane protein 258 OS=Homo sapiens OX=9606 GN=TMEM258 PE=1 SV=1	TMEM258	0.424547	1.66435	-0.306818	0.11773
P50995	Annexin A11 OS=Homo sapiens OX=9606 GN=ANXA11 PE=1 SV=1	ANXA11	0.424108	1.99623	1.57827	2.00238
P18077	60S ribosomal protein L35a OS=Homo sapiens OX=9606 GN=RPL35A PE=1 SV=2	RPL35A	0.424003	2.03538	3.31207	3.73607
Q9HAB8	Phosphopantothenate--cysteine ligase OS=Homo sapiens OX=9606 GN=PPCS PE=1 SV=2	PPCS	0.423672	2.11025	-1.02645	-0.602781
Q14344	Guanine nucleotide-binding protein subunit alpha-13 OS=Homo sapiens OX=9606 GN=GNA13 PE=1 SV=2	GNA13	0.423663	1.18475	-0.643626	-0.219962
Q7Z5L9	Interferon regulatory factor 2-binding protein 2 OS=Homo sapiens OX=9606 GN=IRF2BP2 PE=1 SV=2	IRF2BP2	0.423041	4.86784	0.897353	1.32039
Q7Z7K0	COX assembly mitochondrial protein homolog OS=Homo sapiens OX=9606 GN=CMC1 PE=1 SV=1	CMC1	0.42292	1.33439	-1.41056	-0.987642
Q96QD9	UAP56-interacting factor OS=Homo sapiens OX=9606 GN=FYTTD1 PE=1 SV=3	FYTTD1	0.422879	0.521995	-1.74141	-1.31853
Q96HC4	PDZ and LIM domain protein 5 OS=Homo sapiens OX=9606 GN=PDLIM5 PE=1 SV=5	PDLIM5	0.422235	4.03628	-1.07963	-0.657399
Q6SJ93	Protein FAM111B OS=Homo sapiens OX=9606 GN=FAM111B PE=1 SV=1	FAM111B	0.42173	1.21374	-4.01111	-3.58938
Q9Y6B6	GTP-binding protein SAR1b OS=Homo sapiens OX=9606 GN=SAR1B PE=1 SV=1	SAR1B	0.421204	1.55403	-0.92742	-0.506216
Q86Y82	Syntaxin-12 OS=Homo sapiens OX=9606 GN=STX12 PE=1 SV=1	STX12	0.420709	0.978027	-1.46467	-1.04396
O60870	DNA/RNA-binding protein KIN17 OS=Homo sapiens OX=9606 GN=KIN PE=1 SV=2	KIN	0.420652	3.81384	-1.86286	-1.4422
P17544	Cyclic AMP-dependent transcription factor ATF-7 OS=Homo sapiens OX=9606 GN=ATF7 PE=1 SV=2	ATF7	0.420625	0.675608	-3.83803	-3.41741
Q9BW83	Intraflagellar transport protein 27 homolog OS=Homo sapiens OX=9606 GN=IFT27 PE=1 SV=1	IFT27	0.420479	4.19009	-0.198062	0.222417
O75083	WD repeat-containing protein 1 OS=Homo sapiens OX=9606 GN=WDR1 PE=1 SV=4	WDR1	0.41924	5.3132	4.72777	5.14701
P78346	Ribonuclease P protein subunit p30 OS=Homo sapiens OX=9606 GN=RPP30 PE=1 SV=1	RPP30	0.418031	0.596719	0.314269	0.7323
O75955	Flotillin-1 OS=Homo sapiens OX=9606 GN=FLOT1 PE=1 SV=3	FLOT1	0.417157	1.35023	-1.75481	-1.33766
O00471	Exocyst complex component 5 OS=Homo sapiens OX=9606 GN=EXOC5 PE=1 SV=1	EXOC5	0.417099	1.83385	-0.511703	-0.0946035
P57088	Transmembrane protein 33 OS=Homo sapiens OX=9606 GN=TMEM33 PE=1 SV=2	TMEM33	0.416491	1.98189	0.573842	0.990333
Q99733	Nucleosome assembly protein 1-like 4 OS=Homo sapiens OX=9606 GN=NAP1L4 PE=1 SV=1	NAP1L4	0.416283	4.59303	3.49767	3.91395
P31942	Heterogeneous nuclear ribonucleoprotein H3 OS=Homo sapiens OX=9606 GN=HNRNPH3 PE=1 SV=2	HNRNPH3	0.41616	2.46705	3.3684	3.78456
Q15800	Methylsterol monooxygenase 1 OS=Homo sapiens OX=9606 GN=MSMO1 PE=1 SV=1	MSMO1	0.415862	3.92166	1.17246	1.58833
O15530	3-phosphoinositide-dependent protein kinase 1 OS=Homo sapiens OX=9606 GN=PDPK1 PE=1 SV=1	PDPK1	0.415229	1.23188	-2.12906	-1.71383
Q9H299	SH3 domain-binding glutamic acid-rich-like protein 3 OS=Homo sapiens OX=9606 GN=SH3BGRL3 PE=1 SV=1	SH3BGRL3	0.414688	2.17267	3.28895	3.70364
P23528	Cofilin-1 OS=Homo sapiens OX=9606 GN=CFL1 PE=1 SV=3	CFL1	0.413702	7.61609	5.97224	6.38594
Q15393	Splicing factor 3B subunit 3 OS=Homo sapiens OX=9606 GN=SF3B3 PE=1 SV=4	SF3B3	0.4128	4.33096	2.99779	3.41059
Q9NZ08	Endoplasmic reticulum aminopeptidase 1 OS=Homo sapiens OX=9606 GN=ERAP1 PE=1 SV=3	ERAP1	0.408663	4.48401	1.27063	1.67929
Q8IZ69	tRNA (uracil-5-)-methyltransferase homolog A OS=Homo sapiens OX=9606 GN=TRMT2A PE=1 SV=2	TRMT2A	0.408198	2.59606	-1.18255	-0.774349
Q15437	Protein transport protein Sec23B OS=Homo sapiens OX=9606 GN=SEC23B PE=1 SV=2	SEC23B	0.407991	2.59613	0.059251	0.467242
Q9BQB6	Vitamin K epoxide reductase complex subunit 1 OS=Homo sapiens OX=9606 GN=VKORC1 PE=1 SV=1	VKORC1	0.407846	2.52141	0.420951	0.828797
Q99504	Eyes absent homolog 3 OS=Homo sapiens OX=9606 GN=EYA3 PE=1 SV=3	EYA3	0.407702	1.04014	-4.00855	-3.60085
Q9Y266	Nuclear migration protein nudC OS=Homo sapiens OX=9606 GN=NUDC PE=1 SV=1	NUDC	0.407392	1.70972	3.73988	4.14727
Q9BUJ2	Heterogeneous nuclear ribonucleoprotein U-like protein 1 OS=Homo sapiens OX=9606 GN=HNRNPUL1 PE=1 SV=2	HNRNPUL1	0.406617	0.849778	4.20256	4.60917
Q8N128	Protein FAM177A1 OS=Homo sapiens OX=9606 GN=FAM177A1 PE=1 SV=1	FAM177A1	0.406151	0.606321	-3.15321	-2.74706
P28482	Mitogen-activated protein kinase 1 OS=Homo sapiens OX=9606 GN=MAPK1 PE=1 SV=3	MAPK1	0.405071	7.54392	1.72375	2.12883
P25786	Proteasome subunit alpha type-1 OS=Homo sapiens OX=9606 GN=PSMA1 PE=1 SV=1	PSMA1	0.4049	4.47641	3.02459	3.42949
Q9BZZ5	Apoptosis inhibitor 5 OS=Homo sapiens OX=9606 GN=API5 PE=1 SV=3	API5	0.404845	3.89955	1.76527	2.17011
Q6I9Y2	THO complex subunit 7 homolog OS=Homo sapiens OX=9606 GN=THOC7 PE=1 SV=3	THOC7	0.404635	2.41804	0.00255139	0.407186
O43583	Density-regulated protein OS=Homo sapiens OX=9606 GN=DENR PE=1 SV=2	DENR	0.404583	3.4898	1.02004	1.42462
P19174	1-phosphatidylinositol 4,5-bisphosphate phosphodiesterase gamma-1 OS=Homo sapiens OX=9606 GN=PLCG1 PE=1 SV=1	PLCG1	0.403016	0.469196	1.36144	1.76445
P46977	Dolichyl-diphosphooligosaccharide--protein glycosyltransferase subunit STT3A OS=Homo sapiens OX=9606 GN=STT3A PE=1 SV=2	STT3A	0.40238	1.34776	0.759054	1.16143
Q93034	Cullin-5 OS=Homo sapiens OX=9606 GN=CUL5 PE=1 SV=4	CUL5	0.402208	4.44449	-1.7052	-1.30299
P61599	N-alpha-acetyltransferase 20 OS=Homo sapiens OX=9606 GN=NAA20 PE=1 SV=1	NAA20	0.400304	2.47736	-1.96575	-1.56545
Q92930	Ras-related protein Rab-8B OS=Homo sapiens OX=9606 GN=RAB8B PE=1 SV=2	RAB8B	0.399527	1.99659	0.954966	1.35449
Q70Z53	Protein FRA10AC1 OS=Homo sapiens OX=9606 GN=FRA10AC1 PE=1 SV=3	FRA10AC1	0.398207	1.2275	-2.86221	-2.46401
Q7Z434	Mitochondrial antiviral-signaling protein OS=Homo sapiens OX=9606 GN=MAVS PE=1 SV=2	MAVS	0.397611	2.94651	-1.20959	-0.811977
P09104	Gamma-enolase OS=Homo sapiens OX=9606 GN=ENO2 PE=1 SV=3	ENO2	0.394485	0.35657	0.788205	1.18269
Q8N5M4	Tetratricopeptide repeat protein 9C OS=Homo sapiens OX=9606 GN=TTC9C PE=1 SV=1	TTC9C	0.393696	2.81251	0.594716	0.988412
Q5JTV8	Torsin-1A-interacting protein 1 OS=Homo sapiens OX=9606 GN=TOR1AIP1 PE=1 SV=2	TOR1AIP1	0.392996	1.78839	0.518951	0.911948
Q9BPX3	Condensin complex subunit 3 OS=Homo sapiens OX=9606 GN=NCAPG PE=1 SV=1	NCAPG	0.392826	1.42421	0.578466	0.971292
P61163	Alpha-centractin OS=Homo sapiens OX=9606 GN=ACTR1A PE=1 SV=1	ACTR1A	0.392748	1.18687	2.13669	2.52944
Q8NBF2	NHL repeat-containing protein 2 OS=Homo sapiens OX=9606 GN=NHLRC2 PE=1 SV=1	NHLRC2	0.392524	1.07438	-0.949623	-0.557099
Q01105	Protein SET OS=Homo sapiens OX=9606 GN=SET PE=1 SV=3	SET	0.39234	2.3611	4.57915	4.97149
Q9BVC5	Ashwin OS=Homo sapiens OX=9606 GN=C2orf49 PE=1 SV=1	C2orf49	0.39206	3.21415	-1.3701	-0.978039
P48723	Heat shock 70 kDa protein 13 OS=Homo sapiens OX=9606 GN=HSPA13 PE=1 SV=1	HSPA13	0.391534	1.98341	-1.94457	-1.55304
Q2TAL8	Glutamine-rich protein 1 OS=Homo sapiens OX=9606 GN=QRICH1 PE=1 SV=1	QRICH1	0.39105	2.98163	-0.268986	0.122063
P38935	DNA-binding protein SMUBP-2 OS=Homo sapiens OX=9606 GN=IGHMBP2 PE=1 SV=3	IGHMBP2	0.390726	1.71029	-1.92363	-1.5329
O95347	Structural maintenance of chromosomes protein 2 OS=Homo sapiens OX=9606 GN=SMC2 PE=1 SV=2	SMC2	0.390048	4.12959	2.02673	2.41678
P12956	X-ray repair cross-complementing protein 6 OS=Homo sapiens OX=9606 GN=XRCC6 PE=1 SV=2	XRCC6	0.388812	5.85439	4.76651	5.15532
Q8WVM7	Cohesin subunit SA-1 OS=Homo sapiens OX=9606 GN=STAG1 PE=1 SV=3	STAG1	0.387943	1.42616	-2.68699	-2.29905
Q96BY6	Dedicator of cytokinesis protein 10 OS=Homo sapiens OX=9606 GN=DOCK10 PE=1 SV=3	DOCK10	0.387806	1.11071	-0.869587	-0.481781
Q9NWU2	Glucose-induced degradation protein 8 homolog OS=Homo sapiens OX=9606 GN=GID8 PE=1 SV=1	GID8	0.387712	2.96916	-0.723072	-0.335359
P45954	Short/branched chain specific acyl-CoA dehydrogenase, mitochondrial OS=Homo sapiens OX=9606 GN=ACADSB PE=1 SV=1	ACADSB	0.385858	1.9766	-0.622099	-0.23624
P13497	Bone morphogenetic protein 1 OS=Homo sapiens OX=9606 GN=BMP1 PE=1 SV=2	BMP1	0.385753	0.72025	-1.41602	-1.03027
Q9UI08	Ena/VASP-like protein OS=Homo sapiens OX=9606 GN=EVL PE=1 SV=2	EVL	0.38535	2.19311	0.63011	1.01546
P21964	Catechol O-methyltransferase OS=Homo sapiens OX=9606 GN=COMT PE=1 SV=2	COMT	0.385094	11.0079	1.18349	1.56858
Q9UER7	Death domain-associated protein 6 OS=Homo sapiens OX=9606 GN=DAXX PE=1 SV=2	DAXX	0.382662	3.17724	-0.465366	-0.0827042
P46013	Proliferation marker protein Ki-67 OS=Homo sapiens OX=9606 GN=MKI67 PE=1 SV=2	MKI67	0.382354	1.65422	0.0020258	0.38438
Q9GZT8	NIF3-like protein 1 OS=Homo sapiens OX=9606 GN=NIF3L1 PE=1 SV=2	NIF3L1	0.381463	1.45934	-0.285408	0.0960554
Q4V328	GRIP1-associated protein 1 OS=Homo sapiens OX=9606 GN=GRIPAP1 PE=1 SV=2	GRIPAP1	0.380806	0.571222	-1.64823	-1.26743
Q99942	E3 ubiquitin-protein ligase RNF5 OS=Homo sapiens OX=9606 GN=RNF5 PE=1 SV=1	RNF5	0.380766	0.5514	-1.49827	-1.11751
Q8IV38	Ankyrin repeat and MYND domain-containing protein 2 OS=Homo sapiens OX=9606 GN=ANKMY2 PE=1 SV=1	ANKMY2	0.380229	2.29235	-2.53882	-2.15859
Q9H3S7	Tyrosine-protein phosphatase non-receptor type 23 OS=Homo sapiens OX=9606 GN=PTPN23 PE=1 SV=1	PTPN23	0.379575	0.773731	-1.73515	-1.35558
P15586	N-acetylglucosamine-6-sulfatase OS=Homo sapiens OX=9606 GN=GNS PE=1 SV=3	GNS	0.378967	2.00174	-0.274052	0.104915
Q9Y4C1	Lysine-specific demethylase 3A OS=Homo sapiens OX=9606 GN=KDM3A PE=1 SV=4	KDM3A	0.378552	1.05458	-4.56307	-4.18452
P19525	Interferon-induced, double-stranded RNA-activated protein kinase OS=Homo sapiens OX=9606 GN=EIF2AK2 PE=1 SV=2	EIF2AK2	0.377787	4.71665	-0.179694	0.198093
P03928	ATP synthase protein 8 OS=Homo sapiens OX=9606 GN=MT-ATP8 PE=1 SV=1	MT-ATP8	0.377294	1.67028	1.40392	1.78121
Q8NFQ8	Torsin-1A-interacting protein 2 OS=Homo sapiens OX=9606 GN=TOR1AIP2 PE=1 SV=1	TOR1AIP2	0.377199	1.83337	-1.45401	-1.07681
P62805	Histone H4 OS=Homo sapiens OX=9606 GN=HIST1H4A PE=1 SV=2	HIST1H4A	0.37716	2.00654	7.98954	8.3667
P80217	Interferon-induced 35 kDa protein OS=Homo sapiens OX=9606 GN=IFI35 PE=1 SV=5	IFI35	0.376897	0.411981	-3.70549	-3.3286
P49366	Deoxyhypusine synthase OS=Homo sapiens OX=9606 GN=DHPS PE=1 SV=1	DHPS	0.376646	1.17745	0.508198	0.884844
P29218	Inositol monophosphatase 1 OS=Homo sapiens OX=9606 GN=IMPA1 PE=1 SV=1	IMPA1	0.376477	1.88928	0.546005	0.922483
Q8IVH4	Methylmalonic aciduria type A protein, mitochondrial OS=Homo sapiens OX=9606 GN=MMAA PE=1 SV=1	MMAA	0.375815	1.73357	-1.63034	-1.25452
Q14061	Cytochrome c oxidase copper chaperone OS=Homo sapiens OX=9606 GN=COX17 PE=1 SV=2	COX17	0.374582	1.54957	1.51165	1.88623
Q96EU6	Ribosomal RNA processing protein 36 homolog OS=Homo sapiens OX=9606 GN=RRP36 PE=1 SV=1	RRP36	0.37454	1.30003	-3.2262	-2.85165
Q9BTL3	RNA guanine-N7 methyltransferase activating subunit OS=Homo sapiens OX=9606 GN=RAMAC PE=1 SV=1	RAMAC	0.37452	2.13286	-1.43424	-1.05972
Q6GPH4	XIAP-associated factor 1 OS=Homo sapiens OX=9606 GN=XAF1 PE=1 SV=1	XAF1	0.37422	0.599232	-3.56363	-3.18941
P01023	Alpha-2-macroglobulin OS=Homo sapiens OX=9606 GN=A2M PE=1 SV=3	A2M	0.372947	0.716962	2.98262	3.35557
Q13838	Spliceosome RNA helicase DDX39B OS=Homo sapiens OX=9606 GN=DDX39B PE=1 SV=1	DDX39B	0.372857	4.54367	3.53565	3.90851
P53384	Cytosolic Fe-S cluster assembly factor NUBP1 OS=Homo sapiens OX=9606 GN=NUBP1 PE=1 SV=2	NUBP1	0.372152	5.65958	-0.977385	-0.605233
P06727	Apolipoprotein A-IV OS=Homo sapiens OX=9606 GN=APOA4 PE=1 SV=3	APOA4	0.37175	0.844327	-0.824005	-0.452255
O95831	Apoptosis-inducing factor 1, mitochondrial OS=Homo sapiens OX=9606 GN=AIFM1 PE=1 SV=1	AIFM1	0.371568	2.87676	1.54835	1.91992
Q9Y291	28S ribosomal protein S33, mitochondrial OS=Homo sapiens OX=9606 GN=MRPS33 PE=1 SV=1	MRPS33	0.371567	1.93329	-0.778601	-0.407034
P10746	Uroporphyrinogen-III synthase OS=Homo sapiens OX=9606 GN=UROS PE=1 SV=1	UROS	0.371426	1.4824	-1.66144	-1.29001
P84085	ADP-ribosylation factor 5 OS=Homo sapiens OX=9606 GN=ARF5 PE=1 SV=2	ARF5	0.371095	1.17677	3.61499	3.98608
Q9BRR6	ADP-dependent glucokinase OS=Homo sapiens OX=9606 GN=ADPGK PE=1 SV=1	ADPGK	0.370705	1.3846	-0.925931	-0.555226
P82930	28S ribosomal protein S34, mitochondrial OS=Homo sapiens OX=9606 GN=MRPS34 PE=1 SV=2	MRPS34	0.370554	1.44629	-0.378157	-0.00760306
O75477	Erlin-1 OS=Homo sapiens OX=9606 GN=ERLIN1 PE=1 SV=2	ERLIN1	0.370433	0.902382	-0.576685	-0.206252
Q9NVF7	F-box only protein 28 OS=Homo sapiens OX=9606 GN=FBXO28 PE=1 SV=1	FBXO28	0.369073	2.80682	-1.71096	-1.34188
P30419	Glycylpeptide N-tetradecanoyltransferase 1 OS=Homo sapiens OX=9606 GN=NMT1 PE=1 SV=2	NMT1	0.368119	3.30113	1.24319	1.61131
O43314	Inositol hexakisphosphate and diphosphoinositol-pentakisphosphate kinase 2 OS=Homo sapiens OX=9606 GN=PPIP5K2 PE=1 SV=3	PPIP5K2	0.367519	0.761564	-1.57086	-1.20334
Q8TCS8	Polyribonucleotide nucleotidyltransferase 1, mitochondrial OS=Homo sapiens OX=9606 GN=PNPT1 PE=1 SV=2	PNPT1	0.366419	1.37028	0.836778	1.2032
P00734	Prothrombin OS=Homo sapiens OX=9606 GN=F2 PE=1 SV=2	F2	0.364782	0.940827	2.06615	2.43093
Q9NS69	Mitochondrial import receptor subunit TOM22 homolog OS=Homo sapiens OX=9606 GN=TOMM22 PE=1 SV=3	TOMM22	0.362484	1.51438	1.84988	2.21236
Q9BYB4	Guanine nucleotide-binding protein subunit beta-like protein 1 OS=Homo sapiens OX=9606 GN=GNB1L PE=1 SV=2	GNB1L	0.361168	0.508347	-0.889918	-0.52875
O43169	Cytochrome b5 type B OS=Homo sapiens OX=9606 GN=CYB5B PE=1 SV=3	CYB5B	0.360982	0.893377	0.657638	1.01862
Q9Y580	RNA-binding protein 7 OS=Homo sapiens OX=9606 GN=RBM7 PE=1 SV=1	RBM7	0.360946	1.77761	-0.38303	-0.0220841
P09497	Clathrin light chain B OS=Homo sapiens OX=9606 GN=CLTB PE=1 SV=1	CLTB	0.360861	3.7766	0.312542	0.673404
Q7Z417	Nuclear fragile X mental retardation-interacting protein 2 OS=Homo sapiens OX=9606 GN=NUFIP2 PE=1 SV=1	NUFIP2	0.360061	0.889771	0.743957	1.10402
A6NIH7	Protein unc-119 homolog B OS=Homo sapiens OX=9606 GN=UNC119B PE=1 SV=1	UNC119B	0.359776	1.69556	-0.0687639	0.291012
Q96IY1	Kinetochore-associated protein NSL1 homolog OS=Homo sapiens OX=9606 GN=NSL1 PE=1 SV=3	NSL1	0.359162	1.23656	-2.62019	-2.26103
P35637	RNA-binding protein FUS OS=Homo sapiens OX=9606 GN=FUS PE=1 SV=1	FUS	0.359043	2.70106	3.43928	3.79833
P83111	Serine beta-lactamase-like protein LACTB, mitochondrial OS=Homo sapiens OX=9606 GN=LACTB PE=1 SV=2	LACTB	0.358846	0.739438	-1.20972	-0.85087
O75695	Protein XRP2 OS=Homo sapiens OX=9606 GN=RP2 PE=1 SV=4	RP2	0.357814	1.38857	-0.734983	-0.377169
Q86VS8	Protein Hook homolog 3 OS=Homo sapiens OX=9606 GN=HOOK3 PE=1 SV=2	HOOK3	0.357623	3.51242	-0.180213	0.17741
P62750	60S ribosomal protein L23a OS=Homo sapiens OX=9606 GN=RPL23A PE=1 SV=1	RPL23A	0.357345	3.69927	3.08372	3.44107
Q14257	Reticulocalbin-2 OS=Homo sapiens OX=9606 GN=RCN2 PE=1 SV=1	RCN2	0.357257	3.70848	1.63035	1.9876
P09234	U1 small nuclear ribonucleoprotein C OS=Homo sapiens OX=9606 GN=SNRPC PE=1 SV=1	SNRPC	0.356781	4.18883	2.64981	3.0066
Q15427	Splicing factor 3B subunit 4 OS=Homo sapiens OX=9606 GN=SF3B4 PE=1 SV=1	SF3B4	0.356435	4.04703	1.47888	1.83531
O75886	Signal transducing adapter molecule 2 OS=Homo sapiens OX=9606 GN=STAM2 PE=1 SV=1	STAM2	0.356339	2.67457	-2.23162	-1.87528
Q99633	Pre-mRNA-splicing factor 18 OS=Homo sapiens OX=9606 GN=PRPF18 PE=1 SV=1	PRPF18	0.356269	0.406178	-3.29262	-2.93635
P62861	40S ribosomal protein S30 OS=Homo sapiens OX=9606 GN=FAU PE=1 SV=1	FAU	0.355855	2.06585	2.21285	2.56871
P67936	Tropomyosin alpha-4 chain OS=Homo sapiens OX=9606 GN=TPM4 PE=1 SV=3	TPM4	0.355806	1.90279	3.75551	4.11132
E9PRG8	Uncharacterized protein C11orf98 OS=Homo sapiens OX=9606 GN=C11orf98 PE=4 SV=2	C11orf98	0.355459	1.21805	-0.2636	0.0918593
P62820	Ras-related protein Rab-1A OS=Homo sapiens OX=9606 GN=RAB1A PE=1 SV=3	RAB1A	0.354125	2.88901	0.76182	1.11595
O95684	FGFR1 oncogene partner OS=Homo sapiens OX=9606 GN=FGFR1OP PE=1 SV=1	FGFR1OP	0.35382	1.43307	-1.46045	-1.10663
Q96I25	Splicing factor 45 OS=Homo sapiens OX=9606 GN=RBM17 PE=1 SV=1	RBM17	0.353311	1.31199	0.54271	0.896022
Q8TF42	Ubiquitin-associated and SH3 domain-containing protein B OS=Homo sapiens OX=9606 GN=UBASH3B PE=1 SV=2	UBASH3B	0.352982	1.66282	-1.92775	-1.57477
Q92520	Protein FAM3C OS=Homo sapiens OX=9606 GN=FAM3C PE=1 SV=1	FAM3C	0.352938	1.34858	-2.25386	-1.90092
Q9NZL4	Hsp70-binding protein 1 OS=Homo sapiens OX=9606 GN=HSPBP1 PE=1 SV=2	HSPBP1	0.352775	4.83506	0.521863	0.874638
Q9NTI5	Sister chromatid cohesion protein PDS5 homolog B OS=Homo sapiens OX=9606 GN=PDS5B PE=1 SV=1	PDS5B	0.352474	2.37593	0.502144	0.854618
Q13574	Diacylglycerol kinase zeta OS=Homo sapiens OX=9606 GN=DGKZ PE=1 SV=3	DGKZ	0.352163	2.11842	-1.73551	-1.38334
Q15545	Transcription initiation factor TFIID subunit 7 OS=Homo sapiens OX=9606 GN=TAF7 PE=1 SV=1	TAF7	0.351867	3.0885	-1.85133	-1.49947
Q9NPA0	ER membrane protein complex subunit 7 OS=Homo sapiens OX=9606 GN=EMC7 PE=1 SV=1	EMC7	0.351676	2.08305	-0.529284	-0.177608
Q9NRP0	Oligosaccharyltransferase complex subunit OSTC OS=Homo sapiens OX=9606 GN=OSTC PE=1 SV=1	OSTC	0.351349	2.07874	-0.0481383	0.30321
P42694	Probable helicase with zinc finger domain OS=Homo sapiens OX=9606 GN=HELZ PE=1 SV=2	HELZ	0.351285	0.933864	-1.95583	-1.60454
Q92917	G-patch domain and KOW motifs-containing protein OS=Homo sapiens OX=9606 GN=GPKOW PE=1 SV=2	GPKOW	0.351072	1.75163	-0.700316	-0.349245
Q92575	UBX domain-containing protein 4 OS=Homo sapiens OX=9606 GN=UBXN4 PE=1 SV=2	UBXN4	0.350676	1.12245	-0.194728	0.155947
Q9H3P2	Negative elongation factor A OS=Homo sapiens OX=9606 GN=NELFA PE=1 SV=3	NELFA	0.350587	2.14115	-0.542659	-0.192072
Q6WKZ4	Rab11 family-interacting protein 1 OS=Homo sapiens OX=9606 GN=RAB11FIP1 PE=1 SV=3	RAB11FIP1	0.348859	2.7058	-4.43261	-4.08376
Q9UBV2	Protein sel-1 homolog 1 OS=Homo sapiens OX=9606 GN=SEL1L PE=1 SV=3	SEL1L	0.348743	2.41187	-1.29986	-0.951121
P54840	Glycogen [starch] synthase, liver OS=Homo sapiens OX=9606 GN=GYS2 PE=1 SV=2	GYS2	0.348342	1.52989	-0.141623	0.20672
P13489	Ribonuclease inhibitor OS=Homo sapiens OX=9606 GN=RNH1 PE=1 SV=2	RNH1	0.347208	4.31933	2.25572	2.60292
Q15738	Sterol-4-alpha-carboxylate 3-dehydrogenase, decarboxylating OS=Homo sapiens OX=9606 GN=NSDHL PE=1 SV=2	NSDHL	0.346524	2.03288	0.0633587	0.409883
Q5TAX3	Terminal uridylyltransferase 4 OS=Homo sapiens OX=9606 GN=TUT4 PE=1 SV=3	TUT4	0.346327	0.316479	-3.46909	-3.12276
P22670	MHC class II regulatory factor RFX1 OS=Homo sapiens OX=9606 GN=RFX1 PE=1 SV=2	RFX1	0.34577	2.57521	-1.70181	-1.35604
Q9HAD4	WD repeat-containing protein 41 OS=Homo sapiens OX=9606 GN=WDR41 PE=1 SV=3	WDR41	0.34555	1.56862	-1.36746	-1.02191
P30519	Heme oxygenase 2 OS=Homo sapiens OX=9606 GN=HMOX2 PE=1 SV=2	HMOX2	0.345101	3.48915	0.974699	1.3198
O75746	Calcium-binding mitochondrial carrier protein Aralar1 OS=Homo sapiens OX=9606 GN=SLC25A12 PE=1 SV=2	SLC25A12	0.343841	2.34864	-0.243033	0.100809
Q14137	Ribosome biogenesis protein BOP1 OS=Homo sapiens OX=9606 GN=BOP1 PE=1 SV=2	BOP1	0.343352	2.74049	1.32905	1.6724
Q9Y6A4	Cilia- and flagella-associated protein 20 OS=Homo sapiens OX=9606 GN=CFAP20 PE=1 SV=1	CFAP20	0.342809	3.7673	0.373407	0.716217
P49755	Transmembrane emp24 domain-containing protein 10 OS=Homo sapiens OX=9606 GN=TMED10 PE=1 SV=2	TMED10	0.342642	1.65425	1.84757	2.19022
P67812	Signal peptidase complex catalytic subunit SEC11A OS=Homo sapiens OX=9606 GN=SEC11A PE=1 SV=1	SEC11A	0.342146	1.31794	-0.716429	-0.374282
Q15363	Transmembrane emp24 domain-containing protein 2 OS=Homo sapiens OX=9606 GN=TMED2 PE=1 SV=1	TMED2	0.342017	1.48982	0.881742	1.22376
Q13438	Protein OS-9 OS=Homo sapiens OX=9606 GN=OS9 PE=1 SV=1	OS9	0.341808	1.6169	-2.11748	-1.77567
P00414	Cytochrome c oxidase subunit 3 OS=Homo sapiens OX=9606 GN=MT-CO3 PE=1 SV=2	MT-CO3	0.341047	1.48396	-0.834646	-0.493599
Q6JBY9	CapZ-interacting protein OS=Homo sapiens OX=9606 GN=RCSD1 PE=1 SV=1	RCSD1	0.340836	1.18433	0.356871	0.697707
Q9BRK5	45 kDa calcium-binding protein OS=Homo sapiens OX=9606 GN=SDF4 PE=1 SV=1	SDF4	0.340689	0.791146	-3.80261	-3.46192
Q9BV68	E3 ubiquitin-protein ligase RNF126 OS=Homo sapiens OX=9606 GN=RNF126 PE=1 SV=2	RNF126	0.34026	0.759219	0.688768	1.02903
P16104	Histone H2AX OS=Homo sapiens OX=9606 GN=H2AFX PE=1 SV=2	H2AFX	0.339953	2.17102	9.00233	9.34229
P62380	TATA box-binding protein-like protein 1 OS=Homo sapiens OX=9606 GN=TBPL1 PE=1 SV=1	TBPL1	0.338417	1.37045	-1.07453	-0.73611
P61769	Beta-2-microglobulin OS=Homo sapiens OX=9606 GN=B2M PE=1 SV=1	B2M	0.337904	3.9395	1.43688	1.77478
Q13469	Nuclear factor of activated T-cells, cytoplasmic 2 OS=Homo sapiens OX=9606 GN=NFATC2 PE=1 SV=2	NFATC2	0.337821	0.693739	-2.96452	-2.6267
Q96DH6	RNA-binding protein Musashi homolog 2 OS=Homo sapiens OX=9606 GN=MSI2 PE=1 SV=1	MSI2	0.336839	1.53721	1.01778	1.35462
P51149	Ras-related protein Rab-7a OS=Homo sapiens OX=9606 GN=RAB7A PE=1 SV=1	RAB7A	0.334938	2.56122	2.99512	3.33006
O95999	B-cell lymphoma/leukemia 10 OS=Homo sapiens OX=9606 GN=BCL10 PE=1 SV=1	BCL10	0.334832	0.68469	-2.49799	-2.16316
P49585	Choline-phosphate cytidylyltransferase A OS=Homo sapiens OX=9606 GN=PCYT1A PE=1 SV=2	PCYT1A	0.334717	8.67748	-0.331719	0.00299878
Q15326	Zinc finger MYND domain-containing protein 11 OS=Homo sapiens OX=9606 GN=ZMYND11 PE=1 SV=2	ZMYND11	0.333866	1.34697	-3.22104	-2.88717
Q9H1E3	Nuclear ubiquitous casein and cyclin-dependent kinase substrate 1 OS=Homo sapiens OX=9606 GN=NUCKS1 PE=1 SV=1	NUCKS1	0.333292	1.00881	0.132463	0.465756
O43684	Mitotic checkpoint protein BUB3 OS=Homo sapiens OX=9606 GN=BUB3 PE=1 SV=1	BUB3	0.332861	4.06739	2.99924	3.3321
Q8WUW1	Protein BRICK1 OS=Homo sapiens OX=9606 GN=BRK1 PE=1 SV=1	BRK1	0.332853	2.06118	-0.480866	-0.148013
Q13151	Heterogeneous nuclear ribonucleoprotein A0 OS=Homo sapiens OX=9606 GN=HNRNPA0 PE=1 SV=1	HNRNPA0	0.332421	4.61761	4.35138	4.6838
Q99707	Methionine synthase OS=Homo sapiens OX=9606 GN=MTR PE=1 SV=2	MTR	0.332285	0.40277	-3.95398	-3.62169
P18859	ATP synthase-coupling factor 6, mitochondrial OS=Homo sapiens OX=9606 GN=ATP5PF PE=1 SV=1	ATP5PF	0.332125	1.30734	3.16857	3.5007
O75995	SAM and SH3 domain-containing protein 3 OS=Homo sapiens OX=9606 GN=SASH3 PE=1 SV=2	SASH3	0.331378	0.940389	0.122825	0.454204
Q04917	14-3-3 protein eta OS=Homo sapiens OX=9606 GN=YWHAH PE=1 SV=4	YWHAH	0.33133	0.467493	3.10248	3.43381
P30291	Wee1-like protein kinase OS=Homo sapiens OX=9606 GN=WEE1 PE=1 SV=2	WEE1	0.330786	0.325495	-2.65382	-2.32303
P62258	14-3-3 protein epsilon OS=Homo sapiens OX=9606 GN=YWHAE PE=1 SV=1	YWHAE	0.330279	2.46095	5.82214	6.15242
Q9BPW8	Protein NipSnap homolog 1 OS=Homo sapiens OX=9606 GN=NIPSNAP1 PE=1 SV=1	NIPSNAP1	0.32971	1.16571	1.70122	2.03093
Q9H3G5	Probable serine carboxypeptidase CPVL OS=Homo sapiens OX=9606 GN=CPVL PE=1 SV=2	CPVL	0.329493	3.07217	-0.921279	-0.591786
Q9Y5B0	RNA polymerase II subunit A C-terminal domain phosphatase OS=Homo sapiens OX=9606 GN=CTDP1 PE=1 SV=3	CTDP1	0.328894	2.23892	-0.786428	-0.457534
O75367	Core histone macro-H2A.1 OS=Homo sapiens OX=9606 GN=H2AFY PE=1 SV=4	H2AFY	0.328281	3.75732	4.09281	4.4211
Q9UHB7	AF4/FMR2 family member 4 OS=Homo sapiens OX=9606 GN=AFF4 PE=1 SV=1	AFF4	0.32825	0.616704	-3.81943	-3.49118
Q08722	Leukocyte surface antigen CD47 OS=Homo sapiens OX=9606 GN=CD47 PE=1 SV=1	CD47	0.328159	3.46564	1.75996	2.08812
P06729	T-cell surface antigen CD2 OS=Homo sapiens OX=9606 GN=CD2 PE=1 SV=2	CD2	0.326992	1.01553	-0.902848	-0.575856
P49841	Glycogen synthase kinase-3 beta OS=Homo sapiens OX=9606 GN=GSK3B PE=1 SV=2	GSK3B	0.32669	3.37897	1.39622	1.72291
Q69YN2	CWF19-like protein 1 OS=Homo sapiens OX=9606 GN=CWF19L1 PE=1 SV=2	CWF19L1	0.326019	3.91195	0.0443704	0.370389
Q02040	A-kinase anchor protein 17A OS=Homo sapiens OX=9606 GN=AKAP17A PE=1 SV=2	AKAP17A	0.325992	1.21651	-2.46283	-2.13684
Q9BZE9	Tether containing UBX domain for GLUT4 OS=Homo sapiens OX=9606 GN=ASPSCR1 PE=1 SV=1	ASPSCR1	0.325577	0.766948	-2.20347	-1.8779
Q16836	Hydroxyacyl-coenzyme A dehydrogenase, mitochondrial OS=Homo sapiens OX=9606 GN=HADH PE=1 SV=3	HADH	0.325564	0.942693	3.10974	3.4353
Q9UK53	Inhibitor of growth protein 1 OS=Homo sapiens OX=9606 GN=ING1 PE=1 SV=2	ING1	0.325335	1.16836	-1.96052	-1.63519
P20618	Proteasome subunit beta type-1 OS=Homo sapiens OX=9606 GN=PSMB1 PE=1 SV=2	PSMB1	0.325222	2.90879	2.71479	3.04002
Q9H1B7	Probable E3 ubiquitin-protein ligase IRF2BPL OS=Homo sapiens OX=9606 GN=IRF2BPL PE=1 SV=1	IRF2BPL	0.324453	0.283283	-1.3441	-1.01964
P84095	Rho-related GTP-binding protein RhoG OS=Homo sapiens OX=9606 GN=RHOG PE=1 SV=1	RHOG	0.324414	2.65566	3.15593	3.48035
Q5RI15	Cytochrome c oxidase assembly protein COX20, mitochondrial OS=Homo sapiens OX=9606 GN=COX20 PE=1 SV=2	COX20	0.323007	1.40974	-1.26407	-0.941058
P46776	60S ribosomal protein L27a OS=Homo sapiens OX=9606 GN=RPL27A PE=1 SV=2	RPL27A	0.32289	3.91707	3.88412	4.20701
Q68D10	Protein SPT2 homolog OS=Homo sapiens OX=9606 GN=SPTY2D1 PE=1 SV=3	SPTY2D1	0.322695	0.774778	-3.41822	-3.09552
P83876	Thioredoxin-like protein 4A OS=Homo sapiens OX=9606 GN=TXNL4A PE=1 SV=1	TXNL4A	0.322627	0.81619	-1.93525	-1.61263
O60499	Syntaxin-10 OS=Homo sapiens OX=9606 GN=STX10 PE=1 SV=1	STX10	0.322008	0.308058	-2.96177	-2.63976
P98170	E3 ubiquitin-protein ligase XIAP OS=Homo sapiens OX=9606 GN=XIAP PE=1 SV=2	XIAP	0.321531	0.830718	-4.10306	-3.78153
Q9H0E9	Bromodomain-containing protein 8 OS=Homo sapiens OX=9606 GN=BRD8 PE=1 SV=2	BRD8	0.321213	0.572047	-2.90285	-2.58163
Q13685	Angio-associated migratory cell protein OS=Homo sapiens OX=9606 GN=AAMP PE=1 SV=2	AAMP	0.320953	1.57723	0.116155	0.437108
Q8TDZ2	[F-actin]-monooxygenase MICAL1 OS=Homo sapiens OX=9606 GN=MICAL1 PE=1 SV=2	MICAL1	0.320432	3.452	-1.25858	-0.938144
Q8TD47	40S ribosomal protein S4, Y isoform 2 OS=Homo sapiens OX=9606 GN=RPS4Y2 PE=2 SV=3	RPS4Y2	0.319177	3.19596	0.49162	0.810797
Q8NE86	Calcium uniporter protein, mitochondrial OS=Homo sapiens OX=9606 GN=MCU PE=1 SV=1	MCU	0.318617	1.97088	-2.38703	-2.06841
P29966	Myristoylated alanine-rich C-kinase substrate OS=Homo sapiens OX=9606 GN=MARCKS PE=1 SV=4	MARCKS	0.318616	1.12884	-2.19174	-1.87312
O14777	Kinetochore protein NDC80 homolog OS=Homo sapiens OX=9606 GN=NDC80 PE=1 SV=1	NDC80	0.318554	1.11431	-2.10741	-1.78886
Q7Z4R8	UPF0669 protein C6orf120 OS=Homo sapiens OX=9606 GN=C6orf120 PE=1 SV=1	C6orf120	0.318376	0.550549	-2.68465	-2.36627
Q9UNK4	Group IID secretory phospholipase A2 OS=Homo sapiens OX=9606 GN=PLA2G2D PE=1 SV=2	PLA2G2D	0.318258	0.288792	-3.52754	-3.20929
Q6FI81	Anamorsin OS=Homo sapiens OX=9606 GN=CIAPIN1 PE=1 SV=2	CIAPIN1	0.318217	3.00587	0.660673	0.97889
P18065	Insulin-like growth factor-binding protein 2 OS=Homo sapiens OX=9606 GN=IGFBP2 PE=1 SV=2	IGFBP2	0.318186	0.693245	2.06066	2.37884
P35249	Replication factor C subunit 4 OS=Homo sapiens OX=9606 GN=RFC4 PE=1 SV=2	RFC4	0.317679	1.4726	1.62246	1.94014
Q8NBQ5	Estradiol 17-beta-dehydrogenase 11 OS=Homo sapiens OX=9606 GN=HSD17B11 PE=1 SV=3	HSD17B11	0.317296	1.32785	-0.585843	-0.268546
Q9NXE4	Sphingomyelin phosphodiesterase 4 OS=Homo sapiens OX=9606 GN=SMPD4 PE=1 SV=3	SMPD4	0.316749	1.53079	-0.74502	-0.428271
Q9Y2I8	WD repeat-containing protein 37 OS=Homo sapiens OX=9606 GN=WDR37 PE=1 SV=2	WDR37	0.315779	0.214711	-3.52563	-3.20985
O15027	Protein transport protein Sec16A OS=Homo sapiens OX=9606 GN=SEC16A PE=1 SV=4	SEC16A	0.315416	3.07298	-0.49962	-0.184203
P22307	Non-specific lipid-transfer protein OS=Homo sapiens OX=9606 GN=SCP2 PE=1 SV=2	SCP2	0.315341	1.74278	2.31862	2.63396
P41236	Protein phosphatase inhibitor 2 OS=Homo sapiens OX=9606 GN=PPP1R2 PE=1 SV=2	PPP1R2	0.315231	1.24032	-0.774459	-0.459228
Q9UNL2	Translocon-associated protein subunit gamma OS=Homo sapiens OX=9606 GN=SSR3 PE=1 SV=1	SSR3	0.314333	0.905984	1.25969	1.57403
Q9BTT4	Mediator of RNA polymerase II transcription subunit 10 OS=Homo sapiens OX=9606 GN=MED10 PE=1 SV=1	MED10	0.314058	0.690633	-2.17539	-1.86133
O95602	DNA-directed RNA polymerase I subunit RPA1 OS=Homo sapiens OX=9606 GN=POLR1A PE=1 SV=2	POLR1A	0.31402	2.4094	-0.769471	-0.455452
P62993	Growth factor receptor-bound protein 2 OS=Homo sapiens OX=9606 GN=GRB2 PE=1 SV=1	GRB2	0.313973	1.22079	2.08082	2.39479
P10109	Adrenodoxin, mitochondrial OS=Homo sapiens OX=9606 GN=FDX1 PE=1 SV=1	FDX1	0.313783	3.1569	-1.05651	-0.742728
Q13868	Exosome complex component RRP4 OS=Homo sapiens OX=9606 GN=EXOSC2 PE=1 SV=2	EXOSC2	0.313358	6.16081	0.00341289	0.316771
Q9NX08	COMM domain-containing protein 8 OS=Homo sapiens OX=9606 GN=COMMD8 PE=1 SV=1	COMMD8	0.312752	1.3107	-2.40681	-2.09406
Q15388	Mitochondrial import receptor subunit TOM20 homolog OS=Homo sapiens OX=9606 GN=TOMM20 PE=1 SV=1	TOMM20	0.312056	0.306969	-0.0668495	0.245207
Q15645	Pachytene checkpoint protein 2 homolog OS=Homo sapiens OX=9606 GN=TRIP13 PE=1 SV=2	TRIP13	0.311662	2.12693	1.14748	1.45914
P11310	Medium-chain specific acyl-CoA dehydrogenase, mitochondrial OS=Homo sapiens OX=9606 GN=ACADM PE=1 SV=1	ACADM	0.311558	3.21699	2.21371	2.52527
O00299	Chloride intracellular channel protein 1 OS=Homo sapiens OX=9606 GN=CLIC1 PE=1 SV=4	CLIC1	0.309546	2.73764	3.78417	4.09372
P60953	Cell division control protein 42 homolog OS=Homo sapiens OX=9606 GN=CDC42 PE=1 SV=2	CDC42	0.309244	3.68504	3.61705	3.9263
Q8N983	39S ribosomal protein L43, mitochondrial OS=Homo sapiens OX=9606 GN=MRPL43 PE=1 SV=1	MRPL43	0.306589	1.32564	-1.26379	-0.9572
O00505	Importin subunit alpha-4 OS=Homo sapiens OX=9606 GN=KPNA3 PE=1 SV=2	KPNA3	0.305602	0.630713	1.48909	1.79469
P35613	Basigin OS=Homo sapiens OX=9606 GN=BSG PE=1 SV=2	BSG	0.305292	2.09032	1.5875	1.89279
P31146	Coronin-1A OS=Homo sapiens OX=9606 GN=CORO1A PE=1 SV=4	CORO1A	0.305166	2.66124	4.71278	5.01795
Q14807	Kinesin-like protein KIF22 OS=Homo sapiens OX=9606 GN=KIF22 PE=1 SV=5	KIF22	0.304433	0.474832	-1.39977	-1.09534
P04632	Calpain small subunit 1 OS=Homo sapiens OX=9606 GN=CAPNS1 PE=1 SV=1	CAPNS1	0.301602	1.11948	0.584646	0.886247
Q6GMV3	Putative peptidyl-tRNA hydrolase PTRHD1 OS=Homo sapiens OX=9606 GN=PTRHD1 PE=1 SV=1	PTRHD1	0.301386	0.818622	-1.56457	-1.26318
Q92538	Golgi-specific brefeldin A-resistance guanine nucleotide exchange factor 1 OS=Homo sapiens OX=9606 GN=GBF1 PE=1 SV=2	GBF1	0.300389	0.720375	-0.785531	-0.485142
O43813	Glutathione S-transferase LANCL1 OS=Homo sapiens OX=9606 GN=LANCL1 PE=1 SV=1	LANCL1	0.300116	0.591337	1.05225	1.35236
O95235	Kinesin-like protein KIF20A OS=Homo sapiens OX=9606 GN=KIF20A PE=1 SV=1	KIF20A	0.300057	1.28588	-1.77792	-1.47786
Q9NUV9	GTPase IMAP family member 4 OS=Homo sapiens OX=9606 GN=GIMAP4 PE=1 SV=1	GIMAP4	0.299502	0.7451	-0.0669017	0.232601
Q9NRF9	DNA polymerase epsilon subunit 3 OS=Homo sapiens OX=9606 GN=POLE3 PE=1 SV=1	POLE3	0.298601	4.45313	-0.228854	0.0697474
P61353	60S ribosomal protein L27 OS=Homo sapiens OX=9606 GN=RPL27 PE=1 SV=2	RPL27	0.297938	3.77223	4.16969	4.46762
Q8WWC4	m-AAA protease-interacting protein 1, mitochondrial OS=Homo sapiens OX=9606 GN=MAIP1 PE=1 SV=1	MAIP1	0.297924	1.11226	-0.289963	0.00796129
Q8NFI3	Cytosolic endo-beta-N-acetylglucosaminidase OS=Homo sapiens OX=9606 GN=ENGASE PE=1 SV=1	ENGASE	0.297475	1.3557	-3.12426	-2.82679
P07203	Glutathione peroxidase 1 OS=Homo sapiens OX=9606 GN=GPX1 PE=1 SV=4	GPX1	0.297308	1.25863	-0.883852	-0.586543
Q9P0J7	E3 ubiquitin-protein ligase KCMF1 OS=Homo sapiens OX=9606 GN=KCMF1 PE=1 SV=2	KCMF1	0.296933	2.19965	-1.0909	-0.793968
P36954	DNA-directed RNA polymerase II subunit RPB9 OS=Homo sapiens OX=9606 GN=POLR2I PE=1 SV=1	POLR2I	0.296581	2.47547	-0.661386	-0.364805
Q5TFE4	5'-nucleotidase domain-containing protein 1 OS=Homo sapiens OX=9606 GN=NT5DC1 PE=1 SV=1	NT5DC1	0.296413	1.15054	-1.10328	-0.806863
P60033	CD81 antigen OS=Homo sapiens OX=9606 GN=CD81 PE=1 SV=1	CD81	0.294505	1.92633	0.737562	1.03207
P51157	Ras-related protein Rab-28 OS=Homo sapiens OX=9606 GN=RAB28 PE=1 SV=2	RAB28	0.294436	0.419481	-1.90065	-1.60622
Q9BU64	Centromere protein O OS=Homo sapiens OX=9606 GN=CENPO PE=1 SV=1	CENPO	0.294314	0.696444	-1.1648	-0.870489
Q96ST2	Protein IWS1 homolog OS=Homo sapiens OX=9606 GN=IWS1 PE=1 SV=2	IWS1	0.294291	5.6771	-0.583933	-0.289641
P56192	Methionine--tRNA ligase, cytoplasmic OS=Homo sapiens OX=9606 GN=MARS PE=1 SV=2	MARS	0.29392	1.72631	1.93602	2.22994
Q93074	Mediator of RNA polymerase II transcription subunit 12 OS=Homo sapiens OX=9606 GN=MED12 PE=1 SV=4	MED12	0.293488	2.18741	-2.40024	-2.10675
P29401	Transketolase OS=Homo sapiens OX=9606 GN=TKT PE=1 SV=3	TKT	0.293181	1.39675	2.55413	2.84731
Q9UBB4	Ataxin-10 OS=Homo sapiens OX=9606 GN=ATXN10 PE=1 SV=1	ATXN10	0.292866	1.56964	1.49272	1.78559
Q16795	NADH dehydrogenase [ubiquinone] 1 alpha subcomplex subunit 9, mitochondrial OS=Homo sapiens OX=9606 GN=NDUFA9 PE=1 SV=2	NDUFA9	0.292805	2.37968	0.359351	0.652156
P16383	GC-rich sequence DNA-binding factor 2 OS=Homo sapiens OX=9606 GN=GCFC2 PE=1 SV=2	GCFC2	0.292654	0.338179	-2.0485	-1.75584
P78549	Endonuclease III-like protein 1 OS=Homo sapiens OX=9606 GN=NTHL1 PE=1 SV=2	NTHL1	0.292234	0.62903	-2.68124	-2.38901
Q96DF8	Splicing factor ESS-2 homolog OS=Homo sapiens OX=9606 GN=ESS2 PE=1 SV=1	ESS2	0.291208	1.08439	-2.06602	-1.77481
Q00535	Cyclin-dependent-like kinase 5 OS=Homo sapiens OX=9606 GN=CDK5 PE=1 SV=3	CDK5	0.291128	1.34816	1.1303	1.42143
Q9UMX0	Ubiquilin-1 OS=Homo sapiens OX=9606 GN=UBQLN1 PE=1 SV=2	UBQLN1	0.29087	1.70442	1.40787	1.69874
Q01813	ATP-dependent 6-phosphofructokinase, platelet type OS=Homo sapiens OX=9606 GN=PFKP PE=1 SV=2	PFKP	0.290192	0.857723	2.34116	2.63135
P78330	Phosphoserine phosphatase OS=Homo sapiens OX=9606 GN=PSPH PE=1 SV=2	PSPH	0.289	0.639498	-0.875953	-0.586953
P55795	Heterogeneous nuclear ribonucleoprotein H2 OS=Homo sapiens OX=9606 GN=HNRNPH2 PE=1 SV=1	HNRNPH2	0.288214	2.40132	1.61767	1.90589
Q8TAT6	Nuclear protein localization protein 4 homolog OS=Homo sapiens OX=9606 GN=NPLOC4 PE=1 SV=3	NPLOC4	0.287814	2.12101	0.380283	0.668097
O75379	Vesicle-associated membrane protein 4 OS=Homo sapiens OX=9606 GN=VAMP4 PE=1 SV=2	VAMP4	0.287104	0.62775	-2.84266	-2.55555
Q99439	Calponin-2 OS=Homo sapiens OX=9606 GN=CNN2 PE=1 SV=4	CNN2	0.287029	1.32237	0.829754	1.11678
Q6DKJ4	Nucleoredoxin OS=Homo sapiens OX=9606 GN=NXN PE=1 SV=2	NXN	0.287009	2.40932	-1.969	-1.68199
Q06124	Tyrosine-protein phosphatase non-receptor type 11 OS=Homo sapiens OX=9606 GN=PTPN11 PE=1 SV=2	PTPN11	0.287008	2.10529	0.649493	0.936501
P41250	Glycine--tRNA ligase OS=Homo sapiens OX=9606 GN=GARS PE=1 SV=3	GARS	0.286711	2.95806	2.48818	2.77489
Q7LGA3	Heparan sulfate 2-O-sulfotransferase 1 OS=Homo sapiens OX=9606 GN=HS2ST1 PE=1 SV=1	HS2ST1	0.286651	0.667084	-1.83684	-1.55019
P29084	Transcription initiation factor IIE subunit beta OS=Homo sapiens OX=9606 GN=GTF2E2 PE=1 SV=1	GTF2E2	0.286435	2.21614	-0.581348	-0.294913
P63313	Thymosin beta-10 OS=Homo sapiens OX=9606 GN=TMSB10 PE=1 SV=2	TMSB10	0.285322	1.11711	3.29198	3.5773
Q9Y6M7	Sodium bicarbonate cotransporter 3 OS=Homo sapiens OX=9606 GN=SLC4A7 PE=1 SV=2	SLC4A7	0.285194	0.978758	-4.47796	-4.19277
Q9HBL7	Plasminogen receptor (KT) OS=Homo sapiens OX=9606 GN=PLGRKT PE=1 SV=1	PLGRKT	0.285085	0.786886	-1.62543	-1.34035
O15511	Actin-related protein 2/3 complex subunit 5 OS=Homo sapiens OX=9606 GN=ARPC5 PE=1 SV=3	ARPC5	0.283458	1.99818	2.2919	2.57536
Q13404	Ubiquitin-conjugating enzyme E2 variant 1 OS=Homo sapiens OX=9606 GN=UBE2V1 PE=1 SV=2	UBE2V1	0.283433	1.70482	1.51338	1.79682
Q8IY81	pre-rRNA 2'-O-ribose RNA methyltransferase FTSJ3 OS=Homo sapiens OX=9606 GN=FTSJ3 PE=1 SV=2	FTSJ3	0.283035	0.814456	1.79798	2.08102
O14647	Chromodomain-helicase-DNA-binding protein 2 OS=Homo sapiens OX=9606 GN=CHD2 PE=1 SV=2	CHD2	0.281148	0.405545	-2.39597	-2.11482
P08253	72 kDa type IV collagenase OS=Homo sapiens OX=9606 GN=MMP2 PE=1 SV=2	MMP2	0.281078	0.358379	-3.98112	-3.70005
P37108	Signal recognition particle 14 kDa protein OS=Homo sapiens OX=9606 GN=SRP14 PE=1 SV=2	SRP14	0.280878	2.31157	3.07955	3.36043
P61326	Protein mago nashi homolog OS=Homo sapiens OX=9606 GN=MAGOH PE=1 SV=1	MAGOH	0.280825	2.02301	-0.227287	0.0535379
P61024	Cyclin-dependent kinases regulatory subunit 1 OS=Homo sapiens OX=9606 GN=CKS1B PE=1 SV=1	CKS1B	0.280411	2.4912	-0.36577	-0.0853594
Q9BXB4	Oxysterol-binding protein-related protein 11 OS=Homo sapiens OX=9606 GN=OSBPL11 PE=1 SV=2	OSBPL11	0.280401	1.66082	-0.365207	-0.0848061
P07339	Cathepsin D OS=Homo sapiens OX=9606 GN=CTSD PE=1 SV=1	CTSD	0.279806	1.35308	2.40194	2.68174
P62714	Serine/threonine-protein phosphatase 2A catalytic subunit beta isoform OS=Homo sapiens OX=9606 GN=PPP2CB PE=1 SV=1	PPP2CB	0.279404	1.88799	3.09799	3.3774
Q9Y263	Phospholipase A-2-activating protein OS=Homo sapiens OX=9606 GN=PLAA PE=1 SV=2	PLAA	0.279225	2.16189	0.605642	0.884867
P31943	Heterogeneous nuclear ribonucleoprotein H OS=Homo sapiens OX=9606 GN=HNRNPH1 PE=1 SV=4	HNRNPH1	0.278813	3.82052	5.36439	5.6432
P08621	U1 small nuclear ribonucleoprotein 70 kDa OS=Homo sapiens OX=9606 GN=SNRNP70 PE=1 SV=2	SNRNP70	0.278143	3.90278	2.57486	2.853
Q9GZP4	PITH domain-containing protein 1 OS=Homo sapiens OX=9606 GN=PITHD1 PE=1 SV=1	PITHD1	0.277986	1.00588	0.0512586	0.329244
Q9UHD9	Ubiquilin-2 OS=Homo sapiens OX=9606 GN=UBQLN2 PE=1 SV=2	UBQLN2	0.277481	2.0758	0.416084	0.693565
P26583	High mobility group protein B2 OS=Homo sapiens OX=9606 GN=HMGB2 PE=1 SV=2	HMGB2	0.275361	0.81591	4.5971	4.87247
Q14677	Clathrin interactor 1 OS=Homo sapiens OX=9606 GN=CLINT1 PE=1 SV=1	CLINT1	0.274394	3.54607	1.14041	1.4148
P14314	Glucosidase 2 subunit beta OS=Homo sapiens OX=9606 GN=PRKCSH PE=1 SV=2	PRKCSH	0.272757	1.04374	3.46827	3.74103
Q9NRY4	Rho GTPase-activating protein 35 OS=Homo sapiens OX=9606 GN=ARHGAP35 PE=1 SV=3	ARHGAP35	0.272328	0.322118	-3.31134	-3.03901
Q9H6W3	Ribosomal oxygenase 1 OS=Homo sapiens OX=9606 GN=RIOX1 PE=1 SV=2	RIOX1	0.2721	0.62318	-0.726737	-0.454637
Q12899	Tripartite motif-containing protein 26 OS=Homo sapiens OX=9606 GN=TRIM26 PE=1 SV=1	TRIM26	0.271364	1.71847	-0.888073	-0.616709
P20073	Annexin A7 OS=Homo sapiens OX=9606 GN=ANXA7 PE=1 SV=3	ANXA7	0.269917	1.77533	0.342335	0.612252
P48556	26S proteasome non-ATPase regulatory subunit 8 OS=Homo sapiens OX=9606 GN=PSMD8 PE=1 SV=2	PSMD8	0.269703	1.83763	1.71199	1.98169
Q96N16	Janus kinase and microtubule-interacting protein 1 OS=Homo sapiens OX=9606 GN=JAKMIP1 PE=1 SV=1	JAKMIP1	0.269451	0.700625	-4.44656	-4.17711
Q9UKS7	Zinc finger protein Helios OS=Homo sapiens OX=9606 GN=IKZF2 PE=1 SV=2	IKZF2	0.269392	0.98271	-0.102837	0.166555
Q9Y5U9	Immediate early response 3-interacting protein 1 OS=Homo sapiens OX=9606 GN=IER3IP1 PE=1 SV=1	IER3IP1	0.268751	0.757431	-0.670165	-0.401414
Q99719	Septin-5 OS=Homo sapiens OX=9606 GN=SEPTIN5 PE=1 SV=1	SEPTIN5	0.268521	0.572889	-4.55859	-4.29007
P36406	E3 ubiquitin-protein ligase TRIM23 OS=Homo sapiens OX=9606 GN=TRIM23 PE=1 SV=1	TRIM23	0.267274	1.13996	-0.450141	-0.182868
P26196	Probable ATP-dependent RNA helicase DDX6 OS=Homo sapiens OX=9606 GN=DDX6 PE=1 SV=2	DDX6	0.26703	3.08114	2.12256	2.38959
Q14011	Cold-inducible RNA-binding protein OS=Homo sapiens OX=9606 GN=CIRBP PE=1 SV=1	CIRBP	0.266808	0.393157	-0.727235	-0.460427
O14530	Thioredoxin domain-containing protein 9 OS=Homo sapiens OX=9606 GN=TXNDC9 PE=1 SV=2	TXNDC9	0.265967	0.987742	-0.956826	-0.690859
Q9H6H4	Receptor expression-enhancing protein 4 OS=Homo sapiens OX=9606 GN=REEP4 PE=1 SV=1	REEP4	0.265799	0.619323	-1.8286	-1.5628
Q5SSJ5	Heterochromatin protein 1-binding protein 3 OS=Homo sapiens OX=9606 GN=HP1BP3 PE=1 SV=1	HP1BP3	0.265499	1.98524	2.26209	2.52759
P46063	ATP-dependent DNA helicase Q1 OS=Homo sapiens OX=9606 GN=RECQL PE=1 SV=3	RECQL	0.265415	0.968369	0.789198	1.05461
O95396	Adenylyltransferase and sulfurtransferase MOCS3 OS=Homo sapiens OX=9606 GN=MOCS3 PE=1 SV=1	MOCS3	0.265241	1.20883	-1.89716	-1.63192
Q9BRX2	Protein pelota homolog OS=Homo sapiens OX=9606 GN=PELO PE=1 SV=2	PELO	0.265237	1.79553	0.502323	0.767561
Q8TCG1	Protein CIP2A OS=Homo sapiens OX=9606 GN=CIP2A PE=1 SV=2	CIP2A	0.26357	0.249362	-1.64521	-1.38164
P25789	Proteasome subunit alpha type-4 OS=Homo sapiens OX=9606 GN=PSMA4 PE=1 SV=1	PSMA4	0.262411	2.06679	2.78621	3.04862
Q16644	MAP kinase-activated protein kinase 3 OS=Homo sapiens OX=9606 GN=MAPKAPK3 PE=1 SV=1	MAPKAPK3	0.262045	1.08893	0.530939	0.792985
Q9NUL3	Double-stranded RNA-binding protein Staufen homolog 2 OS=Homo sapiens OX=9606 GN=STAU2 PE=1 SV=2	STAU2	0.26162	4.48258	-0.39124	-0.12962
O15260	Surfeit locus protein 4 OS=Homo sapiens OX=9606 GN=SURF4 PE=1 SV=3	SURF4	0.261521	1.34571	0.987864	1.24939
Q9Y5V3	Melanoma-associated antigen D1 OS=Homo sapiens OX=9606 GN=MAGED1 PE=1 SV=3	MAGED1	0.261456	1.46869	-2.02231	-1.76085
Q9P0R6	GSK3B-interacting protein OS=Homo sapiens OX=9606 GN=GSKIP PE=1 SV=2	GSKIP	0.261228	0.387336	-2.15827	-1.89705
P62314	Small nuclear ribonucleoprotein Sm D1 OS=Homo sapiens OX=9606 GN=SNRPD1 PE=1 SV=1	SNRPD1	0.26113	0.982442	3.37092	3.63205
Q93084	Sarcoplasmic/endoplasmic reticulum calcium ATPase 3 OS=Homo sapiens OX=9606 GN=ATP2A3 PE=1 SV=2	ATP2A3	0.261104	1.16963	-0.0692013	0.191903
P62834	Ras-related protein Rap-1A OS=Homo sapiens OX=9606 GN=RAP1A PE=1 SV=1	RAP1A	0.26085	1.58543	-0.366848	-0.105998
O15541	E3 ubiquitin-protein ligase RNF113A OS=Homo sapiens OX=9606 GN=RNF113A PE=1 SV=1	RNF113A	0.260292	0.945302	-1.43515	-1.17486
Q8WU10	Pyridine nucleotide-disulfide oxidoreductase domain-containing protein 1 OS=Homo sapiens OX=9606 GN=PYROXD1 PE=1 SV=1	PYROXD1	0.258702	0.883283	-2.86543	-2.60673
Q15043	Zinc transporter ZIP14 OS=Homo sapiens OX=9606 GN=SLC39A14 PE=1 SV=3	SLC39A14	0.258501	2.03005	-4.53954	-4.28104
Q53EZ4	Centrosomal protein of 55 kDa OS=Homo sapiens OX=9606 GN=CEP55 PE=1 SV=3	CEP55	0.258442	0.317787	-3.02625	-2.76781
O75352	Mannose-P-dolichol utilization defect 1 protein OS=Homo sapiens OX=9606 GN=MPDU1 PE=1 SV=2	MPDU1	0.258334	1.40149	0.757099	1.01543
Q9NUU7	ATP-dependent RNA helicase DDX19A OS=Homo sapiens OX=9606 GN=DDX19A PE=1 SV=1	DDX19A	0.257181	0.564057	-0.171027	0.0861536
Q9NVK5	FGFR1 oncogene partner 2 OS=Homo sapiens OX=9606 GN=FGFR1OP2 PE=1 SV=1	FGFR1OP2	0.256784	0.965428	-1.07337	-0.816583
Q96T37	RNA-binding protein 15 OS=Homo sapiens OX=9606 GN=RBM15 PE=1 SV=2	RBM15	0.256716	1.83006	-0.483052	-0.226335
Q6P9H5	GTPase IMAP family member 6 OS=Homo sapiens OX=9606 GN=GIMAP6 PE=2 SV=1	GIMAP6	0.254886	0.803595	-1.05845	-0.803564
Q8WWK9	Cytoskeleton-associated protein 2 OS=Homo sapiens OX=9606 GN=CKAP2 PE=1 SV=1	CKAP2	0.254246	0.503696	-1.84037	-1.58612
P83731	60S ribosomal protein L24 OS=Homo sapiens OX=9606 GN=RPL24 PE=1 SV=1	RPL24	0.25411	2.41495	3.68291	3.93702
Q8TAD8	Smad nuclear-interacting protein 1 OS=Homo sapiens OX=9606 GN=SNIP1 PE=1 SV=1	SNIP1	0.253886	1.16176	-1.4738	-1.21992
P39656	Dolichyl-diphosphooligosaccharide--protein glycosyltransferase 48 kDa subunit OS=Homo sapiens OX=9606 GN=DDOST PE=1 SV=4	DDOST	0.253851	0.810308	1.71946	1.97331
Q8WXG6	MAP kinase-activating death domain protein OS=Homo sapiens OX=9606 GN=MADD PE=1 SV=2	MADD	0.253326	0.259476	-3.17255	-2.91922
Q8WYJ6	Septin-1 OS=Homo sapiens OX=9606 GN=SEPTIN1 PE=1 SV=2	SEPTIN1	0.252768	1.92123	1.58123	1.834
O00255	Menin OS=Homo sapiens OX=9606 GN=MEN1 PE=1 SV=4	MEN1	0.252466	1.13389	-0.58967	-0.337204
Q9Y394	Dehydrogenase/reductase SDR family member 7 OS=Homo sapiens OX=9606 GN=DHRS7 PE=1 SV=1	DHRS7	0.251881	1.48421	-0.143126	0.108755
P62875	DNA-directed RNA polymerases I, II, and III subunit RPABC5 OS=Homo sapiens OX=9606 GN=POLR2L PE=1 SV=1	POLR2L	0.251736	1.37573	0.290051	0.541787
O94826	Mitochondrial import receptor subunit TOM70 OS=Homo sapiens OX=9606 GN=TOMM70 PE=1 SV=1	TOMM70	0.25114	0.444901	0.464859	0.715998
Q8IXU6	Solute carrier family 35 member F2 OS=Homo sapiens OX=9606 GN=SLC35F2 PE=1 SV=1	SLC35F2	0.250828	1.68087	-0.676285	-0.425457
P62318	Small nuclear ribonucleoprotein Sm D3 OS=Homo sapiens OX=9606 GN=SNRPD3 PE=1 SV=1	SNRPD3	0.250065	1.57815	3.09954	3.3496
P60174	Triosephosphate isomerase OS=Homo sapiens OX=9606 GN=TPI1 PE=1 SV=3	TPI1	0.249826	0.911859	1.4619	1.71172
O75874	Isocitrate dehydrogenase [NADP] cytoplasmic OS=Homo sapiens OX=9606 GN=IDH1 PE=1 SV=2	IDH1	0.248998	1.13001	1.08221	1.33121
P14406	Cytochrome c oxidase subunit 7A2, mitochondrial OS=Homo sapiens OX=9606 GN=COX7A2 PE=1 SV=1	COX7A2	0.248998	1.31154	0.911088	1.16009
Q15526	Surfeit locus protein 1 OS=Homo sapiens OX=9606 GN=SURF1 PE=1 SV=1	SURF1	0.248912	0.370071	-1.0714	-0.822485
[truncated: 3,554 more rows]
