# Supplementary material for: HSV-2 triggers upregulation of MALAT1 in CD4+ T cells and promotes HIV latency reversal
Source: J Clin Invest. 2023 Jun 1;133(11):e164317. doi: 10.1172/JCI164317 (PMC10232005; doi:10.1172/JCI164317)
Supplement: Supplemental table 5 [file jci-133-164317-s027.xlsx]

## Sheet: Acetyl analysis
Supplementary Table 5: Histone peptide analysis of Empty mCherry vector (control) and VP16 transfected 2D10 cells. Values are relative abundances of the peptides normalized by the same peptide sequence in all its modified states.
Peptide	Empty vector	VP16	log2 fold change	Neg log2 p-value
TKQTAR(H3_3_8)
H3_3_8 unmod	0.882427	0.700524	-0.181902	3.43612
H3_3_8 K4me1	0.117573	0.299476	0.181902	3.43612
H3_3_8 K4me2	0	0	0
H3_3_8 K4me3	0	0	0
H3_3_8 K4ac	0	0	0
KSTGGKAPR(H3_9_17)
H3_9_17 unmod	0.245488	0.171447	-0.074041	6.34077
H3_9_17 K9me1	0.0837383	0.0877337	0.00399533	0.100755
H3_9_17 K9me2	0.0696553	0.130612	0.060957	3.21349
H3_9_17 K9me3	0.056646	0.070386	0.01374	4.65673
H3_9_17 K9ac	0.0219633	0.004967	-0.0169963	3.81504
H3_9_17 K14ac	0.28736	0.162621	-0.124739	5.48673
H3_9_17 K9me1K14ac	0.115919	0.0617847	-0.054134	5.48017
H3_9_17 K9me2K14ac	0.0461317	0.090004	0.0438723	6.04026
H3_9_17 K9me3K14ac	0.0226003	0.0352187	0.0126183	3.40397
H3_9_17 K9acK14ac	0.0504997	0.185226	0.134726	3.51773
KQLATKAAR(H3_18_26)
H3_18_26 unmod	0.559663	0.544671	-0.0149917	0.582843
H3_18_26 K23me1	4.33333e-06	0.000258	0.000253667	1.22038
H3_18_26 K18me1	5.73333e-05	0.000183333	0.000126	0.825406
H3_18_26 K18me1K23me1	0	0	0
H3_18_26 K18ac	0.029645	0.0171817	-0.0124633	1.62086
H3_18_26 K23ac	0.399889	0.428496	0.0286067	1.09603
H3_18_26 K18acK23ac	0.010741	0.00921033	-0.00153067	0.734077
KSAPATGGVKKPHR(H3_27_40)
H3_27_40 unmod	0.024827	0.0198883	-0.00493867	0.366528
H3_27_40 K36me1	0.00372033	0.00143833	-0.002282	3.68228
H3_27_40 K27me1	0.0545927	0.02323	-0.0313627	4.48705
H3_27_40 K27me2	0.346789	0.322198	-0.024591	3.02694
H3_27_40 K36me2	0.0275723	0.0375763	0.010004	5.4234
H3_27_40 K27me3	0.157288	0.10762	-0.049668	4.90418
H3_27_40 K36me3	0.0104547	0.00382167	-0.006633	2.16255
H3_27_40 K27me2K36me1	0.137549	0.167478	0.0299293	3.68281
H3_27_40 K27me1K36me2	0.064444	0.0922087	0.0277647	5.9027
H3_27_40 K27me1K36me1	0.005413	0.00171567	-0.00369733	1.68158
H3_27_40 K27me3K36me1	0.0351223	0.03574	0.000617667	0.174479
H3_27_40 K27me1K36me3	0.00281667	0	-0.00281667	1.5688
H3_27_40 K27me2K36me2	0.108819	0.163838	0.055019	3.61231
H3_27_40 K27me3K36me2	0.020592	0.0232457	0.00265367	0.244461
H3_27_40 K27ac	0	0	0
KSAPSTGGVKKPHR(H33_27_40)
H33_27_40 unmod	0	0	0
H33_27_40 K36me1	0	0	0
H33_27_40 K27me1	0	0	0
H33_27_40 K27me2	0.272433	0.252135	-0.0202983	0.112381
H33_27_40 K36me2	0.346384	0	-0.346384	2.16311
H33_27_40 K27me3	0.055904	0	-0.055904	1.63313
H33_27_40 K36me3	0.0168153	0.282847	0.266032	2.09443
H33_27_40 K27me2K36me1	0.220872	0.465018	0.244146	1.78014
H33_27_40 K27me1K36me2	0	0	0
H33_27_40 K27me1K36me1	0	0	0
H33_27_40 K27me3K36me1	0	0	0
H33_27_40 K27me1K36me3	0	0	0
H33_27_40 K27me2K36me2	0.0875917	0	-0.0875917	2.20827
H33_27_40 K27me3K36me2	0	0	0
H33_27_40 K27ac	0	0	0
YQKSTELLIR(H3_54_63)
H3_54_63 unmod	0.623659	0.663129	0.0394697	0.338375
H3_54_63 K56me1	0.063689	0.121429	0.05774	0.988094
H3_54_63 K56me2	0	0	0
H3_54_63 K56me3	0	0.00334433	0.00334433	1.24247
H3_54_63 K56ac	0.312651	0.212097	-0.100554	1.17271
EIAQDFKTDLR(H3_73_83)
H3_73_83 unmod	0.261638	0.289091	0.0274533	0.792002
H3_73_83 K79me1	0.001224	0.00154433	0.000320333	0.18584
H3_73_83 K79me2	0.715973	0.703	-0.0129737	0.471922
H3_73_83 K79me3	0.0211647	0.00636467	-0.0148	1.56547
H3_73_83 K79ac	0	0	0
VTIMPKDIQLAR(H3_117_128)
H3_117_128 unmod	1	1	0
H3_117_128 K122ac	0	0	0
GKGGKGLGKGGAKR(H4_4_17)
H4_4_17 unmod	0.690822	0.678597	-0.012225	0.359704
H4_4_17 K5ac	0.0552707	0.02186	-0.0334107	2.1408
H4_4_17 K8ac	0.0552707	0.0203733	-0.0348973	2.15731
H4_4_17 K12ac	0.0552707	0.0615293	0.00625867	1.22625
H4_4_17 K16ac	0.0552707	0.144862	0.089591	2.59337
H4_4_17 K5acK8ac	0.0127313	0.00486967	-0.00786167	2.90904
H4_4_17 K5acK12ac	0.0127313	0.00379133	-0.00894	2.97134
H4_4_17 K5acK16ac	0.0127313	0.0179317	0.00520033	1.12255
H4_4_17 K8acK12ac	0.0127313	0.00639333	-0.006338	2.65841
H4_4_17 K8acK16ac	0.0127313	0.00405333	-0.008678	2.98286
H4_4_17 K12acK16ac	0.0127313	0.0306233	0.017892	1.81385
H4_4_17 K5acK8acK12ac	0.00268533	0.00211967	-0.000565667	0.956565
H4_4_17 K5acK8acK16ac	0.00268533	0.001006	-0.00167933	3.85662
H4_4_17 K5acK12acK16ac	0.00268533	0.000994667	-0.00169067	3.83333
H4_4_17 K8acK12acK16ac	0.00268533	0.000994667	-0.00169067	3.83333
H4_4_17 K5acK8acK12acK16ac	0.000967	0	-0.000967	2.23515
KVLR(H4_20_23)
H4_20_23 unmod	0.231421	0.0894893	-0.141932	4.52644
H4_20_23 K20me1	0.511717	0.354817	-0.1569	10.3609
H4_20_23 K20me2	0	0	0
H4_20_23 K20me3	0.256862	0.555693	0.298831	7.50343
H4_20_23 K20ac	0	0	0
RGGVKR(H4_40_45)
H4_40_45 unmod	1	0.998663	-0.001337	1.97218
H4_40_45 K44ac	0	0.001337	0.001337	1.97218
KSAGAAKR(H14_25_32)
H14_25_32 unmod	0.076395	0.0807397	0.00434467	1.88993
H14_25_32 K25me1	0.00979933	0.00241967	-0.00737967	1.53946
H14_25_32 K25me2	0	0	0
H14_25_32 K25me3	0	0	0
H14_25_32 K25ac	0	0	0
H14_25_32 K31ac	0	0	0
H14_25_32 S26ac	0.0314637	0.0308053	-0.000658333	0.0346143
H14_25_32 S26ph	0.882342	0.886035	0.00369333	0.16583
KASGPPVSELITKAVAASKER(H12_33_53)
H12_33_53 unmod	0.680345	0.837834	0.157488	1.33055
H12_33_53 K33me1	0.211726	0.108959	-0.102766	0.763409
H12_33_53 K33me2	0.00321933	0	-0.00321933	1.24247
H12_33_53 K33me3	0	0	0
H12_33_53 K33ac	0.10471	0	-0.10471	1.24247
H12_33_53 S40ac	0	0.053207	0.053207	1.24247
KATGPPVSELITKAVAASKER(H15_36_56)
H15_36_56 unmod	0.249209	0.109926	-0.139283	1.79269
H15_36_56 K36me1	0.008844	0.0112207	0.00237667	0.190391
H15_36_56 K36me2	0	0	0
H15_36_56 K36me3	0.154031	0.0568003	-0.0972303	0.74922
H15_36_56 K36ac	0.515057	0.802506	0.28745	1.32332
H15_36_56 S43ac	0.0728593	0.0195463	-0.053313	1.04008
unmod(H1_1_35)
H1_1_35 H12.SETAPAAPAAAPPAEKAPVKKKAAKKAGGTPR	0.158125	0.12844	-0.0296853	0.356921
H1_1_35 H13.SETAPLAPTIPAPAEKTPVKKKAKKAGATAGKR	0.420719	0.551561	0.130842	0.475719
H1_1_35 H14.SETAPAAPAAPAPAEKTPVKKKAR	0.11372	0.0309633	-0.0827567	1.63292
H1_1_35 H15.SETAPAETATPAPVEKSPAKKKATKKAAGAGAAKR	0.307436	0.289036	-0.0183997	0.0889304
unmod(H1_54_81)
H1_54_81 H11.GGVSLAALKKALAAAGYDVEKNNSR	0	0	0
H1_54_81 H1v234.SGVSLAALKKALAAAGYDVEKNNSR	0.063201	0.596216	0.533015	2.19451
H1_54_81 H15.NGLSLAALKKALAAGGYDVEKNNSR	0	0	0
H1_54_81 H1T.VGMSLVALKKALAAAGYDVEKNNSR	0.603466	0.0704507	-0.533015	2.18219
KGNYAER(H2A1_36_42)
H2A1_36_42 unmod	0.768075	0.519352	-0.248723	10.2325
H2A1_36_42 K36ac	0.224707	0.480128	0.25542	11.0383
H2A1_36_42 Y39ac	0.00721733	0.00052	-0.00669733	2.44113
KGNYSER(H2A3_36_42)
H2A3_36_42 unmod	0.93104	0.929569	-0.00147067	0.220243
H2A3_36_42 K36ac	0.0618657	0.0570767	-0.004789	3.0829
H2A3_36_42 Y39ac	0.00709433	0.013354	0.00625967	1.2078
KGHYAER(H2AX_36_42)
H2AX_36_42 unmod	0.339434	0.568078	0.228644	3.70232
H2AX_36_42 K36ac	0.660566	0.141124	-0.519442	4.43155
H2AX_36_42 Y39ac	0	0.290798	0.290798	2.391
GKQGGKAR(H2A1_4_11)
H2A1_4_11 unmod	0.975028	0.940552	-0.0344767	3.7718
H2A1_4_11 K5ac	0.001535	0.006834	0.005299	2.53054
H2A1_4_11 K9ac	0.0200937	0.0313797	0.011286	2.16191
H2A1_4_11 K5acK9ac	0.000701333	0.00239233	0.001691	1.19318
H2A1_4_11 K9me1	0.000186667	0.000169667	-1.7e-05	0.119326
H2A1_4_11 K5me1	0.002455	0.018673	0.016218	1.52922
GKQGGKVR(H2AJ_4_11)
H2AJ_4_11 unmod	0.0467567	0.00425033	-0.0425063	1.549
H2AJ_4_11 K5ac	0.000436	0.00350267	0.00306667	1.08594
H2AJ_4_11 K9ac	0.005687	0.061875	0.056188	1.8691
H2AJ_4_11 K5acK9ac	0.620152	0.574187	-0.0459643	0.122357
H2AJ_4_11 K9me1	0.0234933	0.0188983	-0.004595	0.194194
H2AJ_4_11 K5me1	0.303475	0.337287	0.0338117	0.110907
GKTGGKAR(H2AX_4_11)
H2AX_4_11 unmod	0.86216	0.860501	-0.00165933	0.101778
H2AX_4_11 K5ac	0.00844633	0.0100627	0.00161633	0.749596
H2AX_4_11 K9ac	0.113612	0.111213	-0.002399	0.425566
H2AX_4_11 K5acK9ac	0.0127043	0.0125797	-0.000124667	0.0160398
H2AX_4_11 K9me1	0.000217667	0	-0.000217667	1.24247
H2AX_4_11 K5me1	0.00285933	0.005644	0.00278467	0.925841
SGRGKQGGKAR(H2A1_1_11)
H2A1_1_11 unmod	0.008531	0.0164143	0.00788333	1.20287
H2A1_1_11 S1ac	0.527316	0.35491	-0.172406	1.20116
H2A1_1_11 K5ac	0.464153	0.628675	0.164522	1.20031
AGGKAGKDSGKAKAKAVSR(H2AV_1_19)
H2AV_1_19 unmod	0.94906	0.798266	-0.150794	0.905642
H2AV_1_19 K4ac	0	0	0
H2AV_1_19 K7ac	0	0	0
H2AV_1_19 K11ac	0	0	0
H2AV_1_19 K15ac	0	0	0
H2AV_1_19 K4acK7ac	0.00565967	0	-0.00565967	1.24247
H2AV_1_19 K4acK11ac	0.00565967	0	-0.00565967	1.24247
H2AV_1_19 K4acK15ac	0.00565967	0	-0.00565967	1.24247
H2AV_1_19 K7acK11ac	0.00565967	0	-0.00565967	1.24247
H2AV_1_19 K7acK15ac	0.00565967	0	-0.00565967	1.24247
H2AV_1_19 K11acK15ac	0.00565967	0	-0.00565967	1.24247
H2AV_1_19 K7acK11acK15ac	0.00424533	0	-0.00424533	1.24247
H2AV_1_19 K4acK11acK15ac	0.00424533	0	-0.00424533	1.24247
H2AV_1_19 K4acK7acK15ac	0.00424533	0	-0.00424533	1.24247
H2AV_1_19 K4acK7acK11ac	0.00424533	0	-0.00424533	1.24247
H2AV_1_19 K4acK7acK11acK15ac	0	0.201734	0.201734	1.24247
AGGKAGKDSGKAKTKAVSR(H2AZ_1_19)
H2AZ_1_19 unmod	0.637667	0.355418	-0.282249	1.93255
H2AZ_1_19 K4ac	0.055045	0.090932	0.035887	0.857498
H2AZ_1_19 K7ac	0.055045	0.090932	0.035887	0.857498
H2AZ_1_19 K11ac	0.055045	0.0918807	0.0368357	0.899377
H2AZ_1_19 K15ac	0.055045	0.184843	0.129798	3.01607
H2AZ_1_19 K4acK7ac	0.000121	0.00077	0.000649	1.03192
H2AZ_1_19 K4acK11ac	0.000121	0.00077	0.000649	1.03192
H2AZ_1_19 K4acK15ac	0.000121	0.00077	0.000649	1.03192
H2AZ_1_19 K7acK11ac	0.000121	0.00077	0.000649	1.03192
H2AZ_1_19 K7acK15ac	0.000121	0.00077	0.000649	1.03192
H2AZ_1_19 K11acK15ac	0.000121	0.00077	0.000649	1.03192
H2AZ_1_19 K7acK11acK15ac	0.0353573	0.00594067	-0.0294167	3.37033
H2AZ_1_19 K4acK11acK15ac	0.0353573	0.00594067	-0.0294167	3.37033
H2AZ_1_19 K4acK7acK15ac	0.0353573	0.00751667	-0.0278407	3.19478
H2AZ_1_19 K4acK7acK11ac	0.0353573	0.161976	0.126619	1.01301
H2AZ_1_19 K4acK7acK11acK15ac	0	0	0
AKAKTR(H2A1_12_17)
H2A1_12_17 unmod	0.311457	0.364288	0.052831	1.5607
H2A1_12_17 K13ac	0.000938333	0.000100667	-0.000837667	7.76527
H2A1_12_17 K15ac	0.01199	0.00533333	-0.00665667	3.94356
H2A1_12_17 K15me1	0.0474103	0.424798	0.377388	2.44029
H2A1_12_17 K13me1	0.623992	0.204922	-0.41907	2.58715
H2A1_12_17 T16ac	0.004212	0.000558333	-0.00365367	8.69626
AKAKSR(H2A3_12_17)
H2A3_12_17 unmod	0.0381977	0.012473	-0.0257247	5.81285
H2A3_12_17 K13ac	0.000132333	2e-06	-0.000130333	1.62535
H2A3_12_17 K15ac	0.001761	0.000817	-0.000944	0.780137
H2A3_12_17 K15me1	0.068406	0.251864	0.183458	1.04549
H2A3_12_17 K13me1	0.891503	0.734845	-0.156658	0.861534
H2A3_12_17 S16ac	0	0	0
DNKKTR(H2A1_72_77)
H2A1_72_77 unmod	0.919197	0.808457	-0.11074	6.09228
H2A1_72_77 K74ac	0.080803	0.191543	0.11074	6.09228
unmod(H2A_1_88)
H2A_1_88 H2A14s.HLQLAIR	0.748782	0.791093	0.0423113	0.551447
H2A_1_88 H2AZ.AGGKAGKDSGKAKTKAVSR	0.182747	0.12093	-0.0618163	0.741703
H2A_1_88 H2AY.SAKAGVIFPVGR	0.000881667	0.00243667	0.001555	3.33211
H2A_1_88 H2AX.GKTGGKAR	0.0675897	0.0855393	0.0179497	1.64017
LAHYNKR(H2B1B_80_86)
H2B1B_80_86 unmod	0.910605	0.931865	0.0212597	0.903324
H2B1B_80_86 Y83ac	0.089395	0.0681353	-0.0212597	0.903324
LAHYSKR(H2B1A_81_87)
H2B1A_81_87 unmod	0.829805	0.81385	-0.015955	2.8062
H2B1A_81_87 K86ac	0.170195	0.18615	0.015955	2.8062
unmod(H2B_1_29)
H2B_1_29 1C.PEPAKSAPAPKKGSKKAVTKAQKKDGKKR	0.313836	0.153402	-0.160434	3.64394
H2B_1_29 1H.PDPAKSAPAPKKGSKKAVTKAQKKDGKKR	0.206488	0.445522	0.239034	1.11454
H2B_1_29 2F.PDPAKSAPAPKKGSKKAVTKVQKKDGKKR	0.0348307	0.0498937	0.015063	0.28976
H2B_1_29 1B.PEPSKSAPAPKKGSKKAITKAQKKDGKKR	0.14829	0.328251	0.179961	1.25654
H2B_1_29 1N.PEPSKSAPAPKKGSKKAVTKAQKKDGKKR	0	0	0
H2B_1_29 1D.PEPTKSAPAPKKGSKKAVTKAQKKDGKKR	0	0	0
H2B_1_29 1M.PEPVKSAPVPKKGSKKAINKAQKKDGKKR	0.066251	0.022932	-0.043319	0.764119
H2B_1_29 1L.PELAKSAPAPKKGSKKAVTKAQKKDGKKR	0.230303	0	-0.230303	2.41079
