# Supplementary material for: HSV-2 triggers upregulation of MALAT1 in CD4+ T cells and promotes HIV latency reversal
Source: J Clin Invest. 2023 Jun 1;133(11):e164317. doi: 10.1172/JCI164317 (PMC10232005; doi:10.1172/JCI164317)
Supplement: Supplemental table 6 [file jci-133-164317-s028.xlsx]

## Sheet: Ratios
Supplementary Table 6: Histone peptide analysis of control vs HSV-2 infected cells at 24h. Values are relative abundances of the peptides normalized by the same peptide sequence in all its modified states.
Peptide	NT	HSV	log2 fold change	Neg log2 p-value
TKQTAR(H3_3_8)
H3_3_8 unmod	0.858411	0.830446	-0.027965	5.00151
H3_3_8 K4me1	0.140415	0.168131	0.027716	4.76163
H3_3_8 K4me2	0.0007695	0.0001185	-0.000651	3.19848
H3_3_8 K4me3	0.0001685	6.55e-05	-0.000103	0.874682
H3_3_8 K4ac	0.000236	0.0012395	0.0010035	3.40879
KSTGGKAPR(H3_9_17)
H3_9_17 unmod	0.353035	0.205292	-0.147742	4.00626
H3_9_17 K9me1	0.091119	0.038913	-0.052206	6.13189
H3_9_17 K9me2	0.0682235	0.069601	0.0013775	0.467134
H3_9_17 K9me3	0.0606355	0.0597605	-0.000875	0.20875
H3_9_17 K9ac	0.0008535	0.0010635	0.00021	0.797752
H3_9_17 K14ac	0.298555	0.392056	0.093501	5.88697
H3_9_17 K9me1K14ac	0.0765515	0.136535	0.059983	5.91241
H3_9_17 K9me2K14ac	0.034538	0.061442	0.026904	4.24093
H3_9_17 K9me3K14ac	0.013678	0.0290095	0.0153315	6.74557
H3_9_17 K9acK14ac	0.002425	0.004364	0.001939	3.20738
KSTGGKAPR(H3_9_17)
H3_9_17 S10ph	6.35e-05	0.0004065	0.000343	0.996457
H3_9_17 K9me1S10ph	3.6e-05	0.0001155	7.95e-05	0.792689
H3_9_17 K9me2S10ph	1e-06	0.0003845	0.0003835	0.997612
H3_9_17 K9me3S10ph	6.8e-05	0.0004675	0.0003995	1.11863
H3_9_17 K9acS10ph	0	5e-07	5e-07	1
H3_9_17 S10phK14ac	0	3.25e-05	3.25e-05	6.67398
H3_9_17 K9me1S10phK14ac	0.000204	7.9e-05	-0.000125	0.943666
H3_9_17 K9me2S10phK14ac	1.15e-05	0.0003095	0.000298	1.2732
H3_9_17 K9me3S10phK14ac	0	0.000167	0.000167	1
H3_9_17 K9acS10phK14ac	1e-06	0	-1e-06	1
KQLATKAAR(H3_18_26)
H3_18_26 unmod	0.717818	0.636653	-0.0811655	5.77599
H3_18_26 K23me1	0.0003845	6.5e-06	-0.000378	1.42022
H3_18_26 K18me1	0.000334	8e-06	-0.000326	1.04397
H3_18_26 K18me1K23me1	0.001674	7.8e-05	-0.001596	0.984122
H3_18_26 K18ac	0.0110825	0.009541	-0.0015415	3.05824
H3_18_26 K23ac	0.259216	0.341624	0.082408	4.98529
H3_18_26 K18acK23ac	0.0094925	0.01209	0.0025975	3.57362
KSAPATGGVKKPHR(H3_27_40)
H3_27_40 unmod	0.058185	0.0273555	-0.0308295	6.41059
H3_27_40 K36me1	0.019885	0.012686	-0.007199	1.39727
H3_27_40 K27me1	0.0625775	0.053073	-0.0095045	3.98577
H3_27_40 K27me2	0.354043	0.331785	-0.022258	5.05312
H3_27_40 K36me2	0.020627	0.022915	0.002288	1.53374
H3_27_40 K27me3	0.175824	0.189266	0.0134415	3.14075
H3_27_40 K36me3	0.0445685	0.068618	0.0240495	4.88944
H3_27_40 K27me2K36me1	0.052796	0.038681	-0.014115	1.84007
H3_27_40 K27me1K36me2	0.0429095	0.054794	0.0118845	3.04654
H3_27_40 K27me1K36me1	0.0196435	0.024116	0.0044725	2.31142
H3_27_40 K27me3K36me1	0.0282145	0.035557	0.0073425	3.19653
H3_27_40 K27me1K36me3	0.0190475	0.01478	-0.0042675	2.30908
H3_27_40 K27me2K36me2	0.079914	0.10156	0.021646	1.77265
H3_27_40 K27me3K36me2	0.0203375	0.023723	0.0033855	1.50259
H3_27_40 K27ac	0.0007035	0	-0.0007035	7.02251
KSAPATGGVKKPHR(H3_27_40)
H3_27_40 S28ph	0.0006275	0.000201	-0.0004265	0.715297
H3_27_40 K27me1S28ph	6.8e-05	0.000385	0.000317	1.69438
H3_27_40 K27me2S28ph	1.6e-05	0.000269	0.000253	1.77535
H3_27_40 K27me3S28ph	1.15e-05	0.000235	0.0002235	1.35958
KSAPSTGGVKKPHR(H33_27_40)
H33_27_40 unmod	0.112826	0.003487	-0.109339	1.92513
H33_27_40 K36me1	0.0340665	0	-0.0340665	2.78723
H33_27_40 K27me1	0.0305475	0	-0.0305475	1.27418
H33_27_40 K27me2	0.22772	0.000336	-0.227384	3.92919
H33_27_40 K36me2	0.0610435	0.031386	-0.0296575	0.965359
H33_27_40 K27me3	0.0930875	0	-0.0930875	6.23505
H33_27_40 K36me3	0.0537035	0	-0.0537035	2.57166
H33_27_40 K27me2K36me1	0.0998785	0	-0.0998785	4.78483
H33_27_40 K27me1K36me2	0.069689	0.341511	0.271822	0.805864
H33_27_40 K27me1K36me1	0.0207685	0	-0.0207685	2.6788
H33_27_40 K27me3K36me1	0.0244515	0	-0.0244515	3.75262
H33_27_40 K27me1K36me3	0.033229	0.0661475	0.0329185	0.502231
H33_27_40 K27me2K36me2	0.117805	0	-0.117805	4.54905
H33_27_40 K27me3K36me2	0.011296	0	-0.011296	7.67211
H33_27_40 K27ac	0.000119	0	-0.000119	1
KSAPSTGGVKKPHR(H33_27_40)
H33_27_40 S28ph	0.009271	0.0548925	0.0456215	0.841735
H33_27_40 K27me1S28ph	0.0001725	0.500725	0.500552	1.00235
H33_27_40 K27me2S28ph	0.000192	0.000506	0.000314	0.630465
H33_27_40 K27me3S28ph	0.0001335	0.0010095	0.000876	0.87574
YRPGTVALR(H3_41_49)
H3_41_49 unmod	0.99958	0.999934	0.0003535	2.35085
H3_41_49 Y41ph	0.0004195	6.6e-05	-0.0003535	2.35085
YQKSTELLIR(H3_54_63)
H3_54_63 unmod	0.940154	0.995675	0.0555205	1.43141
H3_54_63 K56me1	0.0022715	0.0004495	-0.001822	0.811987
H3_54_63 K56me2	0.0400085	0.002142	-0.0378665	1.91386
H3_54_63 K56me3	0	0	0
H3_54_63 K56ac	0.0175665	0.0017345	-0.015832	0.922816
EIAQDFKTDLR(H3_73_83)
H3_73_83 unmod	0.860607	0.900346	0.039739	1.05807
H3_73_83 K79me1	0.06735	0.0447965	-0.0225535	1.07919
H3_73_83 K79me2	0.0704005	0.0534545	-0.016946	1.09819
H3_73_83 K79me3	0.0011275	0.0007445	-0.000383	1.08561
H3_73_83 K79ac	0.000515	0.000658	0.000143	1.65751
VTIMPKDIQLAR(H3_117_128)
H3_117_128 unmod	0.845206	0.881564	0.0363575	0.547872
H3_117_128 K122ac	0.154794	0.118436	-0.0363575	0.547872
GKGGKGLGKGGAKR(H4_4_17)
H4_4_17 unmod	0.622427	0.522698	-0.0997295	7.26691
H4_4_17 K5ac	0.0113495	0.013741	0.0023915	1.60736
H4_4_17 K8ac	0.019833	0.026974	0.007141	3.33154
H4_4_17 K12ac	0.030151	0.0637415	0.0335905	8.61303
H4_4_17 K16ac	0.236229	0.238117	0.0018885	0.477286
H4_4_17 K5acK8ac	0.002005	0.0036605	0.0016555	3.32181
H4_4_17 K5acK12ac	0.0050255	0.005368	0.0003425	1.17904
H4_4_17 K5acK16ac	0.004789	0.00553	0.000741	1.01275
H4_4_17 K8acK12ac	0.004489	0.012772	0.008283	2.45244
H4_4_17 K8acK16ac	0.0146715	0.023531	0.0088595	3.84212
H4_4_17 K12acK16ac	0.0330945	0.051176	0.0180815	2.70772
H4_4_17 K5acK8acK12ac	0.001943	0.006092	0.004149	1.11507
H4_4_17 K5acK8acK16ac	0.0026245	0.003809	0.0011845	1.51389
H4_4_17 K5acK12acK16ac	0.001337	0.0066665	0.0053295	1.27007
H4_4_17 K8acK12acK16ac	0.007649	0.0118935	0.0042445	2.30254
H4_4_17 K5acK8acK12acK16ac	0.002382	0.004229	0.001847	2.54346
KVLR(H4_20_23)
H4_20_23 unmod	0.463608	0.625829	0.16222	3.20635
H4_20_23 K20me1	0.460745	0.293073	-0.167671	3.45545
H4_20_23 K20me2	0.0570255	0.0522745	-0.004751	1.09708
H4_20_23 K20me3	0.0131965	0.019554	0.0063575	2.86578
H4_20_23 K20ac	0.0054245	0.009269	0.0038445	0.486416
DNIQGITKPAIR(H4_24_35)
H4_24_35 unmod	1	1	0
RGGVKR(H4_40_45)
H4_40_45 unmod	0.999026	0.999845	0.0008185	1.67534
H4_40_45 K44ac	0.000974	0.0001555	-0.0008185	1.67534
KTVTAMDVVYALKR(H4_79_92)
H4_79_92 unmod	1	1	0
unmod(H1_1_35)
H1_1_35 H12.SETAPAAPAAAPPAEKAPVKKKAAKKAGGTPR	0.0262565	0.0306725	0.004416	1.08805
H1_1_35 H13.SETAPLAPTIPAPAEKTPVKKKAKKAGATAGKR	0.0323155	0.0852625	0.052947	1.47944
H1_1_35 H14.SETAPAAPAAPAPAEKTPVKKKAR	0.80458	0.806829	0.002249	0.0191387
H1_1_35 H15.SETAPAETATPAPVEKSPAKKKATKKAAGAGAAKR	0.136848	0.0772365	-0.0596115	0.475883
unmod(H1_54_81)
H1_54_81 H11.GGVSLAALKKALAAAGYDVEKNNSR	0.418163	0.430572	0.012409	0.0815229
H1_54_81 H1v234.SGVSLAALKKALAAAGYDVEKNNSR	0.39612	0.43882	0.0426995	0.309493
H1_54_81 H15.NGLSLAALKKALAAGGYDVEKNNSR	0.185003	0.128993	-0.0560095	1.50131
H1_54_81 H1T.VGMSLVALKKALAAAGYDVEKNNSR	0.0007145	0.001616	0.0009015	2.09468
KGNYAER(H2A1_36_42)
H2A1_36_42 unmod	0.999916	0.999664	-0.0002515	0.947674
H2A1_36_42 K36ac	8.4e-05	0.0003355	0.0002515	0.947674
KGNYSER(H2A3_36_42)
H2A3_36_42 unmod	0.994485	0.993366	-0.0011195	0.301683
H2A3_36_42 K36ac	0.005515	0.0066345	0.0011195	0.301683
KGHYAER(H2AX_36_42)
H2AX_36_42 unmod	0.987736	0.994263	0.006527	0.889553
H2AX_36_42 K36ac	0.012264	0.005737	-0.006527	0.889553
GKQGGKAR(H2A1_4_11)
H2A1_4_11 unmod	0.966193	0.974737	0.008543	1.33755
H2A1_4_11 K5ac	0.025311	0.0122925	-0.0130185	8.14816
H2A1_4_11 K9ac	0.00533	0.004804	-0.000526	2.30141
H2A1_4_11 K5acK9ac	0.000412	0.0010815	0.0006695	5.20045
H2A1_4_11 K9me1	0.0015685	0.0065895	0.005021	0.949797
H2A1_4_11 K5me1	0.0011845	0.0004955	-0.000689	0.785851
GKQGGKVR(H2AJ_4_11)
H2AJ_4_11 unmod	0.0116655	0.0224815	0.010816	0.97643
H2AJ_4_11 K5ac	0.0007525	0.002732	0.0019795	0.890927
H2AJ_4_11 K9ac	0.001767	0.0034515	0.0016845	0.622063
H2AJ_4_11 K5acK9ac	0.956095	0.934994	-0.021101	0.701408
H2AJ_4_11 K9me1	0.0042985	0.0094705	0.005172	1.15802
H2AJ_4_11 K5me1	0.025422	0.026871	0.001449	0.126591
GKTGGKAR(H2AX_4_11)
H2AX_4_11 unmod	0.090257	0.072875	-0.017382	0.335766
H2AX_4_11 K5ac	0.0073025	0.015592	0.0082895	3.11047
H2AX_4_11 K9ac	0.0054325	0.014474	0.0090415	2.27007
H2AX_4_11 K5acK9ac	0.0002285	8.9e-05	-0.0001395	0.642705
H2AX_4_11 K9me1	0.667187	0.661679	-0.005508	0.123195
H2AX_4_11 K5me1	0.229593	0.235291	0.0056985	0.643141
SGRGKQGGKAR(H2A1_1_11)
H2A1_1_11 unmod	0.796887	0.0246045	-0.772282	3.78088
H2A1_1_11 S1ac	0.120864	0.959953	0.839089	3.5256
H2A1_1_11 K5ac	0.082249	0.015442	-0.066807	2.32593
AGGKAGKDSGKAKAKAVSR(H2AV_1_19)
H2AV_1_19 unmod	0.88752	0.909881	0.0223605	1.19481
H2AV_1_19 K4ac	0.0177125	0.019049	0.0013365	0.102246
H2AV_1_19 K7ac	0.0133455	0.009108	-0.0042375	0.468165
H2AV_1_19 K11ac	0.0206295	0.001397	-0.0192325	2.23655
H2AV_1_19 K15ac	0.019768	0.0094595	-0.0103085	1.09909
H2AV_1_19 K4acK7ac	0.0012585	0.0002825	-0.000976	0.790843
H2AV_1_19 K4acK11ac	0.001089	0.000558	-0.000531	0.476308
H2AV_1_19 K4acK15ac	0	0	0
H2AV_1_19 K7acK11ac	0.0014815	6e-05	-0.0014215	0.962974
H2AV_1_19 K7acK15ac	0.0003675	0	-0.0003675	1.02036
H2AV_1_19 K11acK15ac	0.0009425	0.0008705	-7.2e-05	0.174624
H2AV_1_19 K7acK11acK15ac	0.000874	0.004007	0.003133	0.795315
H2AV_1_19 K4acK11acK15ac	9.5e-06	0	-9.5e-06	1
H2AV_1_19 K4acK7acK15ac	0	0.0031155	0.0031155	1
H2AV_1_19 K4acK7acK11ac	0.0004555	0	-0.0004555	1.88381
H2AV_1_19 K4acK7acK11acK15ac	0.0345465	0.0422115	0.007665	0.275832
AGGKAGKDSGKAKTKAVSR(H2AZ_1_19)
H2AZ_1_19 unmod	0.895423	0.894871	-0.000552	0.114971
H2AZ_1_19 K4ac	0.018966	0.0175815	-0.0013845	0.199495
H2AZ_1_19 K7ac	0.024342	0.0059375	-0.0184045	4.34858
H2AZ_1_19 K11ac	0.0403115	0.047808	0.0074965	0.567942
H2AZ_1_19 K15ac	0.011575	0.0126825	0.0011075	0.616423
H2AZ_1_19 K4acK7ac	0.0020705	0.0035625	0.001492	0.738483
H2AZ_1_19 K4acK11ac	0.001262	0.000245	-0.001017	0.92532
H2AZ_1_19 K4acK15ac	0.001089	0.004539	0.00345	1.36552
H2AZ_1_19 K7acK11ac	0.000154	0.000418	0.000264	0.698771
H2AZ_1_19 K7acK15ac	0.0010845	0.001723	0.0006385	0.597336
H2AZ_1_19 K11acK15ac	0.0023695	0.0030265	0.000657	0.298305
H2AZ_1_19 K7acK11acK15ac	1.25e-05	0.000737	0.0007245	1.44681
H2AZ_1_19 K4acK11acK15ac	3.5e-06	0.002098	0.0020945	0.998468
H2AZ_1_19 K4acK7acK15ac	7.5e-06	0.0047635	0.004756	0.998554
H2AZ_1_19 K4acK7acK11ac	0	6.5e-06	6.5e-06	1
H2AZ_1_19 K4acK7acK11acK15ac	0.001329	0	-0.001329	1
AKAKTR(H2A1_12_17)
H2A1_12_17 unmod	0.513877	0.338209	-0.175669	2.01593
H2A1_12_17 K13ac	0.000282	8.9e-05	-0.000193	3.2017
H2A1_12_17 K15ac	0.257635	0.0863605	-0.171274	2.68286
H2A1_12_17 K13acK15ac	0.000579	0.0004815	-9.75e-05	0.687006
H2A1_12_17 K15me1	0.135992	0.501638	0.365646	2.86342
H2A1_12_17 K13me1	0.0916345	0.0732215	-0.018413	0.677947
AKAKSR(H2A3_12_17)
H2A3_12_17 unmod	0.33213	0.20269	-0.12944	3.90549
H2A3_12_17 K13ac	0.0003515	0.000247	-0.0001045	0.682138
H2A3_12_17 K15ac	0.0003865	0.000883	0.0004965	3.90737
H2A3_12_17 K13acK15ac	0.000767	0.0006085	-0.0001585	0.332461
H2A3_12_17 K15me1	0.660651	0.75667	0.0960195	5.94075
H2A3_12_17 K13me1	0.005713	0.038901	0.033188	2.10205
DNKKTR(H2A1_72_77)
H2A1_72_77 unmod	0.998248	0.979904	-0.0183445	3.26348
H2A1_72_77 K74ac	0.001752	0.0200965	0.0183445	3.26348
HLQLAIR(H2A_82_88)
H2A_82_88 unmod	1	1	0
unmod(H2A_1_88)
H2A_1_88 H2A14s.HLQLAIR	0.797628	0.817756	0.020128	1.28862
H2A_1_88 H2AZ.AGGKAGKDSGKAKTKAVSR	0.156834	0.13936	-0.017474	1.57778
H2A_1_88 H2AY.SAKAGVIFPVGR	0.003819	0.0139325	0.0101135	3.02226
H2A_1_88 H2AX.GKTGGKAR	0.041719	0.0289515	-0.0127675	2.86566
unmod(H2B_1_29)
H2B_1_29 1C.PEPAKSAPAPKKGSKKAVTKAQKKDGKKR	0.655708	0.662895	0.0071875	0.0610893
H2B_1_29 1H.PDPAKSAPAPKKGSKKAVTKAQKKDGKKR	0.0436085	0.0683745	0.024766	0.617435
H2B_1_29 2F.PDPAKSAPAPKKGSKKAVTKVQKKDGKKR	0.029173	0.0364365	0.0072635	0.238161
H2B_1_29 1B.PEPSKSAPAPKKGSKKAITKAQKKDGKKR	0.000258	0.0036315	0.0033735	2.86945
H2B_1_29 1N.PEPSKSAPAPKKGSKKAVTKAQKKDGKKR	0.024178	0.0273025	0.0031245	0.2941
H2B_1_29 1D.PEPTKSAPAPKKGSKKAVTKAQKKDGKKR	0.177491	0.095932	-0.081559	1.0146
H2B_1_29 1M.PEPVKSAPVPKKGSKKAINKAQKKDGKKR	0.011851	0.008686	-0.003165	2.24489
H2B_1_29 1L.PELAKSAPAPKKGSKKAVTKAQKKDGKKR	0.057732	0.096741	0.039009	0.625021
