# Supplementary material for: HSV-2 triggers upregulation of MALAT1 in CD4+ T cells and promotes HIV latency reversal
Source: J Clin Invest. 2023 Jun 1;133(11):e164317. doi: 10.1172/JCI164317 (PMC10232005; doi:10.1172/JCI164317)
Supplement: Supplemental table 7 [file jci-133-164317-s029.xlsx]

## Sheet: Processing
Supplementary Table 7: Proteomics results of mock-infected versus HSV-2 infected 2D10 cells at 24h. Values are expressed as log2 protein abundances, which have been normalized by the average value of protein distribution for each sample (n=2).
Accession	Description	Gene Symbol	log2 fold change	Neg log2 p-value	Mock-infected	HSV-2
P09853	Ribonucleoside-diphosphate reductase large subunit OS=Human herpesvirus 2 (strain 333) OX=10313 GN=RIR1 PE=3 SV=2	RIR1	12.4819	8.18038	-5.01129	7.4706
P06763	Envelope glycoprotein B OS=Human herpesvirus 2 (strain 333) OX=10313 GN=gB PE=1 SV=1	gB	12.3042	7.76411	-5.71073	6.59346
P04407	Thymidine kinase OS=Human herpesvirus 2 (strain 333) OX=10313 GN=TK PE=1 SV=2	TK	12.1199	6.22395	-5.74757	6.37234
Q69467	Envelope glycoprotein D OS=Human herpesvirus 2 (strain HG52) OX=10315 GN=gD PE=1 SV=1	gD	11.9373	13.7859	-5.74996	6.18738
P89454	Nuclear egress protein 1 OS=Human herpesvirus 2 (strain HG52) OX=10315 GN=NEC1 PE=3 SV=1	NEC1	11.9001	10.977	-5.7739	6.1262
P89469	Deoxyuridine 5'-triphosphate nucleotidohydrolase OS=Human herpesvirus 2 (strain HG52) OX=10315 GN=DUT PE=3 SV=1	DUT	11.5903	9.86121	-5.33806	6.25224
Q15063	Periostin OS=Homo sapiens OX=9606 GN=POSTN PE=1 SV=2	POSTN	11.5746	9.26215	-5.68326	5.89135
P89468	Tegument protein VP22 OS=Human herpesvirus 2 (strain HG52) OX=10315 GN=UL49 PE=3 SV=1		11.2355	7.00686	-5.7762	5.45932
P06489	Alkaline nuclease OS=Human herpesvirus 2 OX=10310 GN=UL12 PE=3 SV=1		11.1605	4.20791	-4.60493	6.5556
P89467	Tegument protein UL47 OS=Human herpesvirus 2 (strain HG52) OX=10315 GN=UL47 PE=3 SV=1		11.0349	9.9991	-4.41761	6.61731
P89460	Inner tegument protein OS=Human herpesvirus 2 (strain HG52) OX=10315 GN=UL37 PE=3 SV=1	UL37	10.7605	5.30413	-5.30835	5.45215
P89442	Major capsid protein OS=Human herpesvirus 2 (strain HG52) OX=10315 GN=MCP PE=3 SV=1	MCP	10.68	3.29371	-3.01985	7.66018
P89441	Triplex capsid protein 2 OS=Human herpesvirus 2 (strain HG52) OX=10315 GN=TRX2 PE=1 SV=1	TRX2	10.5596	4.89516	-3.11143	7.44821
P89444	Tegument protein UL21 OS=Human herpesvirus 2 (strain HG52) OX=10315 GN=UL21 PE=3 SV=1		10.3872	4.46282	-3.92526	6.46195
P36384	Major DNA-binding protein OS=Human herpesvirus 2 OX=10310 GN=DBP PE=3 SV=1	DBP	10.3417	3.54055	-4.16327	6.17842
P13158	Uracil-DNA glycosylase OS=Human herpesvirus 2 (strain 333) OX=10313 GN=UL2 PE=2 SV=1	UL2	10.3108	3.70301	-4.3786	5.93217
P28280	Nuclear protein UL4 OS=Human herpesvirus 2 (strain HG52) OX=10315 GN=UL4 PE=3 SV=1		10.2646	10.5802	-5.67632	4.58825
P89474	Transcriptional regulator ICP22 OS=Human herpesvirus 2 (strain HG52) OX=10315 GN=US1 PE=3 SV=1		10.2541	3.8518	-4.5834	5.67074
P89445	Envelope glycoprotein H OS=Human herpesvirus 2 (strain HG52) OX=10315 GN=gH PE=1 SV=1	gH	10.1863	7.28241	-5.74716	4.43914
P89439	Cytoplasmic envelopment protein 2 OS=Human herpesvirus 2 (strain HG52) OX=10315 GN=UL16 PE=3 SV=1	UL16	10.1735	7.92244	-5.64065	4.5329
P89466	Tegument protein UL46 OS=Human herpesvirus 2 (strain HG52) OX=10315 GN=UL46 PE=1 SV=1		10.0735	5.04026	-4.85663	5.21686
P89448	Capsid vertex component 2 OS=Human herpesvirus 2 (strain HG52) OX=10315 GN=CVC2 PE=3 SV=1	CVC2	10.0493	8.26975	-5.39406	4.65523
P69520	Ribonucleoside-diphosphate reductase small subunit OS=Human herpesvirus 2 (strain 333) OX=10313 GN=RIR2 PE=3 SV=1	RIR2	10.0322	5.04992	-4.64312	5.38906
P89463	DNA polymerase processivity factor OS=Human herpesvirus 2 (strain HG52) OX=10315 GN=UL42 PE=3 SV=1		9.85992	3.67782	-2.7381	7.12182
Q89730	Envelope glycoprotein C OS=Human herpesvirus 2 (strain HG52) OX=10315 GN=gC PE=1 SV=1	gC	9.73868	5.13547	-2.94955	6.78913
P89430	Cytoplasmic envelopment protein 1 OS=Human herpesvirus 2 (strain HG52) OX=10315 GN=UL7 PE=3 SV=1	UL7	9.72573	7.6816	-5.91287	3.81286
P89475	Envelope glycoprotein E OS=Human herpesvirus 2 (strain HG52) OX=10315 GN=gE PE=3 SV=1	gE	9.42922	4.95183	-5.06306	4.36616
P89453	DNA polymerase catalytic subunit OS=Human herpesvirus 2 (strain HG52) OX=10315 GN=UL30 PE=3 SV=1		9.33581	6.66879	-5.20909	4.12672
P89479	Probable RNA-binding protein OS=Human herpesvirus 2 (strain HG52) OX=10315 GN=US11 PE=3 SV=1	US11	9.22989	6.22766	-5.74557	3.48432
P89457	Nuclear egress protein 2 OS=Human herpesvirus 2 (strain HG52) OX=10315 GN=NEC2 PE=1 SV=1	NEC2	9.05125	3.84731	-2.8099	6.24135
P89459	Large tegument protein deneddylase OS=Human herpesvirus 2 (strain HG52) OX=10315 GN=UL36 PE=3 SV=1		9.04168	5.12218	-5.7829	3.25878
Q9H8V8	Putative uncharacterized protein FLJ13197 OS=Homo sapiens OX=9606 PE=5 SV=1		9.03173	8.43037	-5.73387	3.29787
P28284	E3 ubiquitin-protein ligase ICP0 OS=Human herpesvirus 2 (strain HG52) OX=10315 GN=RL2 PE=1 SV=1	RL2	9.01068	5.65251	-5.6766	3.33408
O60218	Aldo-keto reductase family 1 member B10 OS=Homo sapiens OX=9606 GN=AKR1B10 PE=1 SV=2	AKR1B10	8.9318	4.54864	-4.66919	4.26261
P89449	Capsid scaffolding protein OS=Human herpesvirus 2 (strain HG52) OX=10315 GN=UL26 PE=3 SV=1	UL26	8.82966	6.3294	-1.86417	6.96549
P06764	Envelope glycoprotein I OS=Human herpesvirus 2 (strain 333) OX=10313 GN=gI PE=3 SV=1	gI	8.65994	7.25559	-4.17715	4.48279
Q86539	Envelope glycoprotein N OS=Human herpesvirus 2 (strain HG52) OX=10315 GN=gN PE=3 SV=1	gN	8.58626	3.67888	-4.69242	3.89384
A6NGU5	Putative glutathione hydrolase 3 proenzyme OS=Homo sapiens OX=9606 GN=GGT3P PE=5 SV=2	GGT3P	8.54062	4.79955	-5.2321	3.30852
P04792	Heat shock protein beta-1 OS=Homo sapiens OX=9606 GN=HSPB1 PE=1 SV=2	HSPB1	8.52785	7.07778	-2.03817	6.48968
P89471	DNA primase OS=Human herpesvirus 2 (strain HG52) OX=10315 GN=UL52 PE=3 SV=1		8.28788	5.92216	-5.70844	2.57944
O75208	Ubiquinone biosynthesis protein COQ9, mitochondrial OS=Homo sapiens OX=9606 GN=COQ9 PE=1 SV=1	COQ9	8.26613	6.33523	-2.66864	5.59749
P00352	Retinal dehydrogenase 1 OS=Homo sapiens OX=9606 GN=ALDH1A1 PE=1 SV=2	ALDH1A1	8.24277	11.5226	-5.64152	2.60124
P68336	Tegument protein VP16 OS=Human herpesvirus 2 (strain HG52) OX=10315 GN=UL48 PE=1 SV=1		8.22641	3.68841	-2.67055	5.55585
P28281	Tegument protein UL55 OS=Human herpesvirus 2 (strain HG52) OX=10315 GN=UL55 PE=3 SV=1		8.17662	8.15761	-4.61931	3.55732
P08543	Ribonucleoside-diphosphate reductase large subunit OS=Human herpesvirus 1 (strain 17) OX=10299 GN=RIR1 PE=3 SV=2	RIR1	8.07344	4.64375	-2.71773	5.35571
P28278	Envelope glycoprotein L OS=Human herpesvirus 2 (strain HG52) OX=10315 GN=gL PE=1 SV=1	gL	8.06015	4.9563	-4.75809	3.30206
Q86UP3	Zinc finger homeobox protein 4 OS=Homo sapiens OX=9606 GN=ZFHX4 PE=1 SV=1	ZFHX4	8.03619	5.2745	-5.74491	2.29128
P28276	mRNA export factor OS=Human herpesvirus 2 (strain HG52) OX=10315 GN=UL54 PE=3 SV=1		7.99192	4.71293	-3.48541	4.5065
P13290	Envelope glycoprotein G OS=Human herpesvirus 2 (strain HG52) OX=10315 GN=gG PE=3 SV=1	gG	7.96376	7.33807	-0.817807	7.14595
Q96AY3	Peptidyl-prolyl cis-trans isomerase FKBP10 OS=Homo sapiens OX=9606 GN=FKBP10 PE=1 SV=1	FKBP10	7.7188	10.8534	-5.65956	2.05925
P06491	Major capsid protein OS=Human herpesvirus 1 (strain 17) OX=10299 GN=MCP PE=1 SV=1	MCP	7.67332	4.15682	-1.80832	5.865
Q05639	Elongation factor 1-alpha 2 OS=Homo sapiens OX=9606 GN=EEF1A2 PE=1 SV=1	EEF1A2	7.66718	7.38412	-5.66372	2.00346
Q9NTN9	Semaphorin-4G OS=Homo sapiens OX=9606 GN=SEMA4G PE=1 SV=1	SEMA4G	7.66323	6.19635	-5.7593	1.90392
Q09666	Neuroblast differentiation-associated protein AHNAK OS=Homo sapiens OX=9606 GN=AHNAK PE=1 SV=2	AHNAK	7.63181	8.45467	-5.62034	2.01148
P13294	Cytoplasmic envelopment protein 3 OS=Human herpesvirus 2 (strain HG52) OX=10315 GN=UL11 PE=1 SV=3		7.56306	7.0508	-5.80538	1.75769
P89458	Small capsomere-interacting protein OS=Human herpesvirus 2 (strain HG52) OX=10315 GN=SCP PE=1 SV=1	SCP	7.53436	7.19604	-4.43719	3.09717
P89436	Serine/threonine-protein kinase UL13 OS=Human herpesvirus 2 (strain HG52) OX=10315 GN=UL13 PE=1 SV=1		7.52676	8.24074	-3.9264	3.60037
P10221	Inner tegument protein OS=Human herpesvirus 1 (strain 17) OX=10299 GN=UL37 PE=1 SV=1	UL37	7.46969	7.89249	-2.82284	4.64685
P09936	Ubiquitin carboxyl-terminal hydrolase isozyme L1 OS=Homo sapiens OX=9606 GN=UCHL1 PE=1 SV=2	UCHL1	7.46777	6.29445	-3.41844	4.04933
P05783	Keratin, type I cytoskeletal 18 OS=Homo sapiens OX=9606 GN=KRT18 PE=1 SV=2	KRT18	7.45052	7.66147	-3.07616	4.37436
Q9UP52	Transferrin receptor protein 2 OS=Homo sapiens OX=9606 GN=TFR2 PE=1 SV=1	TFR2	7.4308	10.1332	-5.72716	1.70365
P89455	Packaging protein UL32 OS=Human herpesvirus 2 (strain HG52) OX=10315 GN=UL32 PE=3 SV=1	UL32	7.42811	4.86973	-5.5713	1.85682
Q5T848	Probable G-protein coupled receptor 158 OS=Homo sapiens OX=9606 GN=GPR158 PE=1 SV=1	GPR158	7.423	3.74034	-4.70096	2.72204
P20815	Cytochrome P450 3A5 OS=Homo sapiens OX=9606 GN=CYP3A5 PE=1 SV=1	CYP3A5	7.40328	3.11711	-4.35562	3.04766
P10225	Virion host shutoff protein OS=Human herpesvirus 1 (strain 17) OX=10299 GN=UL41 PE=1 SV=1	UL41	7.36251	7.90877	-5.71186	1.65065
P10226	DNA polymerase processivity factor OS=Human herpesvirus 1 (strain 17) OX=10299 GN=UL42 PE=1 SV=1		7.33388	4.96813	-2.4471	4.88678
Q8WXE9	Stonin-2 OS=Homo sapiens OX=9606 GN=STON2 PE=1 SV=1	STON2	7.28087	5.24967	-5.60815	1.67272
P10210	Capsid scaffolding protein OS=Human herpesvirus 1 (strain 17) OX=10299 GN=UL26 PE=1 SV=1	UL26	7.25539	5.47422	-4.78547	2.46992
P89478	Virion protein US10 OS=Human herpesvirus 2 (strain HG52) OX=10315 GN=US10 PE=2 SV=1	US10	7.10025	8.29955	-3.80199	3.29825
P17655	Calpain-2 catalytic subunit OS=Homo sapiens OX=9606 GN=CAPN2 PE=1 SV=6	CAPN2	7.06841	5.96222	-5.6381	1.43031
P06483	Envelope protein UL45 OS=Human herpesvirus 2 (strain 333) OX=10313 GN=UL45 PE=1 SV=1		7.01411	7.342	-2.73671	4.2774
P22352	Glutathione peroxidase 3 OS=Homo sapiens OX=9606 GN=GPX3 PE=1 SV=2	GPX3	7.0062	11.7966	-5.71219	1.29401
P42126	Enoyl-CoA delta isomerase 1, mitochondrial OS=Homo sapiens OX=9606 GN=ECI1 PE=1 SV=1	ECI1	7.00113	4.80847	-5.671	1.33013
P15924	Desmoplakin OS=Homo sapiens OX=9606 GN=DSP PE=1 SV=3	DSP	6.94662	8.28517	-4.47548	2.47114
P08237	ATP-dependent 6-phosphofructokinase, muscle type OS=Homo sapiens OX=9606 GN=PFKM PE=1 SV=2	PFKM	6.90034	5.8338	-5.72525	1.17509
O60716	Catenin delta-1 OS=Homo sapiens OX=9606 GN=CTNND1 PE=1 SV=1	CTNND1	6.84055	7.68389	-5.73828	1.10227
P05106	Integrin beta-3 OS=Homo sapiens OX=9606 GN=ITGB3 PE=1 SV=2	ITGB3	6.83017	9.23379	-5.64238	1.18779
Q07812	Apoptosis regulator BAX OS=Homo sapiens OX=9606 GN=BAX PE=1 SV=1	BAX	6.81047	8.07804	-5.7392	1.07127
P13647	Keratin, type II cytoskeletal 5 OS=Homo sapiens OX=9606 GN=KRT5 PE=1 SV=3	KRT5	6.74263	7.49181	-5.7424	1.00023
P05026	Sodium/potassium-transporting ATPase subunit beta-1 OS=Homo sapiens OX=9606 GN=ATP1B1 PE=1 SV=1	ATP1B1	6.71789	14.297	-5.77377	0.944128
P22486	Triplex capsid protein 1 OS=Human herpesvirus 2 (strain G) OX=10314 GN=TRX1 PE=3 SV=1	TRX1	6.62461	3.06195	-0.227974	6.39664
P29972	Aquaporin-1 OS=Homo sapiens OX=9606 GN=AQP1 PE=1 SV=3	AQP1	6.61732	12.5618	-5.6318	0.985517
P89447	Protein UL24 OS=Human herpesvirus 2 (strain HG52) OX=10315 GN=UL24 PE=2 SV=1		6.60253	4.22462	-4.25543	2.3471
O15460	Prolyl 4-hydroxylase subunit alpha-2 OS=Homo sapiens OX=9606 GN=P4HA2 PE=1 SV=1	P4HA2	6.6007	8.26121	-5.5683	1.0324
P15559	NAD(P)H dehydrogenase [quinone] 1 OS=Homo sapiens OX=9606 GN=NQO1 PE=1 SV=1	NQO1	6.59121	6.05488	-4.84908	1.74212
P89440	Capsid vertex component 1 OS=Human herpesvirus 2 (strain HG52) OX=10315 GN=CVC1 PE=3 SV=1	CVC1	6.54247	10.64	-3.10922	3.43325
P58107	Epiplakin OS=Homo sapiens OX=9606 GN=EPPK1 PE=1 SV=3	EPPK1	6.49897	4.94337	-5.34083	1.15814
P22485	Envelope glycoprotein K OS=Human herpesvirus 2 (strain HG52) OX=10315 GN=gK PE=3 SV=3	gK	6.47362	5.77069	-5.24336	1.23026
P52943	Cysteine-rich protein 2 OS=Homo sapiens OX=9606 GN=CRIP2 PE=1 SV=1	CRIP2	6.45371	3.24212	-4.54681	1.9069
Q9N2K0	HERV-H_2q24.3 provirus ancestral Env polyprotein OS=Homo sapiens OX=9606 PE=2 SV=1		6.45278	5.25377	-5.73106	0.721722
Q9HC77	Centromere protein J OS=Homo sapiens OX=9606 GN=CENPJ PE=1 SV=2	CENPJ	6.44373	5.40024	-5.60979	0.833935
Q9H0B6	Kinesin light chain 2 OS=Homo sapiens OX=9606 GN=KLC2 PE=1 SV=1	KLC2	6.4367	5.09545	-5.63314	0.803555
P30837	Aldehyde dehydrogenase X, mitochondrial OS=Homo sapiens OX=9606 GN=ALDH1B1 PE=1 SV=3		6.40065	5.32808	-5.36091	1.03974
P09455	Retinol-binding protein 1 OS=Homo sapiens OX=9606 GN=RBP1 PE=1 SV=2	RBP1	6.31576	9.9095	-4.94581	1.36995
Q9UIF7	Adenine DNA glycosylase OS=Homo sapiens OX=9606 GN=MUTYH PE=1 SV=1	MUTYH	6.31217	9.70353	-5.67706	0.635108
P89477	Envelope protein US9 OS=Human herpesvirus 2 (strain HG52) OX=10315 GN=US9 PE=3 SV=1		6.31169	4.23481	-5.78533	0.526351
P30511	HLA class I histocompatibility antigen, alpha chain F OS=Homo sapiens OX=9606 GN=HLA-F PE=1 SV=3	HLA-F	6.29409	5.81735	-5.67264	0.621457
Q03135	Caveolin-1 OS=Homo sapiens OX=9606 GN=CAV1 PE=1 SV=4	CAV1	6.26757	7.68988	-5.63913	0.628447
P89438	Tripartite terminase subunit 3 OS=Human herpesvirus 2 (strain HG52) OX=10315 GN=TRM3 PE=3 SV=1	TRM3	6.25413	8.88473	-5.6982	0.555939
P89429	Portal protein OS=Human herpesvirus 2 (strain HG52) OX=10315 GN=UL6 PE=3 SV=1	UL6	6.24799	4.97168	-5.72433	0.523663
Q7Z4S6	Kinesin-like protein KIF21A OS=Homo sapiens OX=9606 GN=KIF21A PE=1 SV=2	KIF21A	6.23921	8.37659	-5.66431	0.574895
P10211	Envelope glycoprotein B OS=Human herpesvirus 1 (strain 17) OX=10299 GN=gB PE=1 SV=1	gB	6.22361	1.99684	-2.95731	3.2663
P89451	Tripartite terminase subunit 1 OS=Human herpesvirus 2 (strain HG52) OX=10315 GN=TRM1 PE=3 SV=1	TRM1	6.19015	4.11683	-5.12059	1.06956
Q16831	Uridine phosphorylase 1 OS=Homo sapiens OX=9606 GN=UPP1 PE=1 SV=1	UPP1	6.18926	8.26594	-5.75465	0.43461
Q15165	Serum paraoxonase/arylesterase 2 OS=Homo sapiens OX=9606 GN=PON2 PE=1 SV=4	PON2	6.18192	6.10609	-5.97795	0.203973
P28275	Uracil-DNA glycosylase OS=Human herpesvirus 2 (strain HG52) OX=10315 GN=UL2 PE=3 SV=1		6.10519	7.64805	-5.67482	0.430368
O14683	Tumor protein p53-inducible protein 11 OS=Homo sapiens OX=9606 GN=TP53I11 PE=1 SV=2	TP53I11	6.07693	4.3791	-5.70084	0.376092
O00159	Unconventional myosin-Ic OS=Homo sapiens OX=9606 GN=MYO1C PE=1 SV=4	MYO1C	6.011	3.78789	-4.92546	1.08554
P02511	Alpha-crystallin B chain OS=Homo sapiens OX=9606 GN=CRYAB PE=1 SV=2	CRYAB	6.00981	4.07141	-4.7327	1.27711
P23276	Kell blood group glycoprotein OS=Homo sapiens OX=9606 GN=KEL PE=1 SV=2	KEL	5.97869	5.50243	-5.63472	0.343973
P04275	von Willebrand factor OS=Homo sapiens OX=9606 GN=VWF PE=1 SV=4	VWF	5.97558	7.05416	-5.65341	0.322172
P49419	Alpha-aminoadipic semialdehyde dehydrogenase OS=Homo sapiens OX=9606 GN=ALDH7A1 PE=1 SV=5	ALDH7A1	5.96843	9.05785	-5.61488	0.353557
P43304	Glycerol-3-phosphate dehydrogenase, mitochondrial OS=Homo sapiens OX=9606 GN=GPD2 PE=1 SV=3	GPD2	5.96277	8.10713	-5.9544	0.00836754
Q15149	Plectin OS=Homo sapiens OX=9606 GN=PLEC PE=1 SV=3	PLEC	5.91473	10.3433	-1.11604	4.79868
P04294	Alkaline nuclease OS=Human herpesvirus 1 (strain 17) OX=10299 GN=UL12 PE=1 SV=1		5.9143	0.97518	-5.62089	0.293411
P29762	Cellular retinoic acid-binding protein 1 OS=Homo sapiens OX=9606 GN=CRABP1 PE=1 SV=2	CRABP1	5.88257	12.4999	-5.76818	0.114392
P13287	Serine/threonine-protein kinase US3 OS=Human herpesvirus 2 (strain HG52) OX=10315 GN=US3 PE=3 SV=1	US3	5.87782	5.5212	-1.60687	4.27095
P16152	Carbonyl reductase [NADPH] 1 OS=Homo sapiens OX=9606 GN=CBR1 PE=1 SV=3	CBR1	5.85209	5.18617	-2.66408	3.18801
Q9ULC5	Long-chain-fatty-acid--CoA ligase 5 OS=Homo sapiens OX=9606 GN=ACSL5 PE=1 SV=1	ACSL5	5.85118	4.83255	-5.64366	0.207525
P13292	Protein US2 OS=Human herpesvirus 2 (strain HG52) OX=10315 GN=US2 PE=1 SV=3		5.85118	5.18105	-2.87744	2.97374
Q9BSH5	Haloacid dehalogenase-like hydrolase domain-containing protein 3 OS=Homo sapiens OX=9606 GN=HDHD3 PE=1 SV=1	HDHD3	5.84999	10.78	-1.50336	4.34664
Q13641	Trophoblast glycoprotein OS=Homo sapiens OX=9606 GN=TPBG PE=1 SV=1	TPBG	5.8341	5.16585	-5.58271	0.25139
P26006	Integrin alpha-3 OS=Homo sapiens OX=9606 GN=ITGA3 PE=1 SV=5	ITGA3	5.82642	4.11926	-5.23143	0.594986
P89431	DNA helicase/primase complex-associated protein OS=Human herpesvirus 2 (strain HG52) OX=10315 GN=UL8 PE=3 SV=1		5.8247	7.68432	-4.53358	1.29112
Q8WZ64	Arf-GAP with Rho-GAP domain, ANK repeat and PH domain-containing protein 2 OS=Homo sapiens OX=9606 GN=ARAP2 PE=1 SV=3	ARAP2	5.8235	9.43553	-5.68122	0.142275
P89470	Tegument protein UL51 OS=Human herpesvirus 2 (strain HG52) OX=10315 GN=UL51 PE=3 SV=1		5.78284	7.23101	-2.39685	3.38599
O00469	Procollagen-lysine,2-oxoglutarate 5-dioxygenase 2 OS=Homo sapiens OX=9606 GN=PLOD2 PE=1 SV=2	PLOD2	5.77591	4.03724	-5.09678	0.679129
P09382	Galectin-1 OS=Homo sapiens OX=9606 GN=LGALS1 PE=1 SV=2	LGALS1	5.71531	7.55749	0.278651	5.99396
Q5T1C6	Acyl-coenzyme A thioesterase THEM4 OS=Homo sapiens OX=9606 GN=THEM4 PE=1 SV=1	THEM4	5.69796	7.506	-5.66342	0.0345416
Q14914	Prostaglandin reductase 1 OS=Homo sapiens OX=9606 GN=PTGR1 PE=1 SV=2	PTGR1	5.67141	6.35592	-5.26991	0.401501
P31949	Protein S100-A11 OS=Homo sapiens OX=9606 GN=S100A11 PE=1 SV=2	S100A11	5.67076	8.19496	-5.71704	-0.0462773
Q709F0	Acyl-CoA dehydrogenase family member 11 OS=Homo sapiens OX=9606 GN=ACAD11 PE=1 SV=3	ACAD11	5.6543	9.45227	-5.66761	-0.0133103
P42330	Aldo-keto reductase family 1 member C3 OS=Homo sapiens OX=9606 GN=AKR1C3 PE=1 SV=4	AKR1C3	5.57875	9.38876	-5.68878	-0.110037
Q9NW15	Anoctamin-10 OS=Homo sapiens OX=9606 GN=ANO10 PE=1 SV=2	ANO10	5.57051	5.80459	-5.7482	-0.177687
Q9NR12	PDZ and LIM domain protein 7 OS=Homo sapiens OX=9606 GN=PDLIM7 PE=1 SV=1	PDLIM7	5.5309	3.43838	-4.90326	0.627638
O43196	MutS protein homolog 5 OS=Homo sapiens OX=9606 GN=MSH5 PE=1 SV=1	MSH5	5.51905	5.575	1.45979	6.97884
Q96FW1	Ubiquitin thioesterase OTUB1 OS=Homo sapiens OX=9606 GN=OTUB1 PE=1 SV=2	OTUB1	5.50707	6.9089	-5.65306	-0.145989
P90493	Major viral transcription factor ICP4 homolog OS=Human herpesvirus 2 (strain HG52) OX=10315 GN=ICP4 PE=3 SV=1	ICP4	5.48196	6.37393	-1.10337	4.3786
P08183	ATP-dependent translocase ABCB1 OS=Homo sapiens OX=9606 GN=ABCB1 PE=1 SV=3	ABCB1	5.46767	9.59165	-5.14488	0.322789
O15075	Serine/threonine-protein kinase DCLK1 OS=Homo sapiens OX=9606 GN=DCLK1 PE=1 SV=2	DCLK1	5.44337	2.93542	-4.46527	0.978098
Q15417	Calponin-3 OS=Homo sapiens OX=9606 GN=CNN3 PE=1 SV=1	CNN3	5.41878	5.29699	-4.20862	1.21016
Q8N4J0	Carnosine N-methyltransferase OS=Homo sapiens OX=9606 GN=CARNMT1 PE=1 SV=1	CARNMT1	5.39602	7.7361	-0.314921	5.0811
P10415	Apoptosis regulator Bcl-2 OS=Homo sapiens OX=9606 GN=BCL2 PE=1 SV=2	BCL2	5.37706	9.35066	-5.644	-0.266941
P00568	Adenylate kinase isoenzyme 1 OS=Homo sapiens OX=9606 GN=AK1 PE=1 SV=3	AK1	5.27473	7.60545	-5.6181	-0.343362
Q96FN4	Copine-2 OS=Homo sapiens OX=9606 GN=CPNE2 PE=1 SV=3	CPNE2	5.2508	9.47948	-5.67032	-0.419521
P38435	Vitamin K-dependent gamma-carboxylase OS=Homo sapiens OX=9606 GN=GGCX PE=1 SV=2	GGCX	5.2505	4.4555	-5.69878	-0.448285
O14531	Dihydropyrimidinase-related protein 4 OS=Homo sapiens OX=9606 GN=DPYSL4 PE=1 SV=2	DPYSL4	5.20492	4.68133	-5.68112	-0.476209
P05787	Keratin, type II cytoskeletal 8 OS=Homo sapiens OX=9606 GN=KRT8 PE=1 SV=7	KRT8	5.19828	6.91076	-2.5712	2.62708
P39060	Collagen alpha-1(XVIII) chain OS=Homo sapiens OX=9606 GN=COL18A1 PE=1 SV=5	COL18A1	5.19624	8.50834	-3.10918	2.08706
A4D1P6	WD repeat-containing protein 91 OS=Homo sapiens OX=9606 GN=WDR91 PE=1 SV=2	WDR91	5.16309	4.74264	-5.6619	-0.498812
Q6UXI9	Nephronectin OS=Homo sapiens OX=9606 GN=NPNT PE=2 SV=3	NPNT	5.16171	9.96022	-5.73754	-0.575829
Q96QF0	Rab-3A-interacting protein OS=Homo sapiens OX=9606 GN=RAB3IP PE=1 SV=1	RAB3IP	5.15246	5.54292	-5.69548	-0.543015
P00966	Argininosuccinate synthase OS=Homo sapiens OX=9606 GN=ASS1 PE=1 SV=2	ASS1	5.0871	8.2995	-5.73283	-0.645728
P28283	Neurovirulence factor ICP34.5 OS=Human herpesvirus 2 (strain HG52) OX=10315 GN=RL1 PE=3 SV=1	RL1	5.07401	5.7153	-5.73817	-0.664153
P54652	Heat shock-related 70 kDa protein 2 OS=Homo sapiens OX=9606 GN=HSPA2 PE=1 SV=1	HSPA2	5.07004	3.91412	-5.61087	-0.540829
P21980	Protein-glutamine gamma-glutamyltransferase 2 OS=Homo sapiens OX=9606 GN=TGM2 PE=1 SV=2	TGM2	5.06156	10.5472	-2.91664	2.14492
Q9UBR2	Cathepsin Z OS=Homo sapiens OX=9606 GN=CTSZ PE=1 SV=1	CTSZ	5.05633	5.78214	-5.79767	-0.74134
Q9UMR2	ATP-dependent RNA helicase DDX19B OS=Homo sapiens OX=9606 GN=DDX19B PE=1 SV=1	DDX19B	5.04437	6.06447	-5.67424	-0.629877
Q9BXF6	Rab11 family-interacting protein 5 OS=Homo sapiens OX=9606 GN=RAB11FIP5 PE=1 SV=1	RAB11FIP5	5.03922	5.54576	-5.27211	-0.232886
O60656	UDP-glucuronosyltransferase 1A9 OS=Homo sapiens OX=9606 GN=UGT1A9 PE=1 SV=1	UGT1A9	5.03519	4.5056	-5.65651	-0.621324
Q9HBX8	Leucine-rich repeat-containing G-protein coupled receptor 6 OS=Homo sapiens OX=9606 GN=LGR6 PE=1 SV=3	LGR6	5.01114	8.79472	-5.58341	-0.572269
P51153	Ras-related protein Rab-13 OS=Homo sapiens OX=9606 GN=RAB13 PE=1 SV=1	RAB13	4.98674	2.87388	-4.51139	0.475348
Q8TB37	Iron-sulfur protein NUBPL OS=Homo sapiens OX=9606 GN=NUBPL PE=1 SV=3	NUBPL	4.98022	6.99635	-5.6931	-0.712879
Q9UM54	Unconventional myosin-VI OS=Homo sapiens OX=9606 GN=MYO6 PE=1 SV=4	MYO6	4.95874	7.46355	-5.69724	-0.738503
Q16822	Phosphoenolpyruvate carboxykinase [GTP], mitochondrial OS=Homo sapiens OX=9606 GN=PCK2 PE=1 SV=4	PCK2	4.94913	12.3032	-4.35025	0.59888
Q9Y281	Cofilin-2 OS=Homo sapiens OX=9606 GN=CFL2 PE=1 SV=1	CFL2	4.93017	5.3903	-5.10838	-0.178209
Q8NCK7	Monocarboxylate transporter 11 OS=Homo sapiens OX=9606 GN=SLC16A11 PE=1 SV=1	SLC16A11	4.92835	8.73667	-5.69988	-0.771528
P43246	DNA mismatch repair protein Msh2 OS=Homo sapiens OX=9606 GN=MSH2 PE=1 SV=1	MSH2	4.91514	4.75512	-5.51812	-0.602985
P20020	Plasma membrane calcium-transporting ATPase 1 OS=Homo sapiens OX=9606 GN=ATP2B1 PE=1 SV=4	ATP2B1	4.9135	6.48895	-5.67788	-0.764382
Q96LJ7	Dehydrogenase/reductase SDR family member 1 OS=Homo sapiens OX=9606 GN=DHRS1 PE=1 SV=1	DHRS1	4.91179	3.98486	-5.70444	-0.792643
Q14195	Dihydropyrimidinase-related protein 3 OS=Homo sapiens OX=9606 GN=DPYSL3 PE=1 SV=1	DPYSL3	4.89838	8.92579	-2.68158	2.2168
Q9H4G0	Band 4.1-like protein 1 OS=Homo sapiens OX=9606 GN=EPB41L1 PE=1 SV=2	EPB41L1	4.89784	3.38732	-5.67578	-0.777939
Q96DC8	Enoyl-CoA hydratase domain-containing protein 3, mitochondrial OS=Homo sapiens OX=9606 GN=ECHDC3 PE=1 SV=2	ECHDC3	4.89601	9.10809	-5.58406	-0.688047
Q9UM13	Anaphase-promoting complex subunit 10 OS=Homo sapiens OX=9606 GN=ANAPC10 PE=1 SV=1	ANAPC10	4.86106	3.41605	-5.57168	-0.710624
P21926	CD9 antigen OS=Homo sapiens OX=9606 GN=CD9 PE=1 SV=4	CD9	4.82425	4.55294	-5.5614	-0.737151
P89432	Replication origin-binding protein OS=Human herpesvirus 2 (strain HG52) OX=10315 GN=UL9 PE=3 SV=2		4.82107	9.69057	-2.81598	2.00509
P05091	Aldehyde dehydrogenase, mitochondrial OS=Homo sapiens OX=9606 GN=ALDH2 PE=1 SV=2	ALDH2	4.81592	6.6416	-3.33575	1.48017
P06756	Integrin alpha-V OS=Homo sapiens OX=9606 GN=ITGAV PE=1 SV=2	ITGAV	4.78338	4.53437	-3.5328	1.25058
Q9HAU0	Pleckstrin homology domain-containing family A member 5 OS=Homo sapiens OX=9606 GN=PLEKHA5 PE=1 SV=1	PLEKHA5	4.78143	4.82541	-5.71109	-0.929657
Q9H2A2	2-aminomuconic semialdehyde dehydrogenase OS=Homo sapiens OX=9606 GN=ALDH8A1 PE=1 SV=1	ALDH8A1	4.76696	5.11912	-5.74093	-0.973971
P41229	Lysine-specific demethylase 5C OS=Homo sapiens OX=9606 GN=KDM5C PE=1 SV=2	KDM5C	4.76434	4.7795	-5.62792	-0.863583
O00468	Agrin OS=Homo sapiens OX=9606 GN=AGRN PE=1 SV=6	AGRN	4.7633	4.55828	-6.20688	-1.44358
P16070	CD44 antigen OS=Homo sapiens OX=9606 GN=CD44 PE=1 SV=3	CD44	4.74465	4.98281	-5.62374	-0.879086
P52701	DNA mismatch repair protein Msh6 OS=Homo sapiens OX=9606 GN=MSH6 PE=1 SV=2	MSH6	4.74179	5.10763	-4.69806	0.0437288
Q969Z3	Mitochondrial amidoxime reducing component 2 OS=Homo sapiens OX=9606 GN=MTARC2 PE=1 SV=1	MTARC2	4.73194	2.55722	-4.40239	0.32955
Q7Z5P4	17-beta-hydroxysteroid dehydrogenase 13 OS=Homo sapiens OX=9606 GN=HSD17B13 PE=1 SV=1	HSD17B13	4.70778	4.51722	-5.75729	-1.04951
Q12797	Aspartyl/asparaginyl beta-hydroxylase OS=Homo sapiens OX=9606 GN=ASPH PE=1 SV=3	ASPH	4.68004	4.46524	-5.77968	-1.09964
Q96LR4	Chemokine-like protein TAFA-4 OS=Homo sapiens OX=9606 GN=TAFA4 PE=1 SV=1	TAFA4	4.65954	5.77344	-5.64717	-0.987629
P52429	Diacylglycerol kinase epsilon OS=Homo sapiens OX=9606 GN=DGKE PE=1 SV=1	DGKE	4.65053	6.81552	-2.43962	2.21091
P50454	Serpin H1 OS=Homo sapiens OX=9606 GN=SERPINH1 PE=1 SV=2	SERPINH1	4.62618	5.21839	-1.56568	3.0605
O76024	Wolframin OS=Homo sapiens OX=9606 GN=WFS1 PE=1 SV=2	WFS1	4.61294	3.07823	-4.83779	-0.224845
O75487	Glypican-4 OS=Homo sapiens OX=9606 GN=GPC4 PE=1 SV=4	GPC4	4.60009	5.92847	-3.79036	0.809728
Q86XE5	4-hydroxy-2-oxoglutarate aldolase, mitochondrial OS=Homo sapiens OX=9606 GN=HOGA1 PE=1 SV=1	HOGA1	4.58565	8.2696	-5.66526	-1.0796
Q66K89	Transcription factor E4F1 OS=Homo sapiens OX=9606 GN=E4F1 PE=1 SV=2	E4F1	4.58526	3.52694	-4.82749	-0.242226
P00533	Epidermal growth factor receptor OS=Homo sapiens OX=9606 GN=EGFR PE=1 SV=2	EGFR	4.57474	9.16261	-5.67492	-1.10018
P28279	Nuclear phosphoprotein UL3 OS=Human herpesvirus 2 (strain HG52) OX=10315 GN=UL3 PE=3 SV=2		4.57442	8.59262	-2.46125	2.11317
Q13643	Four and a half LIM domains protein 3 OS=Homo sapiens OX=9606 GN=FHL3 PE=1 SV=4	FHL3	4.56824	5.30842	-5.64237	-1.07413
P13797	Plastin-3 OS=Homo sapiens OX=9606 GN=PLS3 PE=1 SV=4	PLS3	4.55343	6.02749	-5.73216	-1.17873
Q96RQ3	Methylcrotonoyl-CoA carboxylase subunit alpha, mitochondrial OS=Homo sapiens OX=9606 GN=MCCC1 PE=1 SV=3	MCCC1	4.55181	4.86526	-5.66669	-1.11488
Q5PRF9	Protein Smaug homolog 2 OS=Homo sapiens OX=9606 GN=SAMD4B PE=1 SV=1	SAMD4B	4.5414	8.4108	-5.77027	-1.22887
Q9UPY8	Microtubule-associated protein RP/EB family member 3 OS=Homo sapiens OX=9606 GN=MAPRE3 PE=1 SV=1	MAPRE3	4.53296	5.02159	-3.44685	1.08611
P28282	Protein UL56 OS=Human herpesvirus 2 (strain HG52) OX=10315 GN=UL56 PE=1 SV=1	UL56	4.52586	2.91744	-5.79384	-1.26798
Q75T13	GPI inositol-deacylase OS=Homo sapiens OX=9606 GN=PGAP1 PE=1 SV=1	PGAP1	4.52099	4.43397	-5.64674	-1.12575
P58397	A disintegrin and metalloproteinase with thrombospondin motifs 12 OS=Homo sapiens OX=9606 GN=ADAMTS12 PE=1 SV=2	ADAMTS12	4.51613	2.70614	-5.66731	-1.15118
Q9BUM1	Glucose-6-phosphatase 3 OS=Homo sapiens OX=9606 GN=G6PC3 PE=1 SV=2	G6PC3	4.51595	6.36627	-5.6796	-1.16365
Q8NHP1	Aflatoxin B1 aldehyde reductase member 4 OS=Homo sapiens OX=9606 GN=AKR7L PE=2 SV=7	AKR7L	4.49467	2.04804	-3.75569	0.738988
Q9Y305	Acyl-coenzyme A thioesterase 9, mitochondrial OS=Homo sapiens OX=9606 GN=ACOT9 PE=1 SV=2	ACOT9	4.48544	6.42745	-4.52058	-0.0351417
P08962	CD63 antigen OS=Homo sapiens OX=9606 GN=CD63 PE=1 SV=2	CD63	4.48337	1.70301	-3.39788	1.08548
Q96HD1	Protein disulfide isomerase CRELD1 OS=Homo sapiens OX=9606 GN=CRELD1 PE=1 SV=3	CRELD1	4.46954	5.13663	-5.64047	-1.17093
P17936	Insulin-like growth factor-binding protein 3 OS=Homo sapiens OX=9606 GN=IGFBP3 PE=1 SV=2	IGFBP3	4.4689	3.82504	-5.73694	-1.26804
Q14247	Src substrate cortactin OS=Homo sapiens OX=9606 GN=CTTN PE=1 SV=2	CTTN	4.46762	9.32396	-5.70036	-1.23274
O39988	Virion host shutoff protein OS=Human herpesvirus 2 (strain 333) OX=10313 GN=UL41 PE=3 SV=1	UL41	4.44575	4.5826	-1.26075	3.18499
O00291	Huntingtin-interacting protein 1 OS=Homo sapiens OX=9606 GN=HIP1 PE=1 SV=5	HIP1	4.42766	7.9864	-5.73366	-1.30601
Q13367	AP-3 complex subunit beta-2 OS=Homo sapiens OX=9606 GN=AP3B2 PE=1 SV=2	AP3B2	4.40746	4.39238	-5.78246	-1.37499
Q14376	UDP-glucose 4-epimerase OS=Homo sapiens OX=9606 GN=GALE PE=1 SV=2	GALE	4.39918	7.98419	-0.183407	4.21577
Q8WXU2	Dynein axonemal assembly factor 4 OS=Homo sapiens OX=9606 GN=DNAAF4 PE=1 SV=2	DNAAF4	4.38712	3.27186	-5.78168	-1.39456
O60437	Periplakin OS=Homo sapiens OX=9606 GN=PPL PE=1 SV=4	PPL	4.38382	10.538	-5.69024	-1.30642
P63096	Guanine nucleotide-binding protein G(i) subunit alpha-1 OS=Homo sapiens OX=9606 GN=GNAI1 PE=1 SV=2	GNAI1	4.36912	8.45439	-5.74646	-1.37734
Q15654	Thyroid receptor-interacting protein 6 OS=Homo sapiens OX=9606 GN=TRIP6 PE=1 SV=3	TRIP6	4.35475	9.01101	-5.65671	-1.30196
Q8N465	D-2-hydroxyglutarate dehydrogenase, mitochondrial OS=Homo sapiens OX=9606 GN=D2HGDH PE=1 SV=3	D2HGDH	4.34004	6.49021	-5.63244	-1.29241
A6NH13	Putative uncharacterized protein DNAJC9-AS1 OS=Homo sapiens OX=9606 GN=DNAJC9-AS1 PE=2 SV=2	DNAJC9-AS1	4.3358	9.0062	-5.75609	-1.4203
P51553	Isocitrate dehydrogenase [NAD] subunit gamma, mitochondrial OS=Homo sapiens OX=9606 GN=IDH3G PE=1 SV=1	IDH3G	4.32786	3.5139	-4.19259	0.135275
Q08426	Peroxisomal bifunctional enzyme OS=Homo sapiens OX=9606 GN=EHHADH PE=1 SV=3	EHHADH	4.3203	10.9028	-5.70646	-1.38616
Q9BTC0	Death-inducer obliterator 1 OS=Homo sapiens OX=9606 GN=DIDO1 PE=1 SV=5	DIDO1	4.31282	3.55179	-1.75667	2.55615
Q86SQ0	Pleckstrin homology-like domain family B member 2 OS=Homo sapiens OX=9606 GN=PHLDB2 PE=1 SV=2	PHLDB2	4.30436	3.82089	-5.65275	-1.34839
P27105	Stomatin OS=Homo sapiens OX=9606 GN=STOM PE=1 SV=3	STOM	4.3042	3.62224	-4.3359	-0.0317006
Q9H094	Neuroblastoma breakpoint family member 3 OS=Homo sapiens OX=9606 GN=NBPF3 PE=2 SV=1	NBPF3	4.29787	5.83601	-5.61156	-1.31368
Q01968	Inositol polyphosphate 5-phosphatase OCRL OS=Homo sapiens OX=9606 GN=OCRL PE=1 SV=3	OCRL	4.29076	3.95236	-5.65061	-1.35985
Q5TAQ9	DDB1- and CUL4-associated factor 8 OS=Homo sapiens OX=9606 GN=DCAF8 PE=1 SV=1	DCAF8	4.27514	3.39374	-3.09201	1.18313
Q9UBX2	Double homeobox protein 4 OS=Homo sapiens OX=9606 GN=DUX4 PE=1 SV=2	DUX4	4.27351	6.44022	-5.70995	-1.43645
Q2M3G0	ATP-binding cassette sub-family B member 5 OS=Homo sapiens OX=9606 GN=ABCB5 PE=1 SV=4	ABCB5	4.25735	6.03274	-5.70404	-1.4467
Q8NFP0	Peroxisomal testis-specific protein 1 OS=Homo sapiens OX=9606 GN=PXT1 PE=1 SV=2	PXT1	4.24876	3.50288	-5.76603	-1.51727
Q86Y82	Syntaxin-12 OS=Homo sapiens OX=9606 GN=STX12 PE=1 SV=1	STX12	4.24489	2.92507	-5.6656	-1.42071
Q05209	Tyrosine-protein phosphatase non-receptor type 12 OS=Homo sapiens OX=9606 GN=PTPN12 PE=1 SV=3	PTPN12	4.20926	4.90757	-5.74766	-1.5384
Q9Y3Z3	Deoxynucleoside triphosphate triphosphohydrolase SAMHD1 OS=Homo sapiens OX=9606 GN=SAMHD1 PE=1 SV=2	SAMHD1	4.18655	10.6531	-5.62777	-1.44122
P89452	Major DNA-binding protein OS=Human herpesvirus 2 (strain HG52) OX=10315 GN=DBP PE=3 SV=1	DBP	4.18623	4.00759	0.461127	4.64735
O15061	Synemin OS=Homo sapiens OX=9606 GN=SYNM PE=1 SV=2		4.17299	7.05759	-5.60742	-1.43443
Q9H7H0	Methyltransferase-like protein 17, mitochondrial OS=Homo sapiens OX=9606 GN=METTL17 PE=1 SV=1	METTL17	4.16885	1.28067	-2.63122	1.53763
P20810	Calpastatin OS=Homo sapiens OX=9606 GN=CAST PE=1 SV=4	CAST	4.15625	4.73688	-5.69065	-1.5344
Q9BU40	Chordin-like protein 1 OS=Homo sapiens OX=9606 GN=CHRDL1 PE=2 SV=2	CHRDL1	4.13235	4.2256	-5.75715	-1.62481
P11532	Dystrophin OS=Homo sapiens OX=9606 GN=DMD PE=1 SV=3	DMD	4.11161	9.85072	-5.60913	-1.49752
Q12979	Active breakpoint cluster region-related protein OS=Homo sapiens OX=9606 GN=ABR PE=1 SV=2	ABR	4.10018	2.35056	-4.38867	-0.288493
Q9GZT4	Serine racemase OS=Homo sapiens OX=9606 GN=SRR PE=1 SV=1	SRR	4.0955	2.04725	-4.05445	0.0410522
P09525	Annexin A4 OS=Homo sapiens OX=9606 GN=ANXA4 PE=1 SV=4	ANXA4	4.09085	7.52112	-1.30959	2.78126
Q8WX93	Palladin OS=Homo sapiens OX=9606 GN=PALLD PE=1 SV=3	PALLD	4.07496	3.88529	-5.16194	-1.08697
O75970	Multiple PDZ domain protein OS=Homo sapiens OX=9606 GN=MPDZ PE=1 SV=2	MPDZ	4.06468	2.86807	-5.66001	-1.59533
Q07065	Cytoskeleton-associated protein 4 OS=Homo sapiens OX=9606 GN=CKAP4 PE=1 SV=2	CKAP4	4.05447	5.7727	-1.53917	2.5153
O94887	FERM, ARHGEF and pleckstrin domain-containing protein 2 OS=Homo sapiens OX=9606 GN=FARP2 PE=1 SV=3	FARP2	4.04925	5.20185	-5.62895	-1.5797
Q96PY5	Formin-like protein 2 OS=Homo sapiens OX=9606 GN=FMNL2 PE=1 SV=3	FMNL2	4.04656	14.2743	-5.69162	-1.64506
P04114	Apolipoprotein B-100 OS=Homo sapiens OX=9606 GN=APOB PE=1 SV=2	APOB	4.04589	3.1729	-4.68738	-0.641486
A8MWL6	Putative synaptogyrin-2 like protein OS=Homo sapiens OX=9606 PE=5 SV=1		4.03817	6.26554	-5.63103	-1.59285
P23142	Fibulin-1 OS=Homo sapiens OX=9606 GN=FBLN1 PE=1 SV=4	FBLN1	4.03145	3.89022	-3.90444	0.127016
P55290	Cadherin-13 OS=Homo sapiens OX=9606 GN=CDH13 PE=1 SV=1	CDH13	4.0201	4.63542	-5.63541	-1.61531
Q96FS4	Signal-induced proliferation-associated protein 1 OS=Homo sapiens OX=9606 GN=SIPA1 PE=1 SV=1	SIPA1	3.99827	8.6586	-5.58487	-1.5866
Q9NR19	Acetyl-coenzyme A synthetase, cytoplasmic OS=Homo sapiens OX=9606 GN=ACSS2 PE=1 SV=1	ACSS2	3.98173	2.96265	-4.84048	-0.85875
Q12802	A-kinase anchor protein 13 OS=Homo sapiens OX=9606 GN=AKAP13 PE=1 SV=2	AKAP13	3.95013	4.13344	-5.61581	-1.66568
Q16572	Vesicular acetylcholine transporter OS=Homo sapiens OX=9606 GN=SLC18A3 PE=1 SV=2	SLC18A3	3.93366	7.4271	-5.66947	-1.73581
Q9Y2G8	DnaJ homolog subfamily C member 16 OS=Homo sapiens OX=9606 GN=DNAJC16 PE=2 SV=3	DNAJC16	3.93244	4.01073	-5.61798	-1.68553
Q8N2F6	Armadillo repeat-containing protein 10 OS=Homo sapiens OX=9606 GN=ARMC10 PE=1 SV=1	ARMC10	3.9292	3.92465	-5.65478	-1.72559
Q14192	Four and a half LIM domains protein 2 OS=Homo sapiens OX=9606 GN=FHL2 PE=1 SV=3	FHL2	3.92171	4.76079	-1.82257	2.09914
P16144	Integrin beta-4 OS=Homo sapiens OX=9606 GN=ITGB4 PE=1 SV=5	ITGB4	3.91788	4.49556	-5.24952	-1.33164
P07093	Glia-derived nexin OS=Homo sapiens OX=9606 GN=SERPINE2 PE=1 SV=1	SERPINE2	3.90822	9.1935	-5.65686	-1.74864
P14379	Transcriptional regulator ICP22 homolog (Fragment) OS=Human herpesvirus 2 OX=10310 GN=US1 PE=3 SV=1	US1	3.90705	1.35929	-2.62593	1.28112
Q9Y696	Chloride intracellular channel protein 4 OS=Homo sapiens OX=9606 GN=CLIC4 PE=1 SV=4	CLIC4	3.89828	5.51733	-0.582465	3.31581
Q9Y6N3	Calcium-activated chloride channel regulator family member 3 OS=Homo sapiens OX=9606 GN=CLCA3P PE=1 SV=1	CLCA3P	3.89401	0.915524	-1.53534	2.35868
Q15293	Reticulocalbin-1 OS=Homo sapiens OX=9606 GN=RCN1 PE=1 SV=1	RCN1	3.86663	3.95023	-3.41294	0.453687
P49023	Paxillin OS=Homo sapiens OX=9606 GN=PXN PE=1 SV=3	PXN	3.8556	5.31966	-3.9572	-0.101598
P10909	Clusterin OS=Homo sapiens OX=9606 GN=CLU PE=1 SV=1	CLU	3.85314	5.20847	-5.61511	-1.76197
O75828	Carbonyl reductase [NADPH] 3 OS=Homo sapiens OX=9606 GN=CBR3 PE=1 SV=3	CBR3	3.84685	1.54164	-3.37087	0.475973
Q96NY7	Chloride intracellular channel protein 6 OS=Homo sapiens OX=9606 GN=CLIC6 PE=2 SV=3	CLIC6	3.84582	8.018	-5.72663	-1.88081
Q9Y3B7	39S ribosomal protein L11, mitochondrial OS=Homo sapiens OX=9606 GN=MRPL11 PE=1 SV=1	MRPL11	3.84067	4.24973	-5.70782	-1.86715
O95084	Serine protease 23 OS=Homo sapiens OX=9606 GN=PRSS23 PE=1 SV=1	PRSS23	3.79251	2.58273	-5.585	-1.79249
Q9BR76	Coronin-1B OS=Homo sapiens OX=9606 GN=CORO1B PE=1 SV=1	CORO1B	3.78657	3.57548	-2.61779	1.16878
P07686	Beta-hexosaminidase subunit beta OS=Homo sapiens OX=9606 GN=HEXB PE=1 SV=3	HEXB	3.78336	6.07667	0.971923	4.75529
Q8N183	NADH dehydrogenase [ubiquinone] 1 alpha subcomplex assembly factor 2 OS=Homo sapiens OX=9606 GN=NDUFAF2 PE=1 SV=1	NDUFAF2	3.77294	3.78013	-5.70956	-1.93662
P13591	Neural cell adhesion molecule 1 OS=Homo sapiens OX=9606 GN=NCAM1 PE=1 SV=3	NCAM1	3.76363	4.03532	-5.66402	-1.90039
P55196	Afadin OS=Homo sapiens OX=9606 GN=AFDN PE=1 SV=3	AFDN	3.75837	2.40394	-4.32019	-0.561824
Q0IIM8	TBC1 domain family member 8B OS=Homo sapiens OX=9606 GN=TBC1D8B PE=1 SV=2	TBC1D8B	3.72158	2.9777	-5.13965	-1.41807
Q9H8K7	ATPase PAAT OS=Homo sapiens OX=9606 GN=PAAT PE=1 SV=2	PAAT	3.72033	3.38447	-5.77487	-2.05454
P55285	Cadherin-6 OS=Homo sapiens OX=9606 GN=CDH6 PE=1 SV=1	CDH6	3.7174	5.15534	-5.75626	-2.03886
P45877	Peptidyl-prolyl cis-trans isomerase C OS=Homo sapiens OX=9606 GN=PPIC PE=1 SV=1	PPIC	3.71212	9.10907	-5.68083	-1.9687
Q96TC7	Regulator of microtubule dynamics protein 3 OS=Homo sapiens OX=9606 GN=RMDN3 PE=1 SV=2	RMDN3	3.69236	6.55823	-4.07253	-0.380174
P10301	Ras-related protein R-Ras OS=Homo sapiens OX=9606 GN=RRAS PE=1 SV=1	RRAS	3.67395	5.79097	-3.77247	-0.0985229
P84243	Histone H3.3 OS=Homo sapiens OX=9606 GN=H3-3A PE=1 SV=2	H3-3A; H3-3B	3.66671	0.737269	-0.52992	3.13679
Q9Y6G9	Cytoplasmic dynein 1 light intermediate chain 1 OS=Homo sapiens OX=9606 GN=DYNC1LI1 PE=1 SV=3	DYNC1LI1	3.66494	4.80148	-0.298293	3.36665
Q16512	Serine/threonine-protein kinase N1 OS=Homo sapiens OX=9606 GN=PKN1 PE=1 SV=2	PKN1	3.66149	3.08943	0.269189	3.93068
P02649	Apolipoprotein E OS=Homo sapiens OX=9606 GN=APOE PE=1 SV=1	APOE	3.65935	2.15853	-4.31191	-0.652564
O15439	ATP-binding cassette sub-family C member 4 OS=Homo sapiens OX=9606 GN=ABCC4 PE=1 SV=3	ABCC4	3.65719	3.45774	-5.1613	-1.5041
Q9H981	Actin-related protein 8 OS=Homo sapiens OX=9606 GN=ACTR8 PE=1 SV=2	ACTR8	3.64421	5.33904	-5.67054	-2.02633
P42765	3-ketoacyl-CoA thiolase, mitochondrial OS=Homo sapiens OX=9606 GN=ACAA2 PE=1 SV=2	ACAA2	3.61084	7.01581	-1.25335	2.35749
P06396	Gelsolin OS=Homo sapiens OX=9606 GN=GSN PE=1 SV=1	GSN	3.60728	3.45618	-0.424642	3.18263
P34096	Ribonuclease 4 OS=Homo sapiens OX=9606 GN=RNASE4 PE=1 SV=3	RNASE4	3.6012	4.27213	-5.65063	-2.04943
P07355	Annexin A2 OS=Homo sapiens OX=9606 GN=ANXA2 PE=1 SV=2	ANXA2	3.59966	4.44835	0.85171	4.45137
P04179	Superoxide dismutase [Mn], mitochondrial OS=Homo sapiens OX=9606 GN=SOD2 PE=1 SV=3	SOD2	3.58126	5.00805	0.748656	4.32991
Q99518	Dimethylaniline monooxygenase [N-oxide-forming] 2 OS=Homo sapiens OX=9606 GN=FMO2 PE=1 SV=5	FMO2	3.58066	2.10371	-4.31015	-0.729485
P08651	Nuclear factor 1 C-type OS=Homo sapiens OX=9606 GN=NFIC PE=1 SV=2	NFIC	3.57673	2.73201	-4.70839	-1.13167
Q9BXP2	Solute carrier family 12 member 9 OS=Homo sapiens OX=9606 GN=SLC12A9 PE=1 SV=1	SLC12A9	3.56031	5.42836	-5.5581	-1.99779
Q8NGA1	Olfactory receptor 1M1 OS=Homo sapiens OX=9606 GN=OR1M1 PE=2 SV=1	OR1M1	3.55161	5.64698	-5.60753	-2.05593
P89433	Envelope glycoprotein M OS=Human herpesvirus 2 (strain HG52) OX=10315 GN=gM PE=3 SV=1	gM	3.53798	10.357	2.58481	6.12279
P81780	Envelope glycoprotein G OS=Human herpesvirus 2 (strain B4327UR) OX=103921 GN=gG PE=1 SV=2	gG	3.53749	10.5319	-4.089	-0.55151
Q12929	Epidermal growth factor receptor kinase substrate 8 OS=Homo sapiens OX=9606 GN=EPS8 PE=1 SV=1	EPS8	3.52145	5.48582	-4.37179	-0.850342
Q13085	Acetyl-CoA carboxylase 1 OS=Homo sapiens OX=9606 GN=ACACA PE=1 SV=2	ACACA	3.51635	4.93532	-0.530322	2.98603
O60701	UDP-glucose 6-dehydrogenase OS=Homo sapiens OX=9606 GN=UGDH PE=1 SV=1	UGDH	3.49572	6.6668	-0.0650512	3.43067
O14874	[3-methyl-2-oxobutanoate dehydrogenase [lipoamide]] kinase, mitochondrial OS=Homo sapiens OX=9606 GN=BCKDK PE=1 SV=2	BCKDK	3.49366	6.45053	-1.92493	1.56872
Q6PCB7	Long-chain fatty acid transport protein 1 OS=Homo sapiens OX=9606 GN=SLC27A1 PE=1 SV=1	SLC27A1	3.47337	6.57907	-5.62252	-2.14915
O75962	Triple functional domain protein OS=Homo sapiens OX=9606 GN=TRIO PE=1 SV=2	TRIO	3.46748	3.03433	-5.11418	-1.6467
Q7L592	Protein arginine methyltransferase NDUFAF7, mitochondrial OS=Homo sapiens OX=9606 GN=NDUFAF7 PE=1 SV=1	NDUFAF7	3.45985	4.71013	-5.7188	-2.25896
P18206	Vinculin OS=Homo sapiens OX=9606 GN=VCL PE=1 SV=4	VCL	3.45128	4.15532	-5.5924	-2.14113
P05121	Plasminogen activator inhibitor 1 OS=Homo sapiens OX=9606 GN=SERPINE1 PE=1 SV=1	SERPINE1	3.4293	2.84229	-4.94057	-1.51127
Q93050	V-type proton ATPase 116 kDa subunit a1 OS=Homo sapiens OX=9606 GN=ATP6V0A1 PE=1 SV=3	ATP6V0A1	3.40504	8.11781	-3.02148	0.383569
Q49A26	Putative oxidoreductase GLYR1 OS=Homo sapiens OX=9606 GN=GLYR1 PE=1 SV=4	GLYR1	3.39813	6.65139	0.688842	4.08697
Q9BUN8	Derlin-1 OS=Homo sapiens OX=9606 GN=DERL1 PE=1 SV=1	DERL1	3.39039	4.53585	0.717607	4.10799
P98160	Basement membrane-specific heparan sulfate proteoglycan core protein OS=Homo sapiens OX=9606 GN=HSPG2 PE=1 SV=4	HSPG2	3.38019	7.23968	-1.85049	1.5297
Q17RN3	Protein FAM98C OS=Homo sapiens OX=9606 GN=FAM98C PE=1 SV=1	FAM98C	3.37726	5.46155	-5.66847	-2.29121
O95340	Bifunctional 3'-phosphoadenosine 5'-phosphosulfate synthase 2 OS=Homo sapiens OX=9606 GN=PAPSS2 PE=1 SV=2	PAPSS2	3.34648	2.17162	-4.47482	-1.12835
P49137	MAP kinase-activated protein kinase 2 OS=Homo sapiens OX=9606 GN=MAPKAPK2 PE=1 SV=1	MAPKAPK2	3.34512	4.52979	0.0534604	3.39858
P23378	Glycine dehydrogenase (decarboxylating), mitochondrial OS=Homo sapiens OX=9606 GN=GLDC PE=1 SV=2	GLDC	3.34194	1.69604	-3.14323	0.198714
Q9C005	Protein dpy-30 homolog OS=Homo sapiens OX=9606 GN=DPY30 PE=1 SV=1	DPY30	3.32951	2.23892	-4.50322	-1.17372
P08758	Annexin A5 OS=Homo sapiens OX=9606 GN=ANXA5 PE=1 SV=2	ANXA5	3.31306	14.2122	-0.142907	3.17015
O60299	Leucine zipper putative tumor suppressor 3 OS=Homo sapiens OX=9606 GN=LZTS3 PE=2 SV=1	LZTS3	3.30947	5.75753	-5.65541	-2.34594
P30536	Translocator protein OS=Homo sapiens OX=9606 GN=TSPO PE=1 SV=3	TSPO	3.2963	6.31374	-2.41849	0.877806
Q8TD84	Down syndrome cell adhesion molecule-like protein 1 OS=Homo sapiens OX=9606 GN=DSCAML1 PE=1 SV=2	DSCAML1	3.29612	3.78978	-5.73468	-2.43855
O95822	Malonyl-CoA decarboxylase, mitochondrial OS=Homo sapiens OX=9606 GN=MLYCD PE=1 SV=3	MLYCD	3.27965	2.44558	-4.67207	-1.39242
Q16658	Fascin OS=Homo sapiens OX=9606 GN=FSCN1 PE=1 SV=3	FSCN1	3.24734	10.1261	-1.00313	2.24421
O60784	Target of Myb protein 1 OS=Homo sapiens OX=9606 GN=TOM1 PE=1 SV=2	TOM1	3.23189	3.61527	-5.7158	-2.48391
Q9H1C4	Protein unc-93 homolog B1 OS=Homo sapiens OX=9606 GN=UNC93B1 PE=1 SV=2	UNC93B1	3.22953	6.89573	-5.68321	-2.45368
Q6NUK1	Calcium-binding mitochondrial carrier protein SCaMC-1 OS=Homo sapiens OX=9606 GN=SLC25A24 PE=1 SV=2	SLC25A24	3.22411	2.14338	0.00895313	3.23307
Q9NRZ7	1-acyl-sn-glycerol-3-phosphate acyltransferase gamma OS=Homo sapiens OX=9606 GN=AGPAT3 PE=1 SV=1	AGPAT3	3.20411	4.42039	-4.46704	-1.26293
Q9BQ04	RNA-binding protein 4B OS=Homo sapiens OX=9606 GN=RBM4B PE=1 SV=1	RBM4B	3.18067	0.835697	0.455951	3.63662
Q68D86	Coiled-coil domain-containing protein 102B OS=Homo sapiens OX=9606 GN=CCDC102B PE=1 SV=4	CCDC102B	3.16111	5.71668	-5.69831	-2.53721
Q02809	Procollagen-lysine,2-oxoglutarate 5-dioxygenase 1 OS=Homo sapiens OX=9606 GN=PLOD1 PE=1 SV=2	PLOD1	3.13389	7.58376	-2.25763	0.876255
Q9BZG1	Ras-related protein Rab-34 OS=Homo sapiens OX=9606 GN=RAB34 PE=1 SV=1	RAB34	3.12503	2.59578	-5.69272	-2.56769
Q9Y618	Nuclear receptor corepressor 2 OS=Homo sapiens OX=9606 GN=NCOR2 PE=1 SV=3	NCOR2	3.1191	2.9226	-5.12709	-2.00798
Q04941	Proteolipid protein 2 OS=Homo sapiens OX=9606 GN=PLP2 PE=1 SV=1	PLP2	3.11812	5.68421	-0.491739	2.62638
Q8TBX8	Phosphatidylinositol 5-phosphate 4-kinase type-2 gamma OS=Homo sapiens OX=9606 GN=PIP4K2C PE=1 SV=3	PIP4K2C	3.10793	5.32186	-5.6691	-2.56117
Q16706	Alpha-mannosidase 2 OS=Homo sapiens OX=9606 GN=MAN2A1 PE=1 SV=2	MAN2A1	3.10427	3.70488	-5.73071	-2.62644
Q8N8Z6	Discoidin, CUB and LCCL domain-containing protein 1 OS=Homo sapiens OX=9606 GN=DCBLD1 PE=1 SV=2	DCBLD1	3.09496	0.960204	-5.67299	-2.57804
Q96S38	Ribosomal protein S6 kinase delta-1 OS=Homo sapiens OX=9606 GN=RPS6KC1 PE=1 SV=2	RPS6KC1	3.07872	3.86865	-5.6774	-2.59868
Q52LW3	Rho GTPase-activating protein 29 OS=Homo sapiens OX=9606 GN=ARHGAP29 PE=1 SV=2	ARHGAP29	3.05203	7.55101	-5.3873	-2.33527
Q7Z449	Cytochrome P450 2U1 OS=Homo sapiens OX=9606 GN=CYP2U1 PE=1 SV=1	CYP2U1	3.0502	6.66929	-5.67925	-2.62905
Q7Z2K6	Endoplasmic reticulum metallopeptidase 1 OS=Homo sapiens OX=9606 GN=ERMP1 PE=1 SV=2	ERMP1	3.02682	7.72927	-2.91445	0.112371
Q14966	Zinc finger protein 638 OS=Homo sapiens OX=9606 GN=ZNF638 PE=1 SV=2	ZNF638	3.01228	6.62254	-1.70148	1.3108
Q9NP58	ATP-binding cassette sub-family B member 6 OS=Homo sapiens OX=9606 GN=ABCB6 PE=1 SV=1	ABCB6	3.00644	2.27726	-4.4878	-1.48136
Q8WUF5	RelA-associated inhibitor OS=Homo sapiens OX=9606 GN=PPP1R13L PE=1 SV=4	PPP1R13L	3.00379	7.68549	-4.83457	-1.83079
O43570	Carbonic anhydrase 12 OS=Homo sapiens OX=9606 GN=CA12 PE=1 SV=1	CA12	3.00148	5.95754	-5.66348	-2.662
Q99798	Aconitate hydratase, mitochondrial OS=Homo sapiens OX=9606 GN=ACO2 PE=1 SV=2	ACO2	2.98691	4.86137	1.20048	4.18739
Q8IVF2	Protein AHNAK2 OS=Homo sapiens OX=9606 GN=AHNAK2 PE=1 SV=2	AHNAK2	2.9721	1.46397	-3.73227	-0.760174
P80404	4-aminobutyrate aminotransferase, mitochondrial OS=Homo sapiens OX=9606 GN=ABAT PE=1 SV=3	ABAT	2.96455	3.47837	-3.69139	-0.726844
O43294	Transforming growth factor beta-1-induced transcript 1 protein OS=Homo sapiens OX=9606 GN=TGFB1I1 PE=1 SV=2	TGFB1I1	2.95961	2.54929	-4.73557	-1.77597
Q14108	Lysosome membrane protein 2 OS=Homo sapiens OX=9606 GN=SCARB2 PE=1 SV=2	SCARB2	2.95696	2.50307	-3.26674	-0.309784
P43405	Tyrosine-protein kinase SYK OS=Homo sapiens OX=9606 GN=SYK PE=1 SV=1	SYK	2.94295	2.58878	-4.89088	-1.94792
Q86TW2	AarF domain-containing protein kinase 1 OS=Homo sapiens OX=9606 GN=ADCK1 PE=1 SV=2	ADCK1	2.93603	1.19941	-3.26399	-0.327954
Q9NRF9	DNA polymerase epsilon subunit 3 OS=Homo sapiens OX=9606 GN=POLE3 PE=1 SV=1	POLE3	2.93309	0.943425	-5.63924	-2.70615
Q96DT6	Cysteine protease ATG4C OS=Homo sapiens OX=9606 GN=ATG4C PE=1 SV=1	ATG4C	2.90766	3.23334	-5.74122	-2.83356
Q9Y2G3	Phospholipid-transporting ATPase IF OS=Homo sapiens OX=9606 GN=ATP11B PE=1 SV=2	ATP11B	2.90272	0.97429	-5.70906	-2.80633
Q9BTV4	Transmembrane protein 43 OS=Homo sapiens OX=9606 GN=TMEM43 PE=1 SV=1	TMEM43	2.88554	3.48739	0.0275416	2.91308
P24821	Tenascin OS=Homo sapiens OX=9606 GN=TNC PE=1 SV=3	TNC	2.87425	0.701984	-4.40503	-1.53078
Q8NHP6	Motile sperm domain-containing protein 2 OS=Homo sapiens OX=9606 GN=MOSPD2 PE=1 SV=1	MOSPD2	2.86619	0.968405	-5.63821	-2.77203
Q14520	Hyaluronan-binding protein 2 OS=Homo sapiens OX=9606 GN=HABP2 PE=1 SV=1	HABP2	2.85548	11.2188	-1.39439	1.46109
Q8NFF5	FAD synthase OS=Homo sapiens OX=9606 GN=FLAD1 PE=1 SV=1	FLAD1	2.83241	1.33086	-3.69416	-0.861751
Q68CZ2	Tensin-3 OS=Homo sapiens OX=9606 GN=TNS3 PE=1 SV=2	TNS3	2.81729	4.80304	-3.03606	-0.218768
P12277	Creatine kinase B-type OS=Homo sapiens OX=9606 GN=CKB PE=1 SV=1	CKB	2.79686	1.98495	-5.28365	-2.48679
Q9C0C2	182 kDa tankyrase-1-binding protein OS=Homo sapiens OX=9606 GN=TNKS1BP1 PE=1 SV=4	TNKS1BP1	2.78849	1.18716	-3.51205	-0.723559
P30039	Phenazine biosynthesis-like domain-containing protein OS=Homo sapiens OX=9606 GN=PBLD PE=1 SV=2	PBLD	2.78477	4.24352	-5.79474	-3.00997
Q07817	Bcl-2-like protein 1 OS=Homo sapiens OX=9606 GN=BCL2L1 PE=1 SV=1	BCL2L1	2.7733	3.26876	-4.88189	-2.10858
Q16762	Thiosulfate sulfurtransferase OS=Homo sapiens OX=9606 GN=TST PE=1 SV=4	TST	2.76977	6.34368	-1.43048	1.33929
Q8NE86	Calcium uniporter protein, mitochondrial OS=Homo sapiens OX=9606 GN=MCU PE=1 SV=1	MCU	2.76764	1.99667	-4.54231	-1.77467
Q9UDX4	SEC14-like protein 3 OS=Homo sapiens OX=9606 GN=SEC14L3 PE=1 SV=1	SEC14L3	2.76263	2.87766	-5.39484	-2.63221
Q13459	Unconventional myosin-IXb OS=Homo sapiens OX=9606 GN=MYO9B PE=1 SV=3	MYO9B	2.74531	3.8556	-3.4736	-0.728297
O95425	Supervillin OS=Homo sapiens OX=9606 GN=SVIL PE=1 SV=2	SVIL	2.74215	2.26567	-4.59959	-1.85744
Q9NUI1	Peroxisomal 2,4-dienoyl-CoA reductase [(3E)-enoyl-CoA-producing] OS=Homo sapiens OX=9606 GN=DECR2 PE=1 SV=1	DECR2	2.72431	2.41996	-3.17022	-0.445908
P10253	Lysosomal alpha-glucosidase OS=Homo sapiens OX=9606 GN=GAA PE=1 SV=4	GAA	2.71332	1.76132	-3.20067	-0.487346
Q9UM22	Mammalian ependymin-related protein 1 OS=Homo sapiens OX=9606 GN=EPDR1 PE=1 SV=2	EPDR1	2.70777	3.25051	-3.27853	-0.570759
P49590	Histidine--tRNA ligase, mitochondrial OS=Homo sapiens OX=9606 GN=HARS2 PE=1 SV=1	HARS2	2.6948	2.30221	-4.68065	-1.98584
P53367	Arfaptin-1 OS=Homo sapiens OX=9606 GN=ARFIP1 PE=1 SV=2	ARFIP1	2.68607	1.9959	-3.40769	-0.721617
O95817	BAG family molecular chaperone regulator 3 OS=Homo sapiens OX=9606 GN=BAG3 PE=1 SV=3	BAG3	2.67485	2.8756	-4.96152	-2.28668
Q6RW13	Type-1 angiotensin II receptor-associated protein OS=Homo sapiens OX=9606 GN=AGTRAP PE=1 SV=1	AGTRAP	2.67305	1.94866	-4.43139	-1.75834
Q5BJF2	Sigma intracellular receptor 2 OS=Homo sapiens OX=9606 GN=TMEM97 PE=1 SV=1	TMEM97	2.63728	1.73835	-6.82009	-4.18281
Q8WVK2	U4/U6.U5 small nuclear ribonucleoprotein 27 kDa protein OS=Homo sapiens OX=9606 GN=SNRNP27 PE=1 SV=1	SNRNP27	2.63565	0.950804	-2.90045	-0.264799
P52895	Aldo-keto reductase family 1 member C2 OS=Homo sapiens OX=9606 GN=AKR1C2 PE=1 SV=3	AKR1C2	2.63315	1.00978	-5.63465	-3.00151
Q7Z2Z2	Elongation factor-like GTPase 1 OS=Homo sapiens OX=9606 GN=EFL1 PE=1 SV=2	EFL1	2.63245	6.36426	-0.931732	1.70072
O60568	Multifunctional procollagen lysine hydroxylase and glycosyltransferase LH3 OS=Homo sapiens OX=9606 GN=PLOD3 PE=1 SV=1	PLOD3	2.6271	4.36519	-2.1251	0.501995
P30408	Transmembrane 4 L6 family member 1 OS=Homo sapiens OX=9606 GN=TM4SF1 PE=1 SV=1	TM4SF1	2.62346	1.05715	-5.78838	-3.16492
O15438	ATP-binding cassette sub-family C member 3 OS=Homo sapiens OX=9606 GN=ABCC3 PE=1 SV=3	ABCC3	2.61464	3.16759	-5.74616	-3.13152
P02545	Prelamin-A/C OS=Homo sapiens OX=9606 GN=LMNA PE=1 SV=1	LMNA	2.6113	8.25287	1.11284	3.72414
O60565	Gremlin-1 OS=Homo sapiens OX=9606 GN=GREM1 PE=1 SV=1	GREM1	2.59514	1.55589	-4.06925	-1.47411
Q92743	Serine protease HTRA1 OS=Homo sapiens OX=9606 GN=HTRA1 PE=1 SV=1	HTRA1	2.57451	5.79278	-5.7879	-3.21338
Q7Z5K2	Wings apart-like protein homolog OS=Homo sapiens OX=9606 GN=WAPL PE=1 SV=1	WAPL	2.57389	1.57752	-1.57261	1.00128
O75179	Ankyrin repeat domain-containing protein 17 OS=Homo sapiens OX=9606 GN=ANKRD17 PE=1 SV=3	ANKRD17	2.57009	3.22079	-5.69708	-3.12699
P0DMV9	Heat shock 70 kDa protein 1B OS=Homo sapiens OX=9606 GN=HSPA1B PE=1 SV=1	HSPA1B	2.56438	9.16797	0.495012	3.05939
Q01415	N-acetylgalactosamine kinase OS=Homo sapiens OX=9606 GN=GALK2 PE=1 SV=1	GALK2	2.55651	4.9602	-1.80861	0.747896
Q8N3V7	Synaptopodin OS=Homo sapiens OX=9606 GN=SYNPO PE=1 SV=2	SYNPO	2.55613	4.5484	-5.68699	-3.13086
Q8NHQ9	ATP-dependent RNA helicase DDX55 OS=Homo sapiens OX=9606 GN=DDX55 PE=1 SV=3	DDX55	2.55285	4.75093	-1.04471	1.50813
P30038	Delta-1-pyrroline-5-carboxylate dehydrogenase, mitochondrial OS=Homo sapiens OX=9606 GN=ALDH4A1 PE=1 SV=3	ALDH4A1	2.55057	6.60786	-1.38621	1.16436
P12109	Collagen alpha-1(VI) chain OS=Homo sapiens OX=9606 GN=COL6A1 PE=1 SV=3	COL6A1	2.54362	3.84581	-3.26267	-0.719053
Q5T653	39S ribosomal protein L2, mitochondrial OS=Homo sapiens OX=9606 GN=MRPL2 PE=1 SV=2	MRPL2	2.54287	3.31214	-2.61584	-0.0729707
Q6DKJ4	Nucleoredoxin OS=Homo sapiens OX=9606 GN=NXN PE=1 SV=2	NXN	2.53667	1.0241	-1.45564	1.08103
P49406	39S ribosomal protein L19, mitochondrial OS=Homo sapiens OX=9606 GN=MRPL19 PE=1 SV=2	MRPL19	2.52905	2.17398	-2.80583	-0.276781
P07947	Tyrosine-protein kinase Yes OS=Homo sapiens OX=9606 GN=YES1 PE=1 SV=3	YES1	2.52562	1.21937	-3.7048	-1.17918
O14880	Microsomal glutathione S-transferase 3 OS=Homo sapiens OX=9606 GN=MGST3 PE=1 SV=1	MGST3	2.50556	3.70275	-0.0259794	2.47958
O95864	Acyl-CoA 6-desaturase OS=Homo sapiens OX=9606 GN=FADS2 PE=1 SV=1	FADS2	2.50528	4.26033	0.963248	3.46852
Q14185	Dedicator of cytokinesis protein 1 OS=Homo sapiens OX=9606 GN=DOCK1 PE=1 SV=2	DOCK1	2.5017	11.2608	-5.68177	-3.18007
P02656	Apolipoprotein C-III OS=Homo sapiens OX=9606 GN=APOC3 PE=1 SV=1	APOC3	2.49562	4.08224	-0.644603	1.85102
Q96PU8	Protein quaking OS=Homo sapiens OX=9606 GN=QKI PE=1 SV=1	QKI	2.48584	2.37737	-3.35511	-0.869273
Q8N8N7	Prostaglandin reductase 2 OS=Homo sapiens OX=9606 GN=PTGR2 PE=1 SV=1	PTGR2	2.48529	3.23182	-3.07408	-0.588797
Q96FZ2	Abasic site processing protein HMCES OS=Homo sapiens OX=9606 GN=HMCES PE=1 SV=1	HMCES	2.48306	5.84773	-2.43815	0.0449021
P10746	Uroporphyrinogen-III synthase OS=Homo sapiens OX=9606 GN=UROS PE=1 SV=1	UROS	2.47928	0.96035	-5.72561	-3.24633
Q9Y2A7	Nck-associated protein 1 OS=Homo sapiens OX=9606 GN=NCKAP1 PE=1 SV=1	NCKAP1	2.47895	5.5734	-4.49062	-2.01167
P40763	Signal transducer and activator of transcription 3 OS=Homo sapiens OX=9606 GN=STAT3 PE=1 SV=2	STAT3	2.47496	2.94804	0.838017	3.31298
Q13232	Nucleoside diphosphate kinase 3 OS=Homo sapiens OX=9606 GN=NME3 PE=1 SV=2	NME3	2.45827	3.12884	-3.48587	-1.0276
Q15836	Vesicle-associated membrane protein 3 OS=Homo sapiens OX=9606 GN=VAMP3 PE=1 SV=3	VAMP3	2.45267	10.1668	-0.957322	1.49535
Q86UT6	NLR family member X1 OS=Homo sapiens OX=9606 GN=NLRX1 PE=1 SV=1	NLRX1	2.44699	4.35927	-2.3844	0.0625941
Q15386	Ubiquitin-protein ligase E3C OS=Homo sapiens OX=9606 GN=UBE3C PE=1 SV=3	UBE3C	2.446	5.22266	-2.4589	-0.0128953
Q9UBS4	DnaJ homolog subfamily B member 11 OS=Homo sapiens OX=9606 GN=DNAJB11 PE=1 SV=1	DNAJB11	2.44335	5.55876	1.28875	3.7321
P62070	Ras-related protein R-Ras2 OS=Homo sapiens OX=9606 GN=RRAS2 PE=1 SV=1	RRAS2	2.42534	11.7582	-0.535594	1.88975
P78364	Polyhomeotic-like protein 1 OS=Homo sapiens OX=9606 GN=PHC1 PE=1 SV=3	PHC1	2.42203	1.72824	-4.48872	-2.06669
P09917	Polyunsaturated fatty acid 5-lipoxygenase OS=Homo sapiens OX=9606 GN=ALOX5 PE=1 SV=2	ALOX5	2.41887	1.00421	-5.79491	-3.37604
P60903	Protein S100-A10 OS=Homo sapiens OX=9606 GN=S100A10 PE=1 SV=2	S100A10	2.39563	4.63863	-2.63292	-0.237288
Q00765	Receptor expression-enhancing protein 5 OS=Homo sapiens OX=9606 GN=REEP5 PE=1 SV=3	REEP5	2.38828	2.38708	-2.14242	0.24586
P02748	Complement component C9 OS=Homo sapiens OX=9606 GN=C9 PE=1 SV=2	C9	2.3798	7.38698	-2.54564	-0.165846
Q9NUT2	Mitochondrial potassium channel ATP-binding subunit OS=Homo sapiens OX=9606 GN=ABCB8 PE=1 SV=3	ABCB8	2.37632	2.87597	-3.61222	-1.2359
P07203	Glutathione peroxidase 1 OS=Homo sapiens OX=9606 GN=GPX1 PE=1 SV=4	GPX1	2.36632	7.13462	-1.30447	1.06186
Q93052	Lipoma-preferred partner OS=Homo sapiens OX=9606 GN=LPP PE=1 SV=1	LPP	2.36547	6.37806	-1.03314	1.33233
P11498	Pyruvate carboxylase, mitochondrial OS=Homo sapiens OX=9606 GN=PC PE=1 SV=2	PC	2.36203	3.08619	-0.852245	1.50979
Q5W111	SPRY domain-containing protein 7 OS=Homo sapiens OX=9606 GN=SPRYD7 PE=1 SV=2	SPRYD7	2.35292	2.24347	-4.66002	-2.3071
Q8TDJ6	DmX-like protein 2 OS=Homo sapiens OX=9606 GN=DMXL2 PE=1 SV=2	DMXL2	2.33995	4.81773	-3.61907	-1.27912
Q96AC1	Fermitin family homolog 2 OS=Homo sapiens OX=9606 GN=FERMT2 PE=1 SV=1	FERMT2	2.33377	1.59315	-4.15102	-1.81725
Q9BZF9	Uveal autoantigen with coiled-coil domains and ankyrin repeats OS=Homo sapiens OX=9606 GN=UACA PE=1 SV=2	UACA	2.32752	1.53959	-4.44188	-2.11436
Q8NFH5	Nucleoporin NUP35 OS=Homo sapiens OX=9606 GN=NUP35 PE=1 SV=1	NUP35	2.32302	4.90012	-1.96343	0.35959
Q9H6R6	Palmitoyltransferase ZDHHC6 OS=Homo sapiens OX=9606 GN=ZDHHC6 PE=1 SV=1	ZDHHC6	2.32087	0.938729	-5.58283	-3.26197
P30043	Flavin reductase (NADPH) OS=Homo sapiens OX=9606 GN=BLVRB PE=1 SV=3	BLVRB	2.31583	5.30983	-0.214871	2.10096
Q9ULR0	Pre-mRNA-splicing factor ISY1 homolog OS=Homo sapiens OX=9606 GN=ISY1 PE=1 SV=3	ISY1	2.31222	0.977812	-5.59499	-3.28277
Q13637	Ras-related protein Rab-32 OS=Homo sapiens OX=9606 GN=RAB32 PE=1 SV=3	RAB32	2.31163	7.10193	-2.29686	0.0147658
P01893	Putative HLA class I histocompatibility antigen, alpha chain H OS=Homo sapiens OX=9606 GN=HLA-H PE=5 SV=3	HLA-H	2.30911	1.84328	-0.400064	1.90905
Q07157	Tight junction protein ZO-1 OS=Homo sapiens OX=9606 GN=TJP1 PE=1 SV=3	TJP1	2.30495	3.55607	-3.95439	-1.64944
Q8N9N7	Leucine-rich repeat-containing protein 57 OS=Homo sapiens OX=9606 GN=LRRC57 PE=1 SV=1	LRRC57	2.30374	5.34326	-1.34248	0.961256
O75131	Copine-3 OS=Homo sapiens OX=9606 GN=CPNE3 PE=1 SV=1	CPNE3	2.30133	5.74634	0.293619	2.59495
Q6PK18	2-oxoglutarate and iron-dependent oxygenase domain-containing protein 3 OS=Homo sapiens OX=9606 GN=OGFOD3 PE=1 SV=2	OGFOD3	2.29724	2.80033	-2.32845	-0.0312148
Q14409	Glycerol kinase 3 OS=Homo sapiens OX=9606 GN=GK3P PE=2 SV=2	GK3P	2.29605	2.52006	-4.09749	-1.80143
Q06609	DNA repair protein RAD51 homolog 1 OS=Homo sapiens OX=9606 GN=RAD51 PE=1 SV=1	RAD51	2.29409	4.77752	-5.64263	-3.34854
P36776	Lon protease homolog, mitochondrial OS=Homo sapiens OX=9606 GN=LONP1 PE=1 SV=2	LONP1	2.28885	3.17831	0.673797	2.96265
P46939	Utrophin OS=Homo sapiens OX=9606 GN=UTRN PE=1 SV=2	UTRN	2.27595	3.43317	-2.53658	-0.260633
Q9Y5T5	Ubiquitin carboxyl-terminal hydrolase 16 OS=Homo sapiens OX=9606 GN=USP16 PE=1 SV=1	USP16	2.26828	1.69806	-4.4108	-2.14252
P11047	Laminin subunit gamma-1 OS=Homo sapiens OX=9606 GN=LAMC1 PE=1 SV=3	LAMC1	2.26648	0.986286	-5.67429	-3.40782
P04004	Vitronectin OS=Homo sapiens OX=9606 GN=VTN PE=1 SV=1	VTN	2.26612	7.3707	2.37545	4.64156
Q5VYS8	Terminal uridylyltransferase 7 OS=Homo sapiens OX=9606 GN=TUT7 PE=1 SV=1	TUT7	2.2537	4.28655	-3.08555	-0.831846
Q9NXA8	NAD-dependent protein deacylase sirtuin-5, mitochondrial OS=Homo sapiens OX=9606 GN=SIRT5 PE=1 SV=2	SIRT5	2.24837	7.38389	-2.208	0.0403684
Q3KQZ1	Solute carrier family 25 member 35 OS=Homo sapiens OX=9606 GN=SLC25A35 PE=1 SV=1	SLC25A35	2.24073	2.21164	-4.83762	-2.59689
Q6ZSR9	Uncharacterized protein FLJ45252 OS=Homo sapiens OX=9606 PE=2 SV=2		2.23656	1.06953	-3.54506	-1.3085
Q8N5N7	39S ribosomal protein L50, mitochondrial OS=Homo sapiens OX=9606 GN=MRPL50 PE=1 SV=2	MRPL50	2.22857	7.6022	-3.0047	-0.776137
P35527	Keratin, type I cytoskeletal 9 OS=Homo sapiens OX=9606 GN=KRT9 PE=1 SV=3	KRT9	2.22335	0.782537	-3.0052	-0.781853
Q643R3	Lysophospholipid acyltransferase LPCAT4 OS=Homo sapiens OX=9606 GN=LPCAT4 PE=1 SV=1	LPCAT4	2.22096	4.58593	-3.41255	-1.19159
P35080	Profilin-2 OS=Homo sapiens OX=9606 GN=PFN2 PE=1 SV=3	PFN2	2.22084	5.60412	0.033706	2.25454
Q15493	Regucalcin OS=Homo sapiens OX=9606 GN=RGN PE=1 SV=1	RGN	2.21745	4.37953	-1.5178	0.699642
Q9UDW1	Cytochrome b-c1 complex subunit 9 OS=Homo sapiens OX=9606 GN=UQCR10 PE=1 SV=3	UQCR10	2.21595	3.26683	-2.57528	-0.359327
P89476	Protein US8.5 OS=Human herpesvirus 2 (strain HG52) OX=10315 GN=US8.5 PE=3 SV=1		2.21578	0.980614	-5.66466	-3.44888
Q86VU5	Catechol O-methyltransferase domain-containing protein 1 OS=Homo sapiens OX=9606 GN=COMTD1 PE=1 SV=1	COMTD1	2.2056	5.98983	-5.69727	-3.49167
O94832	Unconventional myosin-Id OS=Homo sapiens OX=9606 GN=MYO1D PE=1 SV=2	MYO1D	2.15954	3.97746	-4.10685	-1.94731
Q8N0X4	Citramalyl-CoA lyase, mitochondrial OS=Homo sapiens OX=9606 GN=CLYBL PE=1 SV=2	CLYBL	2.15388	5.67234	-2.69038	-0.536496
Q8WWH5	Probable tRNA pseudouridine synthase 1 OS=Homo sapiens OX=9606 GN=TRUB1 PE=1 SV=1	TRUB1	2.15373	0.944746	-5.65811	-3.50438
Q7Z6E9	E3 ubiquitin-protein ligase RBBP6 OS=Homo sapiens OX=9606 GN=RBBP6 PE=1 SV=1	RBBP6	2.1531	4.3102	-1.20821	0.944887
Q14764	Major vault protein OS=Homo sapiens OX=9606 GN=MVP PE=1 SV=4	MVP	2.15217	8.45353	-3.53737	-1.3852
Q9Y4G6	Talin-2 OS=Homo sapiens OX=9606 GN=TLN2 PE=1 SV=4	TLN2	2.14292	0.988481	-5.57664	-3.43372
Q9ULH1	Arf-GAP with SH3 domain, ANK repeat and PH domain-containing protein 1 OS=Homo sapiens OX=9606 GN=ASAP1 PE=1 SV=4	ASAP1	2.13122	1.63643	-4.6208	-2.48958
Q12965	Unconventional myosin-Ie OS=Homo sapiens OX=9606 GN=MYO1E PE=1 SV=2	MYO1E	2.1311	2.63097	-4.14752	-2.01642
Q2TB90	Hexokinase HKDC1 OS=Homo sapiens OX=9606 GN=HKDC1 PE=1 SV=3	HKDC1	2.12913	8.45136	-0.411999	1.71713
O95297	Myelin protein zero-like protein 1 OS=Homo sapiens OX=9606 GN=MPZL1 PE=1 SV=1	MPZL1	2.12445	0.772608	-3.02241	-0.897964
P36957	Dihydrolipoyllysine-residue succinyltransferase component of 2-oxoglutarate dehydrogenase complex, mitochondrial OS=Homo sapiens OX=9606 GN=DLST PE=1 SV=4	DLST	2.12141	7.88135	-0.146405	1.975
P29317	Ephrin type-A receptor 2 OS=Homo sapiens OX=9606 GN=EPHA2 PE=1 SV=2	EPHA2	2.12126	10.8057	-2.44311	-0.321854
P05556	Integrin beta-1 OS=Homo sapiens OX=9606 GN=ITGB1 PE=1 SV=2	ITGB1	2.12108	9.58866	1.37577	3.49685
Q15334	Lethal(2) giant larvae protein homolog 1 OS=Homo sapiens OX=9606 GN=LLGL1 PE=1 SV=3	LLGL1	2.11219	3.68736	-3.26107	-1.14888
Q06136	3-ketodihydrosphingosine reductase OS=Homo sapiens OX=9606 GN=KDSR PE=1 SV=1	KDSR	2.10431	3.85385	-0.798903	1.3054
Q86UY8	5'-nucleotidase domain-containing protein 3 OS=Homo sapiens OX=9606 GN=NT5DC3 PE=1 SV=1	NT5DC3	2.09717	2.02779	-4.71315	-2.61597
A1X283	SH3 and PX domain-containing protein 2B OS=Homo sapiens OX=9606 GN=SH3PXD2B PE=1 SV=3	SH3PXD2B	2.09627	1.16397	-3.92612	-1.82985
P51151	Ras-related protein Rab-9A OS=Homo sapiens OX=9606 GN=RAB9A PE=1 SV=1	RAB9A	2.09305	4.54241	-2.08721	0.00584219
Q8NFQ8	Torsin-1A-interacting protein 2 OS=Homo sapiens OX=9606 GN=TOR1AIP2 PE=1 SV=1	TOR1AIP2	2.08857	0.813639	-3.08302	-0.99445
Q8N5C6	S1 RNA-binding domain-containing protein 1 OS=Homo sapiens OX=9606 GN=SRBD1 PE=1 SV=2	SRBD1	2.07554	4.01215	-2.59789	-0.522347
P07738	Bisphosphoglycerate mutase OS=Homo sapiens OX=9606 GN=BPGM PE=1 SV=2	BPGM	2.07529	2.46764	-5.20093	-3.12564
Q6YN16	Hydroxysteroid dehydrogenase-like protein 2 OS=Homo sapiens OX=9606 GN=HSDL2 PE=1 SV=1	HSDL2	2.06757	5.8842	0.0977562	2.16532
Q15155	Nodal modulator 1 OS=Homo sapiens OX=9606 GN=NOMO1 PE=1 SV=5	NOMO1	2.06381	3.31159	-3.56512	-1.50131
Q8N1S5	Zinc transporter ZIP11 OS=Homo sapiens OX=9606 GN=SLC39A11 PE=2 SV=3	SLC39A11	2.06291	0.839377	-3.16802	-1.10512
O75746	Calcium-binding mitochondrial carrier protein Aralar1 OS=Homo sapiens OX=9606 GN=SLC25A12 PE=1 SV=2	SLC25A12	2.06039	6.40528	-0.533862	1.52652
Q96L93	Kinesin-like protein KIF16B OS=Homo sapiens OX=9606 GN=KIF16B PE=1 SV=2	KIF16B	2.05602	0.944522	-5.70883	-3.65281
Q5JRX3	Presequence protease, mitochondrial OS=Homo sapiens OX=9606 GN=PITRM1 PE=1 SV=3	PITRM1	2.04997	3.26098	-0.699431	1.35054
O00560	Syntenin-1 OS=Homo sapiens OX=9606 GN=SDCBP PE=1 SV=1	SDCBP	2.04941	3.18592	0.169242	2.21865
Q9UJS0	Calcium-binding mitochondrial carrier protein Aralar2 OS=Homo sapiens OX=9606 GN=SLC25A13 PE=1 SV=2	SLC25A13	2.04828	4.0752	0.441979	2.49026
O94788	Retinal dehydrogenase 2 OS=Homo sapiens OX=9606 GN=ALDH1A2 PE=1 SV=3	ALDH1A2	2.04343	3.85007	-3.44786	-1.40443
P51648	Aldehyde dehydrogenase family 3 member A2 OS=Homo sapiens OX=9606 GN=ALDH3A2 PE=1 SV=1	ALDH3A2	2.03901	2.72005	-1.71614	0.322868
Q9Y5S2	Serine/threonine-protein kinase MRCK beta OS=Homo sapiens OX=9606 GN=CDC42BPB PE=1 SV=2	CDC42BPB	2.03136	4.1888	-2.92659	-0.89523
Q9H4L5	Oxysterol-binding protein-related protein 3 OS=Homo sapiens OX=9606 GN=OSBPL3 PE=1 SV=1	OSBPL3	2.03038	3.52844	-3.05774	-1.02736
O75915	PRA1 family protein 3 OS=Homo sapiens OX=9606 GN=ARL6IP5 PE=1 SV=1	ARL6IP5	2.02666	2.19861	-0.530457	1.49621
Q00653	Nuclear factor NF-kappa-B p100 subunit OS=Homo sapiens OX=9606 GN=NFKB2 PE=1 SV=4	NFKB2	2.02147	7.48738	-1.67431	0.347157
P46199	Translation initiation factor IF-2, mitochondrial OS=Homo sapiens OX=9606 GN=MTIF2 PE=1 SV=2	MTIF2	2.02009	0.919693	-5.5768	-3.55671
Q96AQ6	Pre-B-cell leukemia transcription factor-interacting protein 1 OS=Homo sapiens OX=9606 GN=PBXIP1 PE=1 SV=1	PBXIP1	2.01437	3.28773	-3.55361	-1.53924
O95573	Long-chain-fatty-acid--CoA ligase 3 OS=Homo sapiens OX=9606 GN=ACSL3 PE=1 SV=3	ACSL3	2.00095	5.35705	0.419739	2.42069
P42356	Phosphatidylinositol 4-kinase alpha OS=Homo sapiens OX=9606 GN=PI4KA PE=1 SV=4	PI4KA	1.99794	2.77318	-3.61819	-1.62025
P55268	Laminin subunit beta-2 OS=Homo sapiens OX=9606 GN=LAMB2 PE=1 SV=2	LAMB2	1.99563	1.0097	-5.72648	-3.73084
Q9Y6N5	Sulfide:quinone oxidoreductase, mitochondrial OS=Homo sapiens OX=9606 GN=SQOR PE=1 SV=1	SQOR	1.99439	3.199	0.850053	2.84444
O75891	Cytosolic 10-formyltetrahydrofolate dehydrogenase OS=Homo sapiens OX=9606 GN=ALDH1L1 PE=1 SV=2	ALDH1L1	1.98389	1.04552	-5.68255	-3.69866
Q9Y4B6	DDB1- and CUL4-associated factor 1 OS=Homo sapiens OX=9606 GN=DCAF1 PE=1 SV=3	DCAF1	1.98081	4.55045	-2.62044	-0.639626
P13804	Electron transfer flavoprotein subunit alpha, mitochondrial OS=Homo sapiens OX=9606 GN=ETFA PE=1 SV=1	ETFA	1.97672	5.00576	1.56294	3.53966
P01008	Antithrombin-III OS=Homo sapiens OX=9606 GN=SERPINC1 PE=1 SV=1	SERPINC1	1.97124	7.93076	1.6047	3.57594
Q7Z569	BRCA1-associated protein OS=Homo sapiens OX=9606 GN=BRAP PE=1 SV=2	BRAP	1.96777	0.951633	-3.54685	-1.57907
Q8N4Q0	Prostaglandin reductase 3 OS=Homo sapiens OX=9606 GN=ZADH2 PE=1 SV=1	PTGR3	1.96613	1.00065	-5.71898	-3.75286
Q6ZMW3	Echinoderm microtubule-associated protein-like 6 OS=Homo sapiens OX=9606 GN=EML6 PE=2 SV=2	EML6	1.96406	4.52374	-0.337105	1.62696
Q96Q89	Kinesin-like protein KIF20B OS=Homo sapiens OX=9606 GN=KIF20B PE=1 SV=3	KIF20B	1.9533	0.84659	-5.43666	-3.48336
P69905	Hemoglobin subunit alpha OS=Homo sapiens OX=9606 GN=HBA1 PE=1 SV=2	HBA1; HBA2	1.95216	4.67438	4.34955	6.30171
O43149	Zinc finger ZZ-type and EF-hand domain-containing protein 1 OS=Homo sapiens OX=9606 GN=ZZEF1 PE=1 SV=6	ZZEF1	1.95113	0.9851	-5.78312	-3.832
Q9Y2C9	Toll-like receptor 6 OS=Homo sapiens OX=9606 GN=TLR6 PE=1 SV=2	TLR6	1.947	2.50159	-0.837503	1.1095
O43189	PHD finger protein 1 OS=Homo sapiens OX=9606 GN=PHF1 PE=1 SV=3	PHF1	1.93856	2.01525	-2.28646	-0.347901
P01023	Alpha-2-macroglobulin OS=Homo sapiens OX=9606 GN=A2M PE=1 SV=3	A2M	1.93817	4.7979	-0.682701	1.25547
Q9P2K5	Myelin expression factor 2 OS=Homo sapiens OX=9606 GN=MYEF2 PE=1 SV=3	MYEF2	1.93673	1.37614	-0.855288	1.08144
Q96N66	Lysophospholipid acyltransferase 7 OS=Homo sapiens OX=9606 GN=MBOAT7 PE=1 SV=2	MBOAT7	1.93588	5.24316	-1.53554	0.400339
Q9UNK0	Syntaxin-8 OS=Homo sapiens OX=9606 GN=STX8 PE=1 SV=2	STX8	1.93484	1.80356	-4.75819	-2.82335
Q9NPA0	ER membrane protein complex subunit 7 OS=Homo sapiens OX=9606 GN=EMC7 PE=1 SV=1	EMC7	1.9309	4.90088	-1.0462	0.884699
Q9UGI8	Testin OS=Homo sapiens OX=9606 GN=TES PE=1 SV=1	TES	1.92907	0.99459	-5.75151	-3.82244
Q92506	(3R)-3-hydroxyacyl-CoA dehydrogenase OS=Homo sapiens OX=9606 GN=HSD17B8 PE=1 SV=2	HSD17B8	1.92846	3.20936	-1.18146	0.747
A6NKG5	Retrotransposon-like protein 1 OS=Homo sapiens OX=9606 GN=RTL1 PE=3 SV=3	RTL1	1.92811	3.0672	0.616074	2.54418
Q6VY07	Phosphofurin acidic cluster sorting protein 1 OS=Homo sapiens OX=9606 GN=PACS1 PE=1 SV=2	PACS1	1.9248	1.89324	-3.13015	-1.20535
Q53T59	HCLS1-binding protein 3 OS=Homo sapiens OX=9606 GN=HS1BP3 PE=1 SV=1	HS1BP3	1.91687	1.04327	-3.7946	-1.87773
O15173	Membrane-associated progesterone receptor component 2 OS=Homo sapiens OX=9606 GN=PGRMC2 PE=1 SV=1	PGRMC2	1.91681	4.75181	0.0888379	2.00564
P22695	Cytochrome b-c1 complex subunit 2, mitochondrial OS=Homo sapiens OX=9606 GN=UQCRC2 PE=1 SV=3	UQCRC2	1.90869	6.66072	2.35233	4.26102
P08684	Cytochrome P450 3A4 OS=Homo sapiens OX=9606 GN=CYP3A4 PE=1 SV=4	CYP3A4	1.90704	0.970033	-5.73996	-3.83292
P00488	Coagulation factor XIII A chain OS=Homo sapiens OX=9606 GN=F13A1 PE=1 SV=4		1.90523	4.208	-0.617156	1.28807
Q9Y4F3	Meiosis regulator and mRNA stability factor 1 OS=Homo sapiens OX=9606 GN=MARF1 PE=1 SV=6	MARF1	1.9035	1.53136	-4.66536	-2.76186
Q9BRX8	Peroxiredoxin-like 2A OS=Homo sapiens OX=9606 GN=PRXL2A PE=1 SV=3	PRXL2A	1.89363	2.87443	-3.35741	-1.46378
Q96NB3	Zinc finger protein 830 OS=Homo sapiens OX=9606 GN=ZNF830 PE=1 SV=2	ZNF830	1.89125	1.05679	-5.80617	-3.91491
Q8NBJ5	Procollagen galactosyltransferase 1 OS=Homo sapiens OX=9606 GN=COLGALT1 PE=1 SV=1	COLGALT1	1.89063	7.79466	0.620587	2.51122
P08574	Cytochrome c1, heme protein, mitochondrial OS=Homo sapiens OX=9606 GN=CYC1 PE=1 SV=3	CYC1	1.88699	4.09169	0.00393449	1.89092
P11177	Pyruvate dehydrogenase E1 component subunit beta, mitochondrial OS=Homo sapiens OX=9606 GN=PDHB PE=1 SV=3	PDHB	1.88598	8.39265	0.611276	2.49725
Q16134	Electron transfer flavoprotein-ubiquinone oxidoreductase, mitochondrial OS=Homo sapiens OX=9606 GN=ETFDH PE=1 SV=2	ETFDH	1.88243	4.16247	-3.74118	-1.85875
Q5ZPR3	CD276 antigen OS=Homo sapiens OX=9606 GN=CD276 PE=1 SV=1	CD276	1.87468	1.02626	-5.69584	-3.82116
Q9BUF5	Tubulin beta-6 chain OS=Homo sapiens OX=9606 GN=TUBB6 PE=1 SV=1	TUBB6	1.87025	4.73754	1.97786	3.84811
Q9BV81	ER membrane protein complex subunit 6 OS=Homo sapiens OX=9606 GN=EMC6 PE=1 SV=1	EMC6	1.86639	2.32793	-1.3137	0.552693
P48507	Glutamate--cysteine ligase regulatory subunit OS=Homo sapiens OX=9606 GN=GCLM PE=1 SV=1	GCLM	1.86186	2.39565	-0.816525	1.04534
Q9Y485	DmX-like protein 1 OS=Homo sapiens OX=9606 GN=DMXL1 PE=1 SV=3	DMXL1	1.86096	1.0306	-5.70114	-3.84018
Q9BS92	Protein NipSnap homolog 3B OS=Homo sapiens OX=9606 GN=NIPSNAP3B PE=2 SV=1	NIPSNAP3B	1.85102	0.957905	-5.68048	-3.82946
Q9NZM1	Myoferlin OS=Homo sapiens OX=9606 GN=MYOF PE=1 SV=1	MYOF	1.8311	5.39056	-0.150511	1.68059
Q27J81	Inverted formin-2 OS=Homo sapiens OX=9606 GN=INF2 PE=1 SV=2	INF2	1.82653	3.31369	-2.91093	-1.0844
Q9BW92	Threonine--tRNA ligase, mitochondrial OS=Homo sapiens OX=9606 GN=TARS2 PE=1 SV=1	TARS2	1.82598	3.70128	-2.69376	-0.867775
A8MPS7	Carbohydrate deacetylase OS=Homo sapiens OX=9606 GN=YDJC PE=1 SV=1	YDJC	1.82572	4.83475	-1.55008	0.275644
P51452	Dual specificity protein phosphatase 3 OS=Homo sapiens OX=9606 GN=DUSP3 PE=1 SV=1	DUSP3	1.82517	3.5063	-1.7738	0.0513694
Q96DV4	39S ribosomal protein L38, mitochondrial OS=Homo sapiens OX=9606 GN=MRPL38 PE=1 SV=2	MRPL38	1.80888	1.83177	-2.78856	-0.979673
Q96MW5	Conserved oligomeric Golgi complex subunit 8 OS=Homo sapiens OX=9606 GN=COG8 PE=1 SV=2	COG8	1.80881	1.01628	-3.84773	-2.03891
Q96LD4	E3 ubiquitin-protein ligase TRIM47 OS=Homo sapiens OX=9606 GN=TRIM47 PE=1 SV=2	TRIM47	1.80799	0.924942	-5.70412	-3.89613
Q03001	Dystonin OS=Homo sapiens OX=9606 GN=DST PE=1 SV=4	DST	1.80258	4.12141	-1.0799	0.722681
Q9H1A3	Protein-L-histidine N-pros-methyltransferase OS=Homo sapiens OX=9606 GN=METTL9 PE=1 SV=1	METTL9	1.80048	0.988507	-5.74486	-3.94438
Q15054	DNA polymerase delta subunit 3 OS=Homo sapiens OX=9606 GN=POLD3 PE=1 SV=2	POLD3	1.79024	4.57634	0.874342	2.66458
Q8NB37	Glutamine amidotransferase-like class 1 domain-containing protein 1 OS=Homo sapiens OX=9606 GN=GATD1 PE=1 SV=1	GATD1	1.78956	2.24988	-2.7801	-0.990536
Q7Z3Y7	Keratin, type I cytoskeletal 28 OS=Homo sapiens OX=9606 GN=KRT28 PE=1 SV=2	KRT28	1.78067	0.810643	-3.51678	-1.73611
Q13885	Tubulin beta-2A chain OS=Homo sapiens OX=9606 GN=TUBB2A PE=1 SV=1	TUBB2A	1.77999	2.67881	1.01749	2.79747
P33121	Long-chain-fatty-acid--CoA ligase 1 OS=Homo sapiens OX=9606 GN=ACSL1 PE=1 SV=1	ACSL1	1.77031	4.80905	-2.94825	-1.17794
O75907	Diacylglycerol O-acyltransferase 1 OS=Homo sapiens OX=9606 GN=DGAT1 PE=1 SV=2	DGAT1	1.7678	0.52251	-4.17944	-2.41164
Q8N8S7	Protein enabled homolog OS=Homo sapiens OX=9606 GN=ENAH PE=1 SV=2	ENAH	1.76174	4.1884	-4.48092	-2.71918
P38117	Electron transfer flavoprotein subunit beta OS=Homo sapiens OX=9606 GN=ETFB PE=1 SV=3	ETFB	1.76146	5.95897	1.8478	3.60926
Q9NS86	LanC-like protein 2 OS=Homo sapiens OX=9606 GN=LANCL2 PE=1 SV=1	LANCL2	1.75969	5.51251	-2.39187	-0.632178
P02042	Hemoglobin subunit delta OS=Homo sapiens OX=9606 GN=HBD PE=1 SV=2	HBD	1.75662	4.12642	3.09009	4.84671
P05496	ATP synthase F(0) complex subunit C1, mitochondrial OS=Homo sapiens OX=9606 GN=ATP5MC1 PE=1 SV=2	ATP5MC1	1.75372	1.29201	1.39821	3.15193
P00734	Prothrombin OS=Homo sapiens OX=9606 GN=F2 PE=1 SV=2	F2	1.75258	4.42764	1.87696	3.62954
Q9GZY8	Mitochondrial fission factor OS=Homo sapiens OX=9606 GN=MFF PE=1 SV=1	MFF	1.75204	5.42185	-1.87736	-0.125313
Q9H1E5	Thioredoxin-related transmembrane protein 4 OS=Homo sapiens OX=9606 GN=TMX4 PE=1 SV=1	TMX4	1.7427	4.85381	-1.73897	0.00373305
Q96JG6	Syndetin OS=Homo sapiens OX=9606 GN=VPS50 PE=1 SV=3	VPS50	1.74024	0.946025	-5.72109	-3.98085
Q8N1G0	Zinc finger protein 687 OS=Homo sapiens OX=9606 GN=ZNF687 PE=1 SV=1	ZNF687	1.73385	3.352	-4.28273	-2.54889
P51608	Methyl-CpG-binding protein 2 OS=Homo sapiens OX=9606 GN=MECP2 PE=1 SV=1	MECP2	1.73213	0.854808	-3.77886	-2.04673
P21283	V-type proton ATPase subunit C 1 OS=Homo sapiens OX=9606 GN=ATP6V1C1 PE=1 SV=4	ATP6V1C1	1.73019	0.931091	-3.89364	-2.16345
Q8TEW0	Partitioning defective 3 homolog OS=Homo sapiens OX=9606 GN=PARD3 PE=1 SV=2	PARD3	1.72741	6.09999	-2.36947	-0.64206
Q9BYC9	39S ribosomal protein L20, mitochondrial OS=Homo sapiens OX=9606 GN=MRPL20 PE=1 SV=1	MRPL20	1.72705	4.30989	-2.3606	-0.633548
Q15942	Zyxin OS=Homo sapiens OX=9606 GN=ZYX PE=1 SV=1	ZYX	1.72087	5.35618	-0.735994	0.984871
Q7Z7H5	Transmembrane emp24 domain-containing protein 4 OS=Homo sapiens OX=9606 GN=TMED4 PE=1 SV=1	TMED4	1.70757	3.90725	0.20942	1.91699
P08559	Pyruvate dehydrogenase E1 component subunit alpha, somatic form, mitochondrial OS=Homo sapiens OX=9606 GN=PDHA1 PE=1 SV=3	PDHA1	1.70506	6.47015	0.11307	1.81813
P56545	C-terminal-binding protein 2 OS=Homo sapiens OX=9606 GN=CTBP2 PE=1 SV=1	CTBP2	1.70239	2.99232	-3.58714	-1.88475
P19823	Inter-alpha-trypsin inhibitor heavy chain H2 OS=Homo sapiens OX=9606 GN=ITIH2 PE=1 SV=2	ITIH2	1.70125	5.09723	0.504014	2.20527
P49327	Fatty acid synthase OS=Homo sapiens OX=9606 GN=FASN PE=1 SV=3	FASN	1.69714	4.64081	1.10262	2.79976
Q92878	DNA repair protein RAD50 OS=Homo sapiens OX=9606 GN=RAD50 PE=1 SV=1	RAD50	1.68099	6.57347	-0.23817	1.44282
Q9BU23	Lipase maturation factor 2 OS=Homo sapiens OX=9606 GN=LMF2 PE=1 SV=2	LMF2	1.67994	5.01825	-3.17378	-1.49384
O15427	Monocarboxylate transporter 4 OS=Homo sapiens OX=9606 GN=SLC16A3 PE=1 SV=1	SLC16A3	1.67974	4.44873	-4.06798	-2.38824
P84074	Neuron-specific calcium-binding protein hippocalcin OS=Homo sapiens OX=9606 GN=HPCA PE=1 SV=2	HPCA	1.66032	0.96138	-3.91657	-2.25625
O75127	Pentatricopeptide repeat-containing protein 1, mitochondrial OS=Homo sapiens OX=9606 GN=PTCD1 PE=1 SV=2	PTCD1	1.65657	3.78757	-4.62678	-2.97021
Q6GYQ0	Ral GTPase-activating protein subunit alpha-1 OS=Homo sapiens OX=9606 GN=RALGAPA1 PE=1 SV=1	RALGAPA1	1.65474	2.53726	-2.42905	-0.774312
O00461	Golgi integral membrane protein 4 OS=Homo sapiens OX=9606 GN=GOLIM4 PE=1 SV=1	GOLIM4	1.64509	6.30284	-2.34652	-0.701433
Q8NCM8	Cytoplasmic dynein 2 heavy chain 1 OS=Homo sapiens OX=9606 GN=DYNC2H1 PE=1 SV=4	DYNC2H1	1.63903	1.19427	-4.32978	-2.69075
P61165	Transmembrane protein 258 OS=Homo sapiens OX=9606 GN=TMEM258 PE=1 SV=1	TMEM258	1.63712	3.49743	-0.610673	1.02644
Q53S08	Ras-related protein Rab-6D OS=Homo sapiens OX=9606 GN=RAB6D PE=2 SV=1	RAB6D	1.63524	2.87911	-3.62508	-1.98984
Q9BTA9	WW domain-containing adapter protein with coiled-coil OS=Homo sapiens OX=9606 GN=WAC PE=1 SV=3	WAC	1.63473	5.3105	-2.44953	-0.8148
Q9Y5X1	Sorting nexin-9 OS=Homo sapiens OX=9606 GN=SNX9 PE=1 SV=1	SNX9	1.62886	3.48737	-1.80618	-0.177315
Q9BXG8	Spermatogenic leucine zipper protein 1 OS=Homo sapiens OX=9606 GN=SPZ1 PE=1 SV=2	SPZ1	1.62165	1.41625	-4.46862	-2.84697
Q7L3T8	Probable proline--tRNA ligase, mitochondrial OS=Homo sapiens OX=9606 GN=PARS2 PE=1 SV=1	PARS2	1.61803	8.41917	-3.72196	-2.10392
Q9Y6U3	Adseverin OS=Homo sapiens OX=9606 GN=SCIN PE=1 SV=4	SCIN	1.60879	4.08534	-2.80053	-1.19174
Q9H1B5	Xylosyltransferase 2 OS=Homo sapiens OX=9606 GN=XYLT2 PE=1 SV=2	XYLT2	1.60287	2.32838	-5.07792	-3.47505
O94905	Erlin-2 OS=Homo sapiens OX=9606 GN=ERLIN2 PE=1 SV=1	ERLIN2	1.60278	4.06195	0.371612	1.97439
O95292	Vesicle-associated membrane protein-associated protein B/C OS=Homo sapiens OX=9606 GN=VAPB PE=1 SV=3	VAPB	1.60268	5.84319	0.538424	2.14111
Q9UDY8	Mucosa-associated lymphoid tissue lymphoma translocation protein 1 OS=Homo sapiens OX=9606 GN=MALT1 PE=1 SV=1	MALT1	1.60086	3.88829	-0.124186	1.47667
O60907	F-box-like/WD repeat-containing protein TBL1X OS=Homo sapiens OX=9606 GN=TBL1X PE=1 SV=3	TBL1X	1.59554	0.549448	-4.58039	-2.98485
Q86Y39	NADH dehydrogenase [ubiquinone] 1 alpha subcomplex subunit 11 OS=Homo sapiens OX=9606 GN=NDUFA11 PE=1 SV=3	NDUFA11	1.59515	4.70587	-0.670477	0.924669
Q8NBT0	POC1 centriolar protein homolog A OS=Homo sapiens OX=9606 GN=POC1A PE=1 SV=2	POC1A	1.59458	0.693765	-3.52256	-1.92797
Q13501	Sequestosome-1 OS=Homo sapiens OX=9606 GN=SQSTM1 PE=1 SV=1	SQSTM1	1.58256	7.18105	-1.05349	0.529071
Q2PZI1	Probable C-mannosyltransferase DPY19L1 OS=Homo sapiens OX=9606 GN=DPY19L1 PE=2 SV=1	DPY19L1	1.58176	6.29092	-0.588464	0.993293
Q9NYL4	Peptidyl-prolyl cis-trans isomerase FKBP11 OS=Homo sapiens OX=9606 GN=FKBP11 PE=1 SV=1	FKBP11	1.5797	4.72387	-2.11827	-0.538563
Q14156	Protein EFR3 homolog A OS=Homo sapiens OX=9606 GN=EFR3A PE=1 SV=2	EFR3A	1.57244	1.46485	-5.1561	-3.58366
Q08379	Golgin subfamily A member 2 OS=Homo sapiens OX=9606 GN=GOLGA2 PE=1 SV=3	GOLGA2	1.57212	6.29727	-3.17498	-1.60286
Q9P015	39S ribosomal protein L15, mitochondrial OS=Homo sapiens OX=9606 GN=MRPL15 PE=1 SV=1	MRPL15	1.56767	4.95189	-1.94988	-0.382212
P28702	Retinoic acid receptor RXR-beta OS=Homo sapiens OX=9606 GN=RXRB PE=1 SV=2	RXRB	1.56764	0.955434	-2.29027	-0.722631
O00192	Armadillo repeat protein deleted in velo-cardio-facial syndrome OS=Homo sapiens OX=9606 GN=ARVCF PE=1 SV=1	ARVCF	1.56704	2.58433	-5.7191	-4.15205
Q53H96	Pyrroline-5-carboxylate reductase 3 OS=Homo sapiens OX=9606 GN=PYCR3 PE=1 SV=3	PYCR3	1.56679	3.48114	-0.672189	0.894603
Q96GZ6	Solute carrier family 41 member 3 OS=Homo sapiens OX=9606 GN=SLC41A3 PE=1 SV=2	SLC41A3	1.55693	4.00991	-2.91214	-1.35521
Q9Y6M1	Insulin-like growth factor 2 mRNA-binding protein 2 OS=Homo sapiens OX=9606 GN=IGF2BP2 PE=1 SV=2	IGF2BP2	1.55582	1.93561	-0.314258	1.24156
Q16513	Serine/threonine-protein kinase N2 OS=Homo sapiens OX=9606 GN=PKN2 PE=1 SV=1	PKN2	1.54704	6.08616	-2.96679	-1.41975
Q9UKA9	Polypyrimidine tract-binding protein 2 OS=Homo sapiens OX=9606 GN=PTBP2 PE=1 SV=1	PTBP2	1.54531	1.50519	-1.18673	0.358583
O95758	Polypyrimidine tract-binding protein 3 OS=Homo sapiens OX=9606 GN=PTBP3 PE=1 SV=2	PTBP3	1.54036	7.22618	0.010391	1.55075
Q8IYB8	ATP-dependent RNA helicase SUPV3L1, mitochondrial OS=Homo sapiens OX=9606 GN=SUPV3L1 PE=1 SV=1	SUPV3L1	1.53984	3.44325	-0.53599	1.00385
Q71UM5	40S ribosomal protein S27-like OS=Homo sapiens OX=9606 GN=RPS27L PE=1 SV=3	RPS27L	1.53632	4.32476	1.29931	2.83563
Q6UW02	Cytochrome P450 20A1 OS=Homo sapiens OX=9606 GN=CYP20A1 PE=1 SV=1	CYP20A1	1.53136	1.81083	-4.713	-3.18165
P82909	28S ribosomal protein S36, mitochondrial OS=Homo sapiens OX=9606 GN=MRPS36 PE=1 SV=2	MRPS36	1.52441	1.95736	-2.59511	-1.0707
P0DJJ0	SLIT-ROBO Rho GTPase-activating protein 2C OS=Homo sapiens OX=9606 GN=SRGAP2C PE=1 SV=1	SRGAP2C	1.52415	2.35928	-5.61933	-4.09518
Q8NCD3	Holliday junction recognition protein OS=Homo sapiens OX=9606 GN=HJURP PE=1 SV=2	HJURP	1.52374	1.01087	-5.67412	-4.15039
P56199	Integrin alpha-1 OS=Homo sapiens OX=9606 GN=ITGA1 PE=1 SV=2	ITGA1	1.52293	0.89229	-5.65907	-4.13614
Q9Y3E5	Peptidyl-tRNA hydrolase 2, mitochondrial OS=Homo sapiens OX=9606 GN=PTRH2 PE=1 SV=1	PTRH2	1.52161	9.08791	0.137496	1.6591
Q6ZVM7	TOM1-like protein 2 OS=Homo sapiens OX=9606 GN=TOM1L2 PE=1 SV=1	TOM1L2	1.51495	1.00742	-5.71686	-4.20191
P61019	Ras-related protein Rab-2A OS=Homo sapiens OX=9606 GN=RAB2A PE=1 SV=1	RAB2A	1.50976	6.55819	-0.152284	1.35747
Q8NHH9	Atlastin-2 OS=Homo sapiens OX=9606 GN=ATL2 PE=1 SV=2	ATL2	1.50745	5.20488	-2.17686	-0.669407
Q8N6H7	ADP-ribosylation factor GTPase-activating protein 2 OS=Homo sapiens OX=9606 GN=ARFGAP2 PE=1 SV=1	ARFGAP2	1.507	1.82398	-1.73365	-0.226643
Q1KMD3	Heterogeneous nuclear ribonucleoprotein U-like protein 2 OS=Homo sapiens OX=9606 GN=HNRNPUL2 PE=1 SV=1	HNRNPUL2	1.50456	4.46986	1.57695	3.08152
O94826	Mitochondrial import receptor subunit TOM70 OS=Homo sapiens OX=9606 GN=TOMM70 PE=1 SV=1	TOMM70	1.50179	4.46474	-0.640802	0.860985
Q14197	Peptidyl-tRNA hydrolase ICT1, mitochondrial OS=Homo sapiens OX=9606 GN=MRPL58 PE=1 SV=1	MRPL58	1.50146	6.15373	-2.30947	-0.808013
P35222	Catenin beta-1 OS=Homo sapiens OX=9606 GN=CTNNB1 PE=1 SV=1	CTNNB1	1.50103	5.83906	-2.14735	-0.646321
P26232	Catenin alpha-2 OS=Homo sapiens OX=9606 GN=CTNNA2 PE=1 SV=5	CTNNA2	1.4986	0.75033	-5.22093	-3.72234
Q9NZJ4	Sacsin OS=Homo sapiens OX=9606 GN=SACS PE=1 SV=2	SACS	1.48681	4.6859	-3.64628	-2.15947
P83111	Serine beta-lactamase-like protein LACTB, mitochondrial OS=Homo sapiens OX=9606 GN=LACTB PE=1 SV=2	LACTB	1.48459	3.46274	-1.20428	0.280303
Q9NWT1	p21-activated protein kinase-interacting protein 1 OS=Homo sapiens OX=9606 GN=PAK1IP1 PE=1 SV=2	PAK1IP1	1.47718	3.86621	-1.23074	0.246442
O15400	Syntaxin-7 OS=Homo sapiens OX=9606 GN=STX7 PE=1 SV=4	STX7	1.47453	1.6777	-2.57287	-1.09834
P61421	V-type proton ATPase subunit d 1 OS=Homo sapiens OX=9606 GN=ATP6V0D1 PE=1 SV=1	ATP6V0D1	1.47118	8.3133	-0.80217	0.669006
A2VDJ0	Transmembrane protein 131-like OS=Homo sapiens OX=9606 GN=TMEM131L PE=1 SV=2	TMEM131L	1.45589	1.03797	-5.692	-4.23611
P49959	Double-strand break repair protein MRE11 OS=Homo sapiens OX=9606 GN=MRE11 PE=1 SV=3	MRE11	1.44948	4.84402	-1.52441	-0.0749268
P06737	Glycogen phosphorylase, liver form OS=Homo sapiens OX=9606 GN=PYGL PE=1 SV=4	PYGL	1.44852	1.12375	-2.57431	-1.12579
P12235	ADP/ATP translocase 1 OS=Homo sapiens OX=9606 GN=SLC25A4 PE=1 SV=4	SLC25A4	1.44554	5.06772	-0.570458	0.875084
P11586	C-1-tetrahydrofolate synthase, cytoplasmic OS=Homo sapiens OX=9606 GN=MTHFD1 PE=1 SV=4	MTHFD1	1.44323	6.7766	3.19671	4.63994
P48509	CD151 antigen OS=Homo sapiens OX=9606 GN=CD151 PE=1 SV=3	CD151	1.44139	1.96233	-5.6843	-4.24291
P21675	Transcription initiation factor TFIID subunit 1 OS=Homo sapiens OX=9606 GN=TAF1 PE=1 SV=2	TAF1	1.44118	4.04066	-1.36043	0.080754
Q8IWB7	WD repeat and FYVE domain-containing protein 1 OS=Homo sapiens OX=9606 GN=WDFY1 PE=1 SV=1	WDFY1	1.43952	3.78367	-2.20905	-0.76953
Q02388	Collagen alpha-1(VII) chain OS=Homo sapiens OX=9606 GN=COL7A1 PE=1 SV=2	COL7A1	1.43904	5.37578	-2.62428	-1.18524
Q8NI77	Kinesin-like protein KIF18A OS=Homo sapiens OX=9606 GN=KIF18A PE=1 SV=2	KIF18A	1.43686	1.08779	-7.07359	-5.63673
P35680	Hepatocyte nuclear factor 1-beta OS=Homo sapiens OX=9606 GN=HNF1B PE=1 SV=1	HNF1B	1.43341	0.837746	-5.59897	-4.16555
Q15006	ER membrane protein complex subunit 2 OS=Homo sapiens OX=9606 GN=EMC2 PE=1 SV=1	EMC2	1.42935	6.25845	-1.0697	0.359642
Q96EK5	KIF-binding protein OS=Homo sapiens OX=9606 GN=KIFBP PE=1 SV=1	KIFBP	1.42566	3.11854	-2.08743	-0.661771
Q02127	Dihydroorotate dehydrogenase (quinone), mitochondrial OS=Homo sapiens OX=9606 GN=DHODH PE=1 SV=3	DHODH	1.42198	3.19772	-1.8676	-0.445616
Q92552	28S ribosomal protein S27, mitochondrial OS=Homo sapiens OX=9606 GN=MRPS27 PE=1 SV=3	MRPS27	1.42031	1.14156	-2.69819	-1.27788
Q13557	Calcium/calmodulin-dependent protein kinase type II subunit delta OS=Homo sapiens OX=9606 GN=CAMK2D PE=1 SV=3	CAMK2D	1.41896	9.31087	0.0453833	1.46435
Q99470	Stromal cell-derived factor 2 OS=Homo sapiens OX=9606 GN=SDF2 PE=1 SV=2	SDF2	1.41339	9.07027	-0.924555	0.488838
P33897	ATP-binding cassette sub-family D member 1 OS=Homo sapiens OX=9606 GN=ABCD1 PE=1 SV=2	ABCD1	1.41235	5.09318	-2.46277	-1.05042
P00747	Plasminogen OS=Homo sapiens OX=9606 GN=PLG PE=1 SV=2	PLG	1.40994	2.97415	-1.56156	-0.151622
Q96RP9	Elongation factor G, mitochondrial OS=Homo sapiens OX=9606 GN=GFM1 PE=1 SV=2	GFM1	1.40153	5.11253	-0.253258	1.14827
O95674	Phosphatidate cytidylyltransferase 2 OS=Homo sapiens OX=9606 GN=CDS2 PE=1 SV=1	CDS2	1.40059	1.4086	-1.12188	0.278705
Q7Z6J4	FYVE, RhoGEF and PH domain-containing protein 2 OS=Homo sapiens OX=9606 GN=FGD2 PE=1 SV=1	FGD2	1.39833	3.2367	-2.00402	-0.605685
O95999	B-cell lymphoma/leukemia 10 OS=Homo sapiens OX=9606 GN=BCL10 PE=1 SV=1	BCL10	1.39208	3.77437	-1.99486	-0.60278
Q15075	Early endosome antigen 1 OS=Homo sapiens OX=9606 GN=EEA1 PE=1 SV=2	EEA1	1.39174	3.92049	-2.51945	-1.12771
Q6UX07	Dehydrogenase/reductase SDR family member 13 OS=Homo sapiens OX=9606 GN=DHRS13 PE=2 SV=1	DHRS13	1.38557	1.54422	-3.50765	-2.12207
Q9NRL2	Bromodomain adjacent to zinc finger domain protein 1A OS=Homo sapiens OX=9606 GN=BAZ1A PE=1 SV=2	BAZ1A	1.38068	4.65957	-0.537217	0.843461
Q9BYD3	39S ribosomal protein L4, mitochondrial OS=Homo sapiens OX=9606 GN=MRPL4 PE=1 SV=1	MRPL4	1.37745	3.59911	-1.61075	-0.233295
O43237	Cytoplasmic dynein 1 light intermediate chain 2 OS=Homo sapiens OX=9606 GN=DYNC1LI2 PE=1 SV=1	DYNC1LI2	1.37636	4.71057	-2.32838	-0.952016
P31937	3-hydroxyisobutyrate dehydrogenase, mitochondrial OS=Homo sapiens OX=9606 GN=HIBADH PE=1 SV=2	HIBADH	1.37598	6.26345	0.176783	1.55277
P36404	ADP-ribosylation factor-like protein 2 OS=Homo sapiens OX=9606 GN=ARL2 PE=1 SV=4	ARL2	1.37217	4.25748	-0.838375	0.533795
Q93008	Probable ubiquitin carboxyl-terminal hydrolase FAF-X OS=Homo sapiens OX=9606 GN=USP9X PE=1 SV=4	USP9X	1.37032	12.5758	-1.2489	0.121423
P50552	Vasodilator-stimulated phosphoprotein OS=Homo sapiens OX=9606 GN=VASP PE=1 SV=3	VASP	1.36903	4.73485	0.136879	1.5059
Q8TAQ2	SWI/SNF complex subunit SMARCC2 OS=Homo sapiens OX=9606 GN=SMARCC2 PE=1 SV=1	SMARCC2	1.36863	4.03144	-0.0758588	1.29277
Q9NZC3	Glycerophosphodiester phosphodiesterase 1 OS=Homo sapiens OX=9606 GN=GDE1 PE=1 SV=1	GDE1	1.36821	4.23476	0.307179	1.67539
O43318	Mitogen-activated protein kinase kinase kinase 7 OS=Homo sapiens OX=9606 GN=MAP3K7 PE=1 SV=1	MAP3K7	1.36604	0.502419	-4.48557	-3.11953
Q9NRV9	Heme-binding protein 1 OS=Homo sapiens OX=9606 GN=HEBP1 PE=1 SV=1	HEBP1	1.36404	3.66312	-2.07007	-0.706035
Q8N0U8	Vitamin K epoxide reductase complex subunit 1-like protein 1 OS=Homo sapiens OX=9606 GN=VKORC1L1 PE=1 SV=2	VKORC1L1	1.36302	1.89634	-1.45	-0.0869792
P16435	NADPH--cytochrome P450 reductase OS=Homo sapiens OX=9606 GN=POR PE=1 SV=2	POR	1.35927	4.53453	-0.0396133	1.31966
Q96GC5	39S ribosomal protein L48, mitochondrial OS=Homo sapiens OX=9606 GN=MRPL48 PE=1 SV=2	MRPL48	1.3584	4.89871	-2.24334	-0.884942
Q9NVA1	Ubiquinol-cytochrome-c reductase complex assembly factor 1 OS=Homo sapiens OX=9606 GN=UQCC1 PE=1 SV=3	UQCC1	1.35098	1.94417	-5.3011	-3.95012
P00387	NADH-cytochrome b5 reductase 3 OS=Homo sapiens OX=9606 GN=CYB5R3 PE=1 SV=3	CYB5R3	1.3495	4.16369	1.94248	3.29198
Q5TGZ0	MICOS complex subunit MIC10 OS=Homo sapiens OX=9606 GN=MICOS10 PE=1 SV=1	MICOS10	1.34819	3.37021	0.0405246	1.38872
P08670	Vimentin OS=Homo sapiens OX=9606 GN=VIM PE=1 SV=4	VIM	1.34797	3.55776	3.90488	5.25285
P51812	Ribosomal protein S6 kinase alpha-3 OS=Homo sapiens OX=9606 GN=RPS6KA3 PE=1 SV=1	RPS6KA3	1.34796	3.86552	-0.149215	1.19875
Q96I99	Succinate--CoA ligase [GDP-forming] subunit beta, mitochondrial OS=Homo sapiens OX=9606 GN=SUCLG2 PE=1 SV=2	SUCLG2	1.34321	6.23505	0.912812	2.25602
Q9UDY4	DnaJ homolog subfamily B member 4 OS=Homo sapiens OX=9606 GN=DNAJB4 PE=1 SV=1	DNAJB4	1.34129	4.40161	-2.3713	-1.03001
Q9UNW9	RNA-binding protein Nova-2 OS=Homo sapiens OX=9606 GN=NOVA2 PE=1 SV=1	NOVA2	1.33274	1.09867	-3.98222	-2.64947
P56182	Ribosomal RNA processing protein 1 homolog A OS=Homo sapiens OX=9606 GN=RRP1 PE=1 SV=1	RRP1	1.32885	1.46543	-1.9001	-0.571251
P46940	Ras GTPase-activating-like protein IQGAP1 OS=Homo sapiens OX=9606 GN=IQGAP1 PE=1 SV=1	IQGAP1	1.32569	5.28013	1.53995	2.86564
P09543	2',3'-cyclic-nucleotide 3'-phosphodiesterase OS=Homo sapiens OX=9606 GN=CNP PE=1 SV=2	CNP	1.32271	4.90838	0.9851	2.30781
Q9BUK6	Protein misato homolog 1 OS=Homo sapiens OX=9606 GN=MSTO1 PE=1 SV=1	MSTO1	1.31899	3.32341	1.48997	2.80896
P31930	Cytochrome b-c1 complex subunit 1, mitochondrial OS=Homo sapiens OX=9606 GN=UQCRC1 PE=1 SV=3	UQCRC1	1.31883	4.08213	2.71419	4.03302
Q53EP0	Fibronectin type III domain-containing protein 3B OS=Homo sapiens OX=9606 GN=FNDC3B PE=1 SV=2	FNDC3B	1.3172	1.98952	-3.72427	-2.40708
Q7Z2W9	39S ribosomal protein L21, mitochondrial OS=Homo sapiens OX=9606 GN=MRPL21 PE=1 SV=2	MRPL21	1.31703	2.16001	-2.67531	-1.35827
Q5SWX8	Protein odr-4 homolog OS=Homo sapiens OX=9606 GN=ODR4 PE=1 SV=1	ODR4	1.3168	3.42191	-0.73715	0.579646
Q9HCM4	Band 4.1-like protein 5 OS=Homo sapiens OX=9606 GN=EPB41L5 PE=1 SV=3	EPB41L5	1.31387	3.26339	-3.41978	-2.10591
Q6ZS49	Putative uncharacterized protein FLJ45831 OS=Homo sapiens OX=9606 PE=5 SV=1		1.31377	2.42137	-3.91747	-2.6037
Q9HDC9	Adipocyte plasma membrane-associated protein OS=Homo sapiens OX=9606 GN=APMAP PE=1 SV=2	APMAP	1.31239	7.09527	1.18882	2.50121
O75964	ATP synthase subunit g, mitochondrial OS=Homo sapiens OX=9606 GN=ATP5MG PE=1 SV=3	ATP5MG	1.31154	3.56215	0.610276	1.92182
Q9Y4E8	Ubiquitin carboxyl-terminal hydrolase 15 OS=Homo sapiens OX=9606 GN=USP15 PE=1 SV=3	USP15	1.30407	0.772102	-2.74051	-1.43644
Q13029	PR domain zinc finger protein 2 OS=Homo sapiens OX=9606 GN=PRDM2 PE=1 SV=3	PRDM2	1.30324	0.895998	-5.63097	-4.32772
Q13418	Integrin-linked protein kinase OS=Homo sapiens OX=9606 GN=ILK PE=1 SV=2	ILK	1.30078	5.51339	-0.446114	0.854664
Q9Y5A7	NEDD8 ultimate buster 1 OS=Homo sapiens OX=9606 GN=NUB1 PE=1 SV=2	NUB1	1.29783	7.23564	-1.94519	-0.647361
Q6NZI2	Caveolae-associated protein 1 OS=Homo sapiens OX=9606 GN=CAVIN1 PE=1 SV=1	CAVIN1	1.29753	4.73014	0.972684	2.27021
O95219	Sorting nexin-4 OS=Homo sapiens OX=9606 GN=SNX4 PE=1 SV=1	SNX4	1.29651	2.62271	-2.75495	-1.45844
Q9NXF1	Testis-expressed protein 10 OS=Homo sapiens OX=9606 GN=TEX10 PE=1 SV=2	TEX10	1.2943	3.0296	-1.71117	-0.416874
P49821	NADH dehydrogenase [ubiquinone] flavoprotein 1, mitochondrial OS=Homo sapiens OX=9606 GN=NDUFV1 PE=1 SV=4	NDUFV1	1.29156	7.35032	0.00643198	1.29799
Q6DN90	IQ motif and SEC7 domain-containing protein 1 OS=Homo sapiens OX=9606 GN=IQSEC1 PE=1 SV=1	IQSEC1	1.28931	5.3381	-3.65365	-2.36435
P08243	Asparagine synthetase [glutamine-hydrolyzing] OS=Homo sapiens OX=9606 GN=ASNS PE=1 SV=4	ASNS	1.28904	6.38394	-2.48896	-1.19991
O75955	Flotillin-1 OS=Homo sapiens OX=9606 GN=FLOT1 PE=1 SV=3	FLOT1	1.28639	4.74875	-1.13187	0.154526
Q8IUD2	ELKS/Rab6-interacting/CAST family member 1 OS=Homo sapiens OX=9606 GN=ERC1 PE=1 SV=1	ERC1	1.28057	2.50547	-2.66901	-1.38844
Q8N9M5	Transmembrane protein 102 OS=Homo sapiens OX=9606 GN=TMEM102 PE=1 SV=1	TMEM102	1.27904	4.21224	-2.34985	-1.07081
O95182	NADH dehydrogenase [ubiquinone] 1 alpha subcomplex subunit 7 OS=Homo sapiens OX=9606 GN=NDUFA7 PE=1 SV=3	NDUFA7	1.27559	2.29355	-1.09619	0.1794
Q9UHG3	Prenylcysteine oxidase 1 OS=Homo sapiens OX=9606 GN=PCYOX1 PE=1 SV=3	PCYOX1	1.27345	2.80773	-0.233391	1.04006
P47985	Cytochrome b-c1 complex subunit Rieske, mitochondrial OS=Homo sapiens OX=9606 GN=UQCRFS1 PE=1 SV=2	UQCRFS1	1.27217	3.79889	1.17403	2.44619
Q9Y2U8	Inner nuclear membrane protein Man1 OS=Homo sapiens OX=9606 GN=LEMD3 PE=1 SV=2	LEMD3	1.27149	2.66371	-2.75341	-1.48191
Q6NYC8	Phostensin OS=Homo sapiens OX=9606 GN=PPP1R18 PE=1 SV=1	PPP1R18	1.27112	0.950606	-5.64019	-4.36907
P04183	Thymidine kinase, cytosolic OS=Homo sapiens OX=9606 GN=TK1 PE=1 SV=2	TK1	1.26986	2.23369	-2.74381	-1.47395
Q9NWZ3	Interleukin-1 receptor-associated kinase 4 OS=Homo sapiens OX=9606 GN=IRAK4 PE=1 SV=1	IRAK4	1.26843	6.19733	-2.38614	-1.1177
Q9BV79	Enoyl-[acyl-carrier-protein] reductase, mitochondrial OS=Homo sapiens OX=9606 GN=MECR PE=1 SV=2	MECR	1.26417	2.57638	-2.75915	-1.49498
O60488	Long-chain-fatty-acid--CoA ligase 4 OS=Homo sapiens OX=9606 GN=ACSL4 PE=1 SV=2	ACSL4	1.25626	4.80267	-0.0374498	1.21881
Q16643	Drebrin OS=Homo sapiens OX=9606 GN=DBN1 PE=1 SV=4	DBN1	1.256	4.76963	0.721365	1.97736
O60313	Dynamin-like 120 kDa protein, mitochondrial OS=Homo sapiens OX=9606 GN=OPA1 PE=1 SV=3	OPA1	1.24702	1.47373	-1.62591	-0.378889
Q9UBX3	Mitochondrial dicarboxylate carrier OS=Homo sapiens OX=9606 GN=SLC25A10 PE=1 SV=2	SLC25A10	1.24442	4.5125	0.910982	2.15541
Q9C0E8	Endoplasmic reticulum junction formation protein lunapark OS=Homo sapiens OX=9606 GN=LNPK PE=1 SV=2	LNPK	1.24403	1.26836	-2.64326	-1.39923
Q5T8D3	Acyl-CoA-binding domain-containing protein 5 OS=Homo sapiens OX=9606 GN=ACBD5 PE=1 SV=1	ACBD5	1.24361	4.53719	-2.2323	-0.988688
P11413	Glucose-6-phosphate 1-dehydrogenase OS=Homo sapiens OX=9606 GN=G6PD PE=1 SV=4	G6PD	1.24105	2.84954	2.69566	3.9367
P60059	Protein transport protein Sec61 subunit gamma OS=Homo sapiens OX=9606 GN=SEC61G PE=1 SV=1	SEC61G	1.2382	3.19775	-1.24252	-0.00432254
Q14690	Protein RRP5 homolog OS=Homo sapiens OX=9606 GN=PDCD11 PE=1 SV=3	PDCD11	1.2372	2.54406	-0.0147222	1.22248
Q9H1A4	Anaphase-promoting complex subunit 1 OS=Homo sapiens OX=9606 GN=ANAPC1 PE=1 SV=1	ANAPC1	1.22738	1.94137	-2.3822	-1.15482
Q9HCU9	Breast cancer metastasis-suppressor 1 OS=Homo sapiens OX=9606 GN=BRMS1 PE=1 SV=1	BRMS1	1.22473	1.1197	-5.79275	-4.56801
Q9NUU7	ATP-dependent RNA helicase DDX19A OS=Homo sapiens OX=9606 GN=DDX19A PE=1 SV=1	DDX19A	1.22385	6.41274	0.650599	1.87445
O43181	NADH dehydrogenase [ubiquinone] iron-sulfur protein 4, mitochondrial OS=Homo sapiens OX=9606 GN=NDUFS4 PE=1 SV=1	NDUFS4	1.21843	5.55868	-1.04886	0.169578
Q8WWZ4	ATP-binding cassette sub-family A member 10 OS=Homo sapiens OX=9606 GN=ABCA10 PE=2 SV=3	ABCA10	1.21755	1.56021	-0.836413	0.381135
Q96A83	Collagen alpha-1(XXVI) chain OS=Homo sapiens OX=9606 GN=COL26A1 PE=1 SV=1	COL26A1	1.21755	1.56021	-0.836413	0.381135
Q96E11	Ribosome-recycling factor, mitochondrial OS=Homo sapiens OX=9606 GN=MRRF PE=1 SV=1	MRRF	1.21327	1.94296	-2.18554	-0.972267
Q3KQU3	MAP7 domain-containing protein 1 OS=Homo sapiens OX=9606 GN=MAP7D1 PE=1 SV=1	MAP7D1	1.21216	2.47952	-1.82508	-0.612917
P42224	Signal transducer and activator of transcription 1-alpha/beta OS=Homo sapiens OX=9606 GN=STAT1 PE=1 SV=2	STAT1	1.20756	4.20584	0.699856	1.90741
P54619	5'-AMP-activated protein kinase subunit gamma-1 OS=Homo sapiens OX=9606 GN=PRKAG1 PE=1 SV=1	PRKAG1	1.20562	1.88142	-1.92169	-0.716072
P05165	Propionyl-CoA carboxylase alpha chain, mitochondrial OS=Homo sapiens OX=9606 GN=PCCA PE=1 SV=4	PCCA	1.20369	1.77637	-3.202	-1.99831
Q9NP81	Serine--tRNA ligase, mitochondrial OS=Homo sapiens OX=9606 GN=SARS2 PE=1 SV=1	SARS2	1.20341	5.1244	0.458902	1.66231
Q9Y4E6	WD repeat-containing protein 7 OS=Homo sapiens OX=9606 GN=WDR7 PE=1 SV=2	WDR7	1.20213	2.94729	-2.70037	-1.49825
P08648	Integrin alpha-5 OS=Homo sapiens OX=9606 GN=ITGA5 PE=1 SV=2	ITGA5	1.19849	3.1692	-1.42163	-0.223143
P35658	Nuclear pore complex protein Nup214 OS=Homo sapiens OX=9606 GN=NUP214 PE=1 SV=2	NUP214	1.18915	5.64566	-0.692826	0.496328
Q8IZL8	Proline-, glutamic acid- and leucine-rich protein 1 OS=Homo sapiens OX=9606 GN=PELP1 PE=1 SV=2	PELP1	1.18875	3.75623	-1.008	0.180755
P49257	Protein ERGIC-53 OS=Homo sapiens OX=9606 GN=LMAN1 PE=1 SV=2	LMAN1	1.18812	7.22586	3.14808	4.33621
O94822	E3 ubiquitin-protein ligase listerin OS=Homo sapiens OX=9606 GN=LTN1 PE=1 SV=6	LTN1	1.18688	3.30868	-2.89504	-1.70816
Q9Y4I1	Unconventional myosin-Va OS=Homo sapiens OX=9606 GN=MYO5A PE=1 SV=2	MYO5A	1.1863	1.37613	-3.00157	-1.81527
P53007	Tricarboxylate transport protein, mitochondrial OS=Homo sapiens OX=9606 GN=SLC25A1 PE=1 SV=2	SLC25A1	1.18226	3.12057	1.02244	2.2047
Q96LW7	Caspase recruitment domain-containing protein 19 OS=Homo sapiens OX=9606 GN=CARD19 PE=1 SV=1	CARD19	1.18212	1.00325	-4.42784	-3.24572
P35579	Myosin-9 OS=Homo sapiens OX=9606 GN=MYH9 PE=1 SV=4	MYH9	1.18202	5.11122	4.6927	5.87472
Q32P44	Echinoderm microtubule-associated protein-like 3 OS=Homo sapiens OX=9606 GN=EML3 PE=1 SV=1	EML3	1.17933	2.27449	-3.0057	-1.82636
Q96I59	Probable asparagine--tRNA ligase, mitochondrial OS=Homo sapiens OX=9606 GN=NARS2 PE=1 SV=3	NARS2	1.17702	3.8399	-0.580182	0.596838
P07099	Epoxide hydrolase 1 OS=Homo sapiens OX=9606 GN=EPHX1 PE=1 SV=1	EPHX1	1.17544	9.32638	-0.517328	0.658115
P46379	Large proline-rich protein BAG6 OS=Homo sapiens OX=9606 GN=BAG6 PE=1 SV=2	BAG6	1.17363	4.75486	0.296912	1.47054
Q9Y2T2	AP-3 complex subunit mu-1 OS=Homo sapiens OX=9606 GN=AP3M1 PE=1 SV=1	AP3M1	1.16974	6.642	-0.421329	0.748413
Q14204	Cytoplasmic dynein 1 heavy chain 1 OS=Homo sapiens OX=9606 GN=DYNC1H1 PE=1 SV=5	DYNC1H1	1.16957	4.85974	2.09748	3.26704
P45880	Voltage-dependent anion-selective channel protein 2 OS=Homo sapiens OX=9606 GN=VDAC2 PE=1 SV=2	VDAC2	1.16461	4.8247	4.32818	5.49278
P61225	Ras-related protein Rap-2b OS=Homo sapiens OX=9606 GN=RAP2B PE=1 SV=1	RAP2B	1.16444	3.65098	-1.38816	-0.223725
Q9P003	Protein cornichon homolog 4 OS=Homo sapiens OX=9606 GN=CNIH4 PE=1 SV=1	CNIH4	1.16404	2.92432	1.25756	2.42159
P57740	Nuclear pore complex protein Nup107 OS=Homo sapiens OX=9606 GN=NUP107 PE=1 SV=1	NUP107	1.15816	1.35618	-1.15236	0.00579877
Q9UH99	SUN domain-containing protein 2 OS=Homo sapiens OX=9606 GN=SUN2 PE=1 SV=3	SUN2	1.15764	4.0812	0.238064	1.39571
Q8IYB7	DIS3-like exonuclease 2 OS=Homo sapiens OX=9606 GN=DIS3L2 PE=1 SV=4	DIS3L2	1.15687	3.59957	-1.84335	-0.686482
P01024	Complement C3 OS=Homo sapiens OX=9606 GN=C3 PE=1 SV=2	C3	1.15628	3.65387	-0.784544	0.371739
P04632	Calpain small subunit 1 OS=Homo sapiens OX=9606 GN=CAPNS1 PE=1 SV=1	CAPNS1	1.15421	3.5826	-0.0386505	1.11556
P41440	Reduced folate transporter OS=Homo sapiens OX=9606 GN=SLC19A1 PE=1 SV=3	SLC19A1	1.15242	1.74834	-2.9856	-1.83317
P32322	Pyrroline-5-carboxylate reductase 1, mitochondrial OS=Homo sapiens OX=9606 GN=PYCR1 PE=1 SV=2	PYCR1	1.14944	5.61203	1.12367	2.27311
Q9BYD1	39S ribosomal protein L13, mitochondrial OS=Homo sapiens OX=9606 GN=MRPL13 PE=1 SV=1	MRPL13	1.14716	5.41853	-2.06937	-0.922217
O15031	Plexin-B2 OS=Homo sapiens OX=9606 GN=PLXNB2 PE=1 SV=3	PLXNB2	1.14645	4.5687	-2.64061	-1.49416
P49755	Transmembrane emp24 domain-containing protein 10 OS=Homo sapiens OX=9606 GN=TMED10 PE=1 SV=2	TMED10	1.13813	4.12825	2.59341	3.73154
Q96KG9	N-terminal kinase-like protein OS=Homo sapiens OX=9606 GN=SCYL1 PE=1 SV=1	SCYL1	1.13809	7.41284	-1.71839	-0.580304
Q8NBK3	Formylglycine-generating enzyme OS=Homo sapiens OX=9606 GN=SUMF1 PE=1 SV=3	SUMF1	1.13724	3.41471	-2.28345	-1.14621
Q9NQT8	Kinesin-like protein KIF13B OS=Homo sapiens OX=9606 GN=KIF13B PE=1 SV=2	KIF13B	1.13493	0.584443	-2.09045	-0.955514
P40926	Malate dehydrogenase, mitochondrial OS=Homo sapiens OX=9606 GN=MDH2 PE=1 SV=3	MDH2	1.13479	5.60181	5.08014	6.21494
Q9BTU6	Phosphatidylinositol 4-kinase type 2-alpha OS=Homo sapiens OX=9606 GN=PI4K2A PE=1 SV=1	PI4K2A	1.13349	2.89287	1.60219	2.73568
P02774	Vitamin D-binding protein OS=Homo sapiens OX=9606 GN=GC PE=1 SV=2	GC	1.13338	2.82549	0.208607	1.34199
P13674	Prolyl 4-hydroxylase subunit alpha-1 OS=Homo sapiens OX=9606 GN=P4HA1 PE=1 SV=2	P4HA1	1.13335	5.42277	1.39267	2.52601
Q9NSE4	Isoleucine--tRNA ligase, mitochondrial OS=Homo sapiens OX=9606 GN=IARS2 PE=1 SV=2	IARS2	1.1322	3.85897	1.05138	2.18358
Q9Y6M5	Zinc transporter 1 OS=Homo sapiens OX=9606 GN=SLC30A1 PE=1 SV=3	SLC30A1	1.13153	0.673854	-3.92932	-2.7978
A3KMH1	von Willebrand factor A domain-containing protein 8 OS=Homo sapiens OX=9606 GN=VWA8 PE=1 SV=2	VWA8	1.13031	2.11906	-1.21332	-0.0830139
P00367	Glutamate dehydrogenase 1, mitochondrial OS=Homo sapiens OX=9606 GN=GLUD1 PE=1 SV=2	GLUD1	1.12439	5.86111	2.64152	3.76591
Q9Y2Q3	Glutathione S-transferase kappa 1 OS=Homo sapiens OX=9606 GN=GSTK1 PE=1 SV=3	GSTK1	1.1238	5.68162	-0.3404	0.783397
Q96A35	39S ribosomal protein L24, mitochondrial OS=Homo sapiens OX=9606 GN=MRPL24 PE=1 SV=1	MRPL24	1.12157	3.56518	-1.87799	-0.756428
Q99442	Translocation protein SEC62 OS=Homo sapiens OX=9606 GN=SEC62 PE=1 SV=1	SEC62	1.1153	4.09035	-1.36241	-0.24711
Q6P587	Acylpyruvase FAHD1, mitochondrial OS=Homo sapiens OX=9606 GN=FAHD1 PE=1 SV=2	FAHD1	1.11346	1.96123	-0.548936	0.56452
P04040	Catalase OS=Homo sapiens OX=9606 GN=CAT PE=1 SV=3	CAT	1.10475	1.70247	0.511581	1.61633
Q9BS26	Endoplasmic reticulum resident protein 44 OS=Homo sapiens OX=9606 GN=ERP44 PE=1 SV=1	ERP44	1.10255	3.88655	-1.34049	-0.23794
Q92615	La-related protein 4B OS=Homo sapiens OX=9606 GN=LARP4B PE=1 SV=3	LARP4B	1.10224	5.01177	-1.79796	-0.695717
Q96CM8	Medium-chain acyl-CoA ligase ACSF2, mitochondrial OS=Homo sapiens OX=9606 GN=ACSF2 PE=1 SV=2	ACSF2	1.09959	3.33705	-2.25305	-1.15346
Q4G0N8	Sodium/hydrogen exchanger 10 OS=Homo sapiens OX=9606 GN=SLC9C1 PE=2 SV=2	SLC9C1	1.09958	4.14599	0.287197	1.38678
Q5SQH8	Uncharacterized protein C6orf136 OS=Homo sapiens OX=9606 GN=C6orf136 PE=2 SV=1	C6orf136	1.09669	1.96171	-5.61304	-4.51635
P18074	General transcription and DNA repair factor IIH helicase subunit XPD OS=Homo sapiens OX=9606 GN=ERCC2 PE=1 SV=1	ERCC2	1.09419	6.5401	-1.60896	-0.51477
Q9P0M9	39S ribosomal protein L27, mitochondrial OS=Homo sapiens OX=9606 GN=MRPL27 PE=1 SV=1	MRPL27	1.08856	1.78794	-2.53814	-1.44957
P11182	Lipoamide acyltransferase component of branched-chain alpha-keto acid dehydrogenase complex, mitochondrial OS=Homo sapiens OX=9606 GN=DBT PE=1 SV=3	DBT	1.08762	7.13281	-1.03576	0.0518629
P25705	ATP synthase subunit alpha, mitochondrial OS=Homo sapiens OX=9606 GN=ATP5F1A PE=1 SV=1	ATP5F1A	1.0874	4.39744	4.79935	5.88675
Q86UU1	Pleckstrin homology-like domain family B member 1 OS=Homo sapiens OX=9606 GN=PHLDB1 PE=1 SV=1	PHLDB1	1.08569	3.93773	-1.72916	-0.64347
Q504Q3	PAN2-PAN3 deadenylation complex catalytic subunit PAN2 OS=Homo sapiens OX=9606 GN=PAN2 PE=1 SV=3	PAN2	1.08496	0.844766	-5.64717	-4.56221
P62330	ADP-ribosylation factor 6 OS=Homo sapiens OX=9606 GN=ARF6 PE=1 SV=2	ARF6	1.08114	5.11551	0.154696	1.23583
P43897	Elongation factor Ts, mitochondrial OS=Homo sapiens OX=9606 GN=TSFM PE=1 SV=2	TSFM	1.0795	8.95343	0.680258	1.75976
Q5VYK3	Proteasome adapter and scaffold protein ECM29 OS=Homo sapiens OX=9606 GN=ECPAS PE=1 SV=2	ECPAS	1.079	2.94585	-1.2371	-0.158094
Q5SW79	Centrosomal protein of 170 kDa OS=Homo sapiens OX=9606 GN=CEP170 PE=1 SV=1	CEP170	1.07867	5.44549	-2.59417	-1.5155
Q13445	Transmembrane emp24 domain-containing protein 1 OS=Homo sapiens OX=9606 GN=TMED1 PE=1 SV=1	TMED1	1.07596	5.2829	-1.56139	-0.485433
P35270	Sepiapterin reductase OS=Homo sapiens OX=9606 GN=SPR PE=1 SV=1	SPR	1.07505	3.72535	-0.292811	0.782235
P24390	ER lumen protein-retaining receptor 1 OS=Homo sapiens OX=9606 GN=KDELR1 PE=1 SV=1	KDELR1	1.07185	3.37832	-2.05015	-0.978298
P28277	DNA replication helicase OS=Human herpesvirus 2 (strain HG52) OX=10315 GN=HELI PE=3 SV=2	HELI	1.07116	6.98585	1.55664	2.6278
P21291	Cysteine and glycine-rich protein 1 OS=Homo sapiens OX=9606 GN=CSRP1 PE=1 SV=3	CSRP1	1.06962	3.13786	0.73336	1.80298
Q16698	2,4-dienoyl-CoA reductase [(3E)-enoyl-CoA-producing], mitochondrial OS=Homo sapiens OX=9606 GN=DECR1 PE=1 SV=1	DECR1	1.06735	6.47219	1.53082	2.59817
Q9H0U3	Magnesium transporter protein 1 OS=Homo sapiens OX=9606 GN=MAGT1 PE=1 SV=1	MAGT1	1.0637	2.68094	0.848397	1.9121
O00425	Insulin-like growth factor 2 mRNA-binding protein 3 OS=Homo sapiens OX=9606 GN=IGF2BP3 PE=1 SV=2	IGF2BP3	1.0605	6.99299	1.10867	2.16917
P34059	N-acetylgalactosamine-6-sulfatase OS=Homo sapiens OX=9606 GN=GALNS PE=1 SV=1	GALNS	1.05953	2.62598	-1.89488	-0.83535
Q96BM9	ADP-ribosylation factor-like protein 8A OS=Homo sapiens OX=9606 GN=ARL8A PE=1 SV=1	ARL8A	1.0526	2.38526	-1.24471	-0.192108
O60831	PRA1 family protein 2 OS=Homo sapiens OX=9606 GN=PRAF2 PE=1 SV=1	PRAF2	1.05236	3.09292	0.90114	1.9535
Q9NVJ2	ADP-ribosylation factor-like protein 8B OS=Homo sapiens OX=9606 GN=ARL8B PE=1 SV=1	ARL8B	1.05026	3.70819	1.42299	2.47325
Q5SY16	Polynucleotide 5'-hydroxyl-kinase NOL9 OS=Homo sapiens OX=9606 GN=NOL9 PE=1 SV=1	NOL9	1.04884	4.20329	-0.964956	0.0838841
Q92544	Transmembrane 9 superfamily member 4 OS=Homo sapiens OX=9606 GN=TM9SF4 PE=1 SV=2	TM9SF4	1.04838	3.45017	0.208625	1.25701
Q15382	GTP-binding protein Rheb OS=Homo sapiens OX=9606 GN=RHEB PE=1 SV=1	RHEB	1.04756	2.21095	-0.0977427	0.949822
Q02338	D-beta-hydroxybutyrate dehydrogenase, mitochondrial OS=Homo sapiens OX=9606 GN=BDH1 PE=1 SV=3	BDH1	1.04482	2.42129	-1.41617	-0.371354
O94979	Protein transport protein Sec31A OS=Homo sapiens OX=9606 GN=SEC31A PE=1 SV=3	SEC31A	1.04205	3.68231	0.75385	1.7959
Q9UPN3	Microtubule-actin cross-linking factor 1, isoforms 1/2/3/5 OS=Homo sapiens OX=9606 GN=MACF1 PE=1 SV=4	MACF1	1.04017	3.65322	-1.38353	-0.34336
Q9HCJ1	Progressive ankylosis protein homolog OS=Homo sapiens OX=9606 GN=ANKH PE=2 SV=2	ANKH	1.03909	2.31006	-3.79587	-2.75678
Q8NF37	Lysophosphatidylcholine acyltransferase 1 OS=Homo sapiens OX=9606 GN=LPCAT1 PE=1 SV=2	LPCAT1	1.03643	1.52453	-1.68734	-0.650913
Q9NYK5	39S ribosomal protein L39, mitochondrial OS=Homo sapiens OX=9606 GN=MRPL39 PE=1 SV=3	MRPL39	1.03556	4.52569	-0.767463	0.268093
Q96P47	Arf-GAP with GTPase, ANK repeat and PH domain-containing protein 3 OS=Homo sapiens OX=9606 GN=AGAP3 PE=1 SV=2	AGAP3	1.03281	3.43484	-2.31786	-1.28506
Q8N5M1	ATP synthase mitochondrial F1 complex assembly factor 2 OS=Homo sapiens OX=9606 GN=ATPAF2 PE=1 SV=1	ATPAF2	1.03263	1.9322	-3.59196	-2.55933
P85037	Forkhead box protein K1 OS=Homo sapiens OX=9606 GN=FOXK1 PE=1 SV=1	FOXK1	1.03009	4.04684	-0.581032	0.449055
O60504	Vinexin OS=Homo sapiens OX=9606 GN=SORBS3 PE=1 SV=2	SORBS3	1.02809	6.59361	-1.37685	-0.348765
Q5T4S7	E3 ubiquitin-protein ligase UBR4 OS=Homo sapiens OX=9606 GN=UBR4 PE=1 SV=1	UBR4	1.02739	1.08722	0.163244	1.19063
Q9H267	Vacuolar protein sorting-associated protein 33B OS=Homo sapiens OX=9606 GN=VPS33B PE=1 SV=2	VPS33B	1.02701	2.78571	-1.72662	-0.699609
A5PLN9	Trafficking protein particle complex subunit 13 OS=Homo sapiens OX=9606 GN=TRAPPC13 PE=1 SV=2	TRAPPC13	1.02672	2.91105	-0.731583	0.295137
Q96RV3	Pecanex-like protein 1 OS=Homo sapiens OX=9606 GN=PCNX1 PE=1 SV=2	PCNX1	1.02597	4.11435	-1.44228	-0.416311
Q9Y3B3	Transmembrane emp24 domain-containing protein 7 OS=Homo sapiens OX=9606 GN=TMED7 PE=1 SV=2	TMED7	1.02495	5.83819	1.26367	2.28863
Q9Y2Y1	DNA-directed RNA polymerase III subunit RPC10 OS=Homo sapiens OX=9606 GN=POLR3K PE=1 SV=2		1.02038	2.35387	-3.49555	-2.47517
Q9NZ52	ADP-ribosylation factor-binding protein GGA3 OS=Homo sapiens OX=9606 GN=GGA3 PE=1 SV=1	GGA3	1.02001	0.368217	-3.99275	-2.97274
Q8TEQ8	GPI ethanolamine phosphate transferase 3 OS=Homo sapiens OX=9606 GN=PIGO PE=1 SV=3	PIGO	1.0186	5.51935	-2.81313	-1.79453
Q8WWV3	Reticulon-4-interacting protein 1, mitochondrial OS=Homo sapiens OX=9606 GN=RTN4IP1 PE=1 SV=2	RTN4IP1	1.01593	3.61514	-1.54761	-0.53168
O94906	Pre-mRNA-processing factor 6 OS=Homo sapiens OX=9606 GN=PRPF6 PE=1 SV=1	PRPF6	1.0156	2.2312	0.0410939	1.05669
Q9NZB2	Constitutive coactivator of PPAR-gamma-like protein 1 OS=Homo sapiens OX=9606 GN=FAM120A PE=1 SV=2	FAM120A	1.0154	1.99478	0.194217	1.20962
Q9Y3E0	Vesicle transport protein GOT1B OS=Homo sapiens OX=9606 GN=GOLT1B PE=1 SV=1	GOLT1B	1.01471	3.63533	-0.732575	0.282135
Q96PK6	RNA-binding protein 14 OS=Homo sapiens OX=9606 GN=RBM14 PE=1 SV=2	RBM14	1.01285	5.95123	2.01324	3.02609
Q9H7N4	Splicing factor, arginine/serine-rich 19 OS=Homo sapiens OX=9606 GN=SCAF1 PE=1 SV=3	SCAF1	1.01057	1.20382	-3.04231	-2.03174
Q02218	2-oxoglutarate dehydrogenase, mitochondrial OS=Homo sapiens OX=9606 GN=OGDH PE=1 SV=3	OGDH	1.00703	5.66661	1.5857	2.59274
P06576	ATP synthase subunit beta, mitochondrial OS=Homo sapiens OX=9606 GN=ATP5F1B PE=1 SV=3	ATP5F1B	1.00554	7.81842	5.32445	6.32999
Q9NPQ8	Synembryn-A OS=Homo sapiens OX=9606 GN=RIC8A PE=1 SV=3	RIC8A	1.00494	1.85233	-0.984261	0.0206808
P08151	Zinc finger protein GLI1 OS=Homo sapiens OX=9606 GN=GLI1 PE=1 SV=1	GLI1	1.00243	2.82498	-0.116208	0.886218
O95299	NADH dehydrogenase [ubiquinone] 1 alpha subcomplex subunit 10, mitochondrial OS=Homo sapiens OX=9606 GN=NDUFA10 PE=1 SV=1	NDUFA10	0.998355	3.50174	0.194268	1.19262
Q9UJ83	2-hydroxyacyl-CoA lyase 1 OS=Homo sapiens OX=9606 GN=HACL1 PE=1 SV=2	HACL1	0.997871	3.12596	-1.01264	-0.0147693
Q9Y3D3	28S ribosomal protein S16, mitochondrial OS=Homo sapiens OX=9606 GN=MRPS16 PE=1 SV=1	MRPS16	0.995279	2.70268	-0.0804579	0.914821
P27824	Calnexin OS=Homo sapiens OX=9606 GN=CANX PE=1 SV=2	CANX	0.994303	4.22262	3.63752	4.63183
P09093	Chymotrypsin-like elastase family member 3A OS=Homo sapiens OX=9606 GN=CELA3A PE=1 SV=3	CELA3A	0.991671	2.11638	2.08171	3.07338
O14681	Etoposide-induced protein 2.4 homolog OS=Homo sapiens OX=9606 GN=EI24 PE=1 SV=4	EI24	0.990819	4.78585	-1.24264	-0.251824
Q9BV86	N-terminal Xaa-Pro-Lys N-methyltransferase 1 OS=Homo sapiens OX=9606 GN=NTMT1 PE=1 SV=3	NTMT1	0.988077	3.62325	-0.681931	0.306146
Q9HCC0	Methylcrotonoyl-CoA carboxylase beta chain, mitochondrial OS=Homo sapiens OX=9606 GN=MCCC2 PE=1 SV=1	MCCC2	0.98698	4.1828	-1.74108	-0.754096
P38646	Stress-70 protein, mitochondrial OS=Homo sapiens OX=9606 GN=HSPA9 PE=1 SV=2	HSPA9	0.98692	4.36921	4.23903	5.22595
Q5SVZ6	Zinc finger MYM-type protein 1 OS=Homo sapiens OX=9606 GN=ZMYM1 PE=1 SV=1	ZMYM1	0.986521	0.826748	-5.42779	-4.44127
Q92621	Nuclear pore complex protein Nup205 OS=Homo sapiens OX=9606 GN=NUP205 PE=1 SV=3	NUP205	0.986059	4.56337	0.275211	1.26127
O43159	Ribosomal RNA-processing protein 8 OS=Homo sapiens OX=9606 GN=RRP8 PE=1 SV=2	RRP8	0.986043	3.27262	2.3551	3.34114
Q6UXV4	MICOS complex subunit MIC27 OS=Homo sapiens OX=9606 GN=APOOL PE=1 SV=1	APOOL	0.984649	6.829	-0.536606	0.448043
P52298	Nuclear cap-binding protein subunit 2 OS=Homo sapiens OX=9606 GN=NCBP2 PE=1 SV=1	NCBP2	0.982893	1.13156	-3.18454	-2.20165
Q96S19	Methyltransferase-like 26 OS=Homo sapiens OX=9606 GN=METTL26 PE=1 SV=2	METTL26	0.981426	3.74008	-1.3661	-0.384679
P62820	Ras-related protein Rab-1A OS=Homo sapiens OX=9606 GN=RAB1A PE=1 SV=3	RAB1A	0.980262	3.93185	0.86994	1.8502
Q6XQN6	Nicotinate phosphoribosyltransferase OS=Homo sapiens OX=9606 GN=NAPRT PE=1 SV=2	NAPRT	0.978666	2.5748	-1.34992	-0.371258
O94829	Importin-13 OS=Homo sapiens OX=9606 GN=IPO13 PE=1 SV=3	IPO13	0.978418	0.785352	-4.46898	-3.49057
P23443	Ribosomal protein S6 kinase beta-1 OS=Homo sapiens OX=9606 GN=RPS6KB1 PE=1 SV=2	RPS6KB1	0.977276	3.43886	-1.98745	-1.01018
P26440	Isovaleryl-CoA dehydrogenase, mitochondrial OS=Homo sapiens OX=9606 GN=IVD PE=1 SV=2	IVD	0.977135	4.75918	-0.542991	0.434144
Q96HC4	PDZ and LIM domain protein 5 OS=Homo sapiens OX=9606 GN=PDLIM5 PE=1 SV=5	PDLIM5	0.974649	2.6853	-0.707403	0.267247
P68371	Tubulin beta-4B chain OS=Homo sapiens OX=9606 GN=TUBB4B PE=1 SV=1	TUBB4B	0.974	2.48162	4.8666	5.8406
P55795	Heterogeneous nuclear ribonucleoprotein H2 OS=Homo sapiens OX=9606 GN=HNRNPH2 PE=1 SV=1	HNRNPH2	0.973986	4.16421	1.00541	1.9794
Q92572	AP-3 complex subunit sigma-1 OS=Homo sapiens OX=9606 GN=AP3S1 PE=1 SV=1	AP3S1	0.973157	0.653602	0.437928	1.41108
P30084	Enoyl-CoA hydratase, mitochondrial OS=Homo sapiens OX=9606 GN=ECHS1 PE=1 SV=4	ECHS1	0.971852	4.14623	1.63785	2.6097
O00217	NADH dehydrogenase [ubiquinone] iron-sulfur protein 8, mitochondrial OS=Homo sapiens OX=9606 GN=NDUFS8 PE=1 SV=1	NDUFS8	0.966491	1.94101	-0.223159	0.743332
P17152	Transmembrane protein 11, mitochondrial OS=Homo sapiens OX=9606 GN=TMEM11 PE=1 SV=1	TMEM11	0.965303	3.59475	-1.2643	-0.299
O95757	Heat shock 70 kDa protein 4L OS=Homo sapiens OX=9606 GN=HSPA4L PE=1 SV=3	HSPA4L	0.964242	5.5781	0.216971	1.18121
Q99766	ATP synthase subunit s, mitochondrial OS=Homo sapiens OX=9606 GN=DMAC2L PE=1 SV=3	DMAC2L	0.961541	2.07474	-3.26614	-2.3046
Q92499	ATP-dependent RNA helicase DDX1 OS=Homo sapiens OX=9606 GN=DDX1 PE=1 SV=2	DDX1	0.958347	6.44889	1.83223	2.79058
P12259	Coagulation factor V OS=Homo sapiens OX=9606 GN=F5 PE=1 SV=4	F5	0.958162	6.21991	1.84723	2.80539
P02751	Fibronectin OS=Homo sapiens OX=9606 GN=FN1 PE=1 SV=5	FN1	0.957958	5.43708	2.68989	3.64785
Q92597	Protein NDRG1 OS=Homo sapiens OX=9606 GN=NDRG1 PE=1 SV=1	NDRG1	0.95615	4.25175	-0.908308	0.0478422
P53004	Biliverdin reductase A OS=Homo sapiens OX=9606 GN=BLVRA PE=1 SV=2	BLVRA	0.950479	1.62383	1.19652	2.147
Q5J8M3	ER membrane protein complex subunit 4 OS=Homo sapiens OX=9606 GN=EMC4 PE=1 SV=2	EMC4	0.950362	3.73865	-1.30486	-0.354494
O95248	Myotubularin-related protein 5 OS=Homo sapiens OX=9606 GN=SBF1 PE=1 SV=4	SBF1	0.94961	3.5039	-2.07073	-1.12112
Q9H7Z7	Prostaglandin E synthase 2 OS=Homo sapiens OX=9606 GN=PTGES2 PE=1 SV=1	PTGES2	0.946248	2.74077	-1.76571	-0.819465
Q8ND24	RING finger protein 214 OS=Homo sapiens OX=9606 GN=RNF214 PE=1 SV=2	RNF214	0.944312	1.93796	-1.87954	-0.935226
P21359	Neurofibromin OS=Homo sapiens OX=9606 GN=NF1 PE=1 SV=2	NF1	0.944201	3.69622	-2.97121	-2.02701
Q96RN5	Mediator of RNA polymerase II transcription subunit 15 OS=Homo sapiens OX=9606 GN=MED15 PE=1 SV=2	MED15	0.943373	5.89038	-3.79587	-2.8525
O14828	Secretory carrier-associated membrane protein 3 OS=Homo sapiens OX=9606 GN=SCAMP3 PE=1 SV=3	SCAMP3	0.942634	4.33453	0.969785	1.91242
Q13103	Secreted phosphoprotein 24 OS=Homo sapiens OX=9606 GN=SPP2 PE=1 SV=1	SPP2	0.940384	2.91529	-1.47891	-0.538524
Q9H6R4	Nucleolar protein 6 OS=Homo sapiens OX=9606 GN=NOL6 PE=1 SV=2	NOL6	0.939139	4.16652	0.061484	1.00062
P16219	Short-chain specific acyl-CoA dehydrogenase, mitochondrial OS=Homo sapiens OX=9606 GN=ACADS PE=1 SV=1	ACADS	0.939114	5.62007	-0.841704	0.0974101
Q01167	Forkhead box protein K2 OS=Homo sapiens OX=9606 GN=FOXK2 PE=1 SV=3	FOXK2	0.936703	2.86772	-1.76445	-0.827751
Q92783	Signal transducing adapter molecule 1 OS=Homo sapiens OX=9606 GN=STAM PE=1 SV=3	STAM	0.928916	3.56947	-1.26075	-0.331831
P17858	ATP-dependent 6-phosphofructokinase, liver type OS=Homo sapiens OX=9606 GN=PFKL PE=1 SV=6	PFKL	0.92729	6.22908	1.81732	2.74461
Q9UNL2	Translocon-associated protein subunit gamma OS=Homo sapiens OX=9606 GN=SSR3 PE=1 SV=1	SSR3	0.925537	1.954	0.728337	1.65387
O60551	Glycylpeptide N-tetradecanoyltransferase 2 OS=Homo sapiens OX=9606 GN=NMT2 PE=1 SV=1	NMT2	0.923877	2.14649	-3.09647	-2.1726
Q9Y5H9	Protocadherin alpha-2 OS=Homo sapiens OX=9606 GN=PCDHA2 PE=1 SV=1	PCDHA2	0.923521	1.9097	0.985628	1.90915
Q9Y587	AP-4 complex subunit sigma-1 OS=Homo sapiens OX=9606 GN=AP4S1 PE=1 SV=1	AP4S1	0.922169	4.33605	-3.08602	-2.16385
P27144	Adenylate kinase 4, mitochondrial OS=Homo sapiens OX=9606 GN=AK4 PE=1 SV=1	AK4	0.921729	2.02906	-1.66209	-0.740365
O95169	NADH dehydrogenase [ubiquinone] 1 beta subcomplex subunit 8, mitochondrial OS=Homo sapiens OX=9606 GN=NDUFB8 PE=1 SV=1	NDUFB8	0.920409	1.7184	-1.77734	-0.856933
P53396	ATP-citrate synthase OS=Homo sapiens OX=9606 GN=ACLY PE=1 SV=3	ACLY	0.919794	2.27806	3.50359	4.42339
Q96BR5	Cytochrome c oxidase assembly factor 7 OS=Homo sapiens OX=9606 GN=COA7 PE=1 SV=2	COA7	0.91793	3.51974	-1.97415	-1.05622
P54098	DNA polymerase subunit gamma-1 OS=Homo sapiens OX=9606 GN=POLG PE=1 SV=1	POLG	0.917768	0.484531	-4.74523	-3.82746
Q86Y56	Dynein axonemal assembly factor 5 OS=Homo sapiens OX=9606 GN=DNAAF5 PE=1 SV=4	DNAAF5	0.915206	4.16613	-1.27215	-0.356939
Q9Y6Y8	SEC23-interacting protein OS=Homo sapiens OX=9606 GN=SEC23IP PE=1 SV=1	SEC23IP	0.913018	4.6548	0.242993	1.15601
O14647	Chromodomain-helicase-DNA-binding protein 2 OS=Homo sapiens OX=9606 GN=CHD2 PE=1 SV=2	CHD2	0.911401	5.61091	-3.26458	-2.35318
Q9NYL2	Mitogen-activated protein kinase kinase kinase 20 OS=Homo sapiens OX=9606 GN=MAP3K20 PE=1 SV=3	MAP3K20	0.909887	1.39857	-2.94547	-2.03558
Q99623	Prohibitin-2 OS=Homo sapiens OX=9606 GN=PHB2 PE=1 SV=2	PHB2	0.901546	4.85627	3.25228	4.15383
Q99943	1-acyl-sn-glycerol-3-phosphate acyltransferase alpha OS=Homo sapiens OX=9606 GN=AGPAT1 PE=1 SV=2	AGPAT1	0.899279	4.25332	-1.01483	-0.115553
O00264	Membrane-associated progesterone receptor component 1 OS=Homo sapiens OX=9606 GN=PGRMC1 PE=1 SV=3	PGRMC1	0.896872	4.10704	0.288591	1.18546
Q8N6L1	Keratinocyte-associated protein 2 OS=Homo sapiens OX=9606 GN=KRTCAP2 PE=1 SV=2	KRTCAP2	0.895956	2.24028	-0.397763	0.498194
Q08170	Serine/arginine-rich splicing factor 4 OS=Homo sapiens OX=9606 GN=SRSF4 PE=1 SV=2	SRSF4	0.894416	1.7173	-0.938226	-0.0438103
Q9NRP0	Oligosaccharyltransferase complex subunit OSTC OS=Homo sapiens OX=9606 GN=OSTC PE=1 SV=1	OSTC	0.894409	8.66189	2.10107	2.99548
P12883	Myosin-7 OS=Homo sapiens OX=9606 GN=MYH7 PE=1 SV=5	MYH7	0.894022	1.79993	2.78231	3.67633
Q9NRL3	Striatin-4 OS=Homo sapiens OX=9606 GN=STRN4 PE=1 SV=2	STRN4	0.894013	2.15214	-1.87038	-0.976367
Q5VWQ0	Lysine-specific demethylase 9 OS=Homo sapiens OX=9606 GN=RSBN1 PE=1 SV=2	RSBN1	0.893175	0.861094	-1.17788	-0.284708
Q9H9P8	L-2-hydroxyglutarate dehydrogenase, mitochondrial OS=Homo sapiens OX=9606 GN=L2HGDH PE=1 SV=3	L2HGDH	0.893157	2.30497	-2.82016	-1.927
O60318	Germinal-center associated nuclear protein OS=Homo sapiens OX=9606 GN=MCM3AP PE=1 SV=2	MCM3AP	0.892421	4.88895	-1.37448	-0.482056
Q9P2F6	Rho GTPase-activating protein 20 OS=Homo sapiens OX=9606 GN=ARHGAP20 PE=1 SV=2	ARHGAP20	0.892299	1.08568	1.90907	2.80137
P09417	Dihydropteridine reductase OS=Homo sapiens OX=9606 GN=QDPR PE=1 SV=2	QDPR	0.891893	4.35957	-0.480634	0.411259
Q9H1R3	Myosin light chain kinase 2, skeletal/cardiac muscle OS=Homo sapiens OX=9606 GN=MYLK2 PE=1 SV=3	MYLK2	0.890317	2.37621	-0.865964	0.0243528
Q9Y2G5	GDP-fucose protein O-fucosyltransferase 2 OS=Homo sapiens OX=9606 GN=POFUT2 PE=1 SV=3	POFUT2	0.889479	6.07866	-2.1903	-1.30082
O14579	Coatomer subunit epsilon OS=Homo sapiens OX=9606 GN=COPE PE=1 SV=3	COPE	0.884715	1.79264	-0.240289	0.644427
Q9H330	Transmembrane protein 245 OS=Homo sapiens OX=9606 GN=TMEM245 PE=1 SV=3	TMEM245	0.884322	4.64948	-0.612347	0.271975
Q9HCL0	Protocadherin-18 OS=Homo sapiens OX=9606 GN=PCDH18 PE=1 SV=3	PCDH18	0.882067	4.79243	-0.252789	0.629278
Q96JI7	Spatacsin OS=Homo sapiens OX=9606 GN=SPG11 PE=1 SV=3	SPG11	0.881581	1.06779	-4.80467	-3.92308
Q8TCJ2	Dolichyl-diphosphooligosaccharide--protein glycosyltransferase subunit STT3B OS=Homo sapiens OX=9606 GN=STT3B PE=1 SV=1	STT3B	0.881517	2.48989	0.56233	1.44385
Q03519	Antigen peptide transporter 2 OS=Homo sapiens OX=9606 GN=TAP2 PE=1 SV=1	TAP2	0.880589	4.40113	-2.20399	-1.3234
P42892	Endothelin-converting enzyme 1 OS=Homo sapiens OX=9606 GN=ECE1 PE=1 SV=2	ECE1	0.87919	1.5743	-3.23728	-2.35809
Q92626	Peroxidasin homolog OS=Homo sapiens OX=9606 GN=PXDN PE=1 SV=2	PXDN	0.877145	1.26155	-5.00115	-4.12401
P21953	2-oxoisovalerate dehydrogenase subunit beta, mitochondrial OS=Homo sapiens OX=9606 GN=BCKDHB PE=1 SV=2	BCKDHB	0.87637	2.85984	-2.93897	-2.0626
P04066	Tissue alpha-L-fucosidase OS=Homo sapiens OX=9606 GN=FUCA1 PE=1 SV=4	FUCA1	0.875299	2.05566	-2.16233	-1.28703
P07858	Cathepsin B OS=Homo sapiens OX=9606 GN=CTSB PE=1 SV=3	CTSB	0.873075	4.58479	-0.00353879	0.869536
Q9UHQ9	NADH-cytochrome b5 reductase 1 OS=Homo sapiens OX=9606 GN=CYB5R1 PE=1 SV=1	CYB5R1	0.872749	2.63315	-2.08941	-1.21666
O75880	Protein SCO1 homolog, mitochondrial OS=Homo sapiens OX=9606 GN=SCO1 PE=1 SV=1	SCO1	0.872303	2.88409	1.24685	2.11915
Q8WWC4	m-AAA protease-interacting protein 1, mitochondrial OS=Homo sapiens OX=9606 GN=MAIP1 PE=1 SV=1	MAIP1	0.867691	3.70197	-0.745985	0.121706
Q13586	Stromal interaction molecule 1 OS=Homo sapiens OX=9606 GN=STIM1 PE=1 SV=3	STIM1	0.867281	0.644294	0.255634	1.12292
O00429	Dynamin-1-like protein OS=Homo sapiens OX=9606 GN=DNM1L PE=1 SV=2	DNM1L	0.865115	3.01543	0.332953	1.19807
P49585	Choline-phosphate cytidylyltransferase A OS=Homo sapiens OX=9606 GN=PCYT1A PE=1 SV=2	PCYT1A	0.86487	2.82662	-1.63335	-0.768484
P46734	Dual specificity mitogen-activated protein kinase kinase 3 OS=Homo sapiens OX=9606 GN=MAP2K3 PE=1 SV=2	MAP2K3	0.864237	5.21816	-1.20688	-0.342642
P78563	Double-stranded RNA-specific editase 1 OS=Homo sapiens OX=9606 GN=ADARB1 PE=1 SV=1	ADARB1	0.862056	1.14235	-2.41012	-1.54806
P35232	Prohibitin OS=Homo sapiens OX=9606 GN=PHB PE=1 SV=1	PHB1	0.861126	2.89154	2.97462	3.83575
Q53EU6	Glycerol-3-phosphate acyltransferase 3 OS=Homo sapiens OX=9606 GN=GPAT3 PE=1 SV=2	GPAT3	0.859509	1.68556	-3.42373	-2.56422
Q9Y3A6	Transmembrane emp24 domain-containing protein 5 OS=Homo sapiens OX=9606 GN=TMED5 PE=1 SV=1	TMED5	0.858939	3.77875	-0.245621	0.613317
Q13131	5'-AMP-activated protein kinase catalytic subunit alpha-1 OS=Homo sapiens OX=9606 GN=PRKAA1 PE=1 SV=4	PRKAA1	0.857011	5.89191	0.165573	1.02258
Q9Y282	Endoplasmic reticulum-Golgi intermediate compartment protein 3 OS=Homo sapiens OX=9606 GN=ERGIC3 PE=1 SV=1	ERGIC3	0.856827	2.40541	-0.704652	0.152175
Q00610	Clathrin heavy chain 1 OS=Homo sapiens OX=9606 GN=CLTC PE=1 SV=5	CLTC	0.855004	5.9371	3.70735	4.56236
P62834	Ras-related protein Rap-1A OS=Homo sapiens OX=9606 GN=RAP1A PE=1 SV=1	RAP1A	0.854937	1.88678	0.110286	0.965222
P60981	Destrin OS=Homo sapiens OX=9606 GN=DSTN PE=1 SV=3	DSTN	0.853209	3.24508	0.926428	1.77964
P57105	Synaptojanin-2-binding protein OS=Homo sapiens OX=9606 GN=SYNJ2BP PE=1 SV=2	SYNJ2BP	0.851543	4.19282	-2.29304	-1.4415
Q9NS69	Mitochondrial import receptor subunit TOM22 homolog OS=Homo sapiens OX=9606 GN=TOMM22 PE=1 SV=3	TOMM22	0.848256	5.35779	-0.647992	0.200264
P61020	Ras-related protein Rab-5B OS=Homo sapiens OX=9606 GN=RAB5B PE=1 SV=1	RAB5B	0.847287	2.28577	-0.920586	-0.0732992
Q8TCT9	Minor histocompatibility antigen H13 OS=Homo sapiens OX=9606 GN=HM13 PE=1 SV=1	HM13	0.847283	1.45655	0.634449	1.48173
Q9BR61	Acyl-CoA-binding domain-containing protein 6 OS=Homo sapiens OX=9606 GN=ACBD6 PE=1 SV=1	ACBD6	0.845601	6.38003	-1.61819	-0.772584
Q658Y4	Protein FAM91A1 OS=Homo sapiens OX=9606 GN=FAM91A1 PE=1 SV=3	FAM91A1	0.844864	1.64304	-2.1131	-1.26824
Q9Y2Z9	Ubiquinone biosynthesis monooxygenase COQ6, mitochondrial OS=Homo sapiens OX=9606 GN=COQ6 PE=1 SV=2	COQ6	0.844709	3.54972	-2.14947	-1.30476
Q86T03	Type 1 phosphatidylinositol 4,5-bisphosphate 4-phosphatase OS=Homo sapiens OX=9606 GN=PIP4P1 PE=1 SV=1	PIP4P1	0.843363	2.98228	-0.284037	0.559327
Q07021	Complement component 1 Q subcomponent-binding protein, mitochondrial OS=Homo sapiens OX=9606 GN=C1QBP PE=1 SV=1	C1QBP	0.841061	1.5616	3.15356	3.99462
P08134	Rho-related GTP-binding protein RhoC OS=Homo sapiens OX=9606 GN=RHOC PE=1 SV=1	RHOC	0.839705	5.91488	1.01947	1.85918
P56556	NADH dehydrogenase [ubiquinone] 1 alpha subcomplex subunit 6 OS=Homo sapiens OX=9606 GN=NDUFA6 PE=1 SV=4	NDUFA6	0.837233	2.68271	-2.29126	-1.45403
Q9UBV7	Beta-1,4-galactosyltransferase 7 OS=Homo sapiens OX=9606 GN=B4GALT7 PE=1 SV=1	B4GALT7	0.837074	4.129	-2.89317	-2.05609
P08697	Alpha-2-antiplasmin OS=Homo sapiens OX=9606 GN=SERPINF2 PE=1 SV=3	SERPINF2	0.836903	2.23552	0.827041	1.66394
P02768	Albumin OS=Homo sapiens OX=9606 GN=ALB PE=1 SV=2	ALB	0.829756	4.90968	5.86352	6.69327
Q8IUR7	Armadillo repeat-containing protein 8 OS=Homo sapiens OX=9606 GN=ARMC8 PE=1 SV=2	ARMC8	0.828821	2.64262	0.190536	1.01936
Q7Z3U7	Protein MON2 homolog OS=Homo sapiens OX=9606 GN=MON2 PE=1 SV=3	MON2	0.828705	0.976098	-2.9189	-2.0902
Q14258	E3 ubiquitin/ISG15 ligase TRIM25 OS=Homo sapiens OX=9606 GN=TRIM25 PE=1 SV=2	TRIM25	0.828381	4.38264	0.340705	1.16909
P43378	Tyrosine-protein phosphatase non-receptor type 9 OS=Homo sapiens OX=9606 GN=PTPN9 PE=1 SV=1	PTPN9	0.826214	0.318183	-4.18074	-3.35453
Q96DA6	Mitochondrial import inner membrane translocase subunit TIM14 OS=Homo sapiens OX=9606 GN=DNAJC19 PE=1 SV=3	DNAJC19	0.824338	2.17858	-1.63792	-0.813584
Q99714	3-hydroxyacyl-CoA dehydrogenase type-2 OS=Homo sapiens OX=9606 GN=HSD17B10 PE=1 SV=3	HSD17B10	0.822873	3.83681	3.29237	4.11524
P35241	Radixin OS=Homo sapiens OX=9606 GN=RDX PE=1 SV=1	RDX	0.821673	1.11153	-3.05551	-2.23384
Q9BRR6	ADP-dependent glucokinase OS=Homo sapiens OX=9606 GN=ADPGK PE=1 SV=1	ADPGK	0.821556	1.94523	-0.566089	0.255467
Q5T160	Probable arginine--tRNA ligase, mitochondrial OS=Homo sapiens OX=9606 GN=RARS2 PE=1 SV=1	RARS2	0.821202	1.4553	-2.80078	-1.97958
Q9NRF8	CTP synthase 2 OS=Homo sapiens OX=9606 GN=CTPS2 PE=1 SV=1	CTPS2	0.820612	5.57442	-1.0773	-0.256684
Q9Y277	Voltage-dependent anion-selective channel protein 3 OS=Homo sapiens OX=9606 GN=VDAC3 PE=1 SV=1	VDAC3	0.819888	3.35864	3.87346	4.69335
Q9HA65	TBC1 domain family member 17 OS=Homo sapiens OX=9606 GN=TBC1D17 PE=1 SV=2		0.814924	3.10514	-2.39081	-1.57588
Q9UDR5	Alpha-aminoadipic semialdehyde synthase, mitochondrial OS=Homo sapiens OX=9606 GN=AASS PE=1 SV=1	AASS	0.812167	2.62506	-2.79758	-1.98542
Q9UPN6	SR-related and CTD-associated factor 8 OS=Homo sapiens OX=9606 GN=SCAF8 PE=1 SV=1	SCAF8	0.811244	3.7061	-1.81907	-1.00783
P46459	Vesicle-fusing ATPase OS=Homo sapiens OX=9606 GN=NSF PE=1 SV=3	NSF	0.806963	2.67386	0.814842	1.6218
O75882	Attractin OS=Homo sapiens OX=9606 GN=ATRN PE=1 SV=2	ATRN	0.804727	0.711802	-2.55834	-1.75362
P36969	Phospholipid hydroperoxide glutathione peroxidase OS=Homo sapiens OX=9606 GN=GPX4 PE=1 SV=3	GPX4	0.804154	4.11873	1.26598	2.07013
Q96RF0	Sorting nexin-18 OS=Homo sapiens OX=9606 GN=SNX18 PE=1 SV=2	SNX18	0.804041	2.38685	-3.40394	-2.5999
Q9NVE7	4'-phosphopantetheine phosphatase OS=Homo sapiens OX=9606 GN=PANK4 PE=1 SV=1	PANK4	0.80277	1.56063	-2.37158	-1.56881
Q9BTY7	Protein HGH1 homolog OS=Homo sapiens OX=9606 GN=HGH1 PE=1 SV=1	HGH1	0.802278	6.89831	-1.24764	-0.44536
Q86V85	Integral membrane protein GPR180 OS=Homo sapiens OX=9606 GN=GPR180 PE=2 SV=1	GPR180	0.802229	3.76803	-1.69668	-0.89445
P11166	Solute carrier family 2, facilitated glucose transporter member 1 OS=Homo sapiens OX=9606 GN=SLC2A1 PE=1 SV=2	SLC2A1	0.801297	3.31508	0.372366	1.17366
Q6PJI9	GATOR complex protein WDR59 OS=Homo sapiens OX=9606 GN=WDR59 PE=1 SV=2	WDR59	0.795025	1.6918	-3.64426	-2.84924
P42677	40S ribosomal protein S27 OS=Homo sapiens OX=9606 GN=RPS27 PE=1 SV=3	RPS27	0.793193	10.237	4.24634	5.03954
Q10469	Alpha-1,6-mannosyl-glycoprotein 2-beta-N-acetylglucosaminyltransferase OS=Homo sapiens OX=9606 GN=MGAT2 PE=1 SV=1	MGAT2	0.79318	1.13116	-1.89048	-1.0973
Q8TF05	Serine/threonine-protein phosphatase 4 regulatory subunit 1 OS=Homo sapiens OX=9606 GN=PPP4R1 PE=1 SV=1	PPP4R1	0.791898	3.93727	-2.27656	-1.48466
O43402	ER membrane protein complex subunit 8 OS=Homo sapiens OX=9606 GN=EMC8 PE=1 SV=1	EMC8	0.789903	2.42863	-1.41455	-0.624643
P20339	Ras-related protein Rab-5A OS=Homo sapiens OX=9606 GN=RAB5A PE=1 SV=2	RAB5A	0.788193	3.43508	0.461497	1.24969
Q8NEL9	Phospholipase DDHD1 OS=Homo sapiens OX=9606 GN=DDHD1 PE=1 SV=2	DDHD1	0.786907	2.1944	-3.33543	-2.54852
O00443	Phosphatidylinositol 4-phosphate 3-kinase C2 domain-containing subunit alpha OS=Homo sapiens OX=9606 GN=PIK3C2A PE=1 SV=2	PIK3C2A	0.785862	0.645768	-5.12759	-4.34173
Q9H9Y6	DNA-directed RNA polymerase I subunit RPA2 OS=Homo sapiens OX=9606 GN=POLR1B PE=1 SV=2	POLR1B	0.785835	5.4537	-2.15057	-1.36473
Q9NXW2	DnaJ homolog subfamily B member 12 OS=Homo sapiens OX=9606 GN=DNAJB12 PE=1 SV=5	DNAJB12	0.785555	0.280954	-3.96998	-3.18443
Q96JJ7	Protein disulfide-isomerase TMX3 OS=Homo sapiens OX=9606 GN=TMX3 PE=1 SV=2	TMX3	0.785448	5.26054	-1.23927	-0.45382
P21796	Voltage-dependent anion-selective channel protein 1 OS=Homo sapiens OX=9606 GN=VDAC1 PE=1 SV=2	VDAC1	0.783941	5.45164	5.2117	5.99564
Q96S97	Myeloid-associated differentiation marker OS=Homo sapiens OX=9606 GN=MYADM PE=1 SV=2	MYADM	0.783868	4.43413	0.466982	1.25085
Q9UKM7	Endoplasmic reticulum mannosyl-oligosaccharide 1,2-alpha-mannosidase OS=Homo sapiens OX=9606 GN=MAN1B1 PE=1 SV=2	MAN1B1	0.783542	0.831945	-2.26761	-1.48407
Q13546	Receptor-interacting serine/threonine-protein kinase 1 OS=Homo sapiens OX=9606 GN=RIPK1 PE=1 SV=3	RIPK1	0.783469	3.55781	-2.02924	-1.24577
P51572	B-cell receptor-associated protein 31 OS=Homo sapiens OX=9606 GN=BCAP31 PE=1 SV=3	BCAP31	0.781325	1.75903	1.362	2.14332
Q96AG4	Leucine-rich repeat-containing protein 59 OS=Homo sapiens OX=9606 GN=LRRC59 PE=1 SV=1	LRRC59	0.780569	4.2915	2.78354	3.56411
Q92608	Dedicator of cytokinesis protein 2 OS=Homo sapiens OX=9606 GN=DOCK2 PE=1 SV=2	DOCK2	0.779604	3.80072	3.11469	3.8943
P50402	Emerin OS=Homo sapiens OX=9606 GN=EMD PE=1 SV=1	EMD	0.779426	5.28412	0.286387	1.06581
O14735	CDP-diacylglycerol--inositol 3-phosphatidyltransferase OS=Homo sapiens OX=9606 GN=CDIPT PE=1 SV=1	CDIPT	0.778745	2.61089	-0.881041	-0.102296
Q8IY17	Patatin-like phospholipase domain-containing protein 6 OS=Homo sapiens OX=9606 GN=PNPLA6 PE=1 SV=3	PNPLA6	0.778456	1.7794	-2.96937	-2.19092
Q14573	Inositol 1,4,5-trisphosphate receptor type 3 OS=Homo sapiens OX=9606 GN=ITPR3 PE=1 SV=2	ITPR3	0.778048	0.34269	-4.29171	-3.51367
Q16891	MICOS complex subunit MIC60 OS=Homo sapiens OX=9606 GN=IMMT PE=1 SV=1	IMMT	0.778008	2.80724	1.78293	2.56093
Q8NC56	LEM domain-containing protein 2 OS=Homo sapiens OX=9606 GN=LEMD2 PE=1 SV=1	LEMD2	0.776518	3.05158	-0.932161	-0.155643
O00391	Sulfhydryl oxidase 1 OS=Homo sapiens OX=9606 GN=QSOX1 PE=1 SV=3	QSOX1	0.775735	1.51544	-1.87644	-1.10071
P51570	Galactokinase OS=Homo sapiens OX=9606 GN=GALK1 PE=1 SV=1	GALK1	0.774575	3.2644	0.979752	1.75433
Q8WUI4	Histone deacetylase 7 OS=Homo sapiens OX=9606 GN=HDAC7 PE=1 SV=2	HDAC7	0.773352	2.44683	-2.94736	-2.174
O00330	Pyruvate dehydrogenase protein X component, mitochondrial OS=Homo sapiens OX=9606 GN=PDHX PE=1 SV=3	PDHX	0.771986	4.08869	-1.17042	-0.398437
Q9Y6F1	Protein mono-ADP-ribosyltransferase PARP3 OS=Homo sapiens OX=9606 GN=PARP3 PE=1 SV=4	PARP3	0.77103	3.76488	-0.443131	0.327899
O95460	Matrilin-4 OS=Homo sapiens OX=9606 GN=MATN4 PE=1 SV=3	MATN4	0.770124	1.92114	-0.232045	0.538078
Q6UW68	Transmembrane protein 205 OS=Homo sapiens OX=9606 GN=TMEM205 PE=1 SV=1	TMEM205	0.769067	3.49526	0.723214	1.49228
Q9UKG1	DCC-interacting protein 13-alpha OS=Homo sapiens OX=9606 GN=APPL1 PE=1 SV=1	APPL1	0.767506	1.22964	-1.94421	-1.1767
P41208	Centrin-2 OS=Homo sapiens OX=9606 GN=CETN2 PE=1 SV=1	CETN2	0.764599	1.08941	-1.86234	-1.09774
Q13509	Tubulin beta-3 chain OS=Homo sapiens OX=9606 GN=TUBB3 PE=1 SV=2	TUBB3	0.757906	1.88708	1.10203	1.85994
P82673	28S ribosomal protein S35, mitochondrial OS=Homo sapiens OX=9606 GN=MRPS35 PE=1 SV=1	MRPS35	0.756855	1.37125	-1.53736	-0.780508
P21399	Cytoplasmic aconitate hydratase OS=Homo sapiens OX=9606 GN=ACO1 PE=1 SV=3	ACO1	0.755814	1.60367	0.962889	1.7187
Q15042	Rab3 GTPase-activating protein catalytic subunit OS=Homo sapiens OX=9606 GN=RAB3GAP1 PE=1 SV=3	RAB3GAP1	0.753979	1.14735	-1.62499	-0.871014
P52789	Hexokinase-2 OS=Homo sapiens OX=9606 GN=HK2 PE=1 SV=2	HK2	0.75327	5.43062	0.581905	1.33517
Q96CS3	FAS-associated factor 2 OS=Homo sapiens OX=9606 GN=FAF2 PE=1 SV=2	FAF2	0.75289	2.80761	0.349502	1.10239
Q2TAA5	GDP-Man:Man(3)GlcNAc(2)-PP-Dol alpha-1,2-mannosyltransferase OS=Homo sapiens OX=9606 GN=ALG11 PE=1 SV=2	ALG11	0.752827	2.02219	-3.08192	-2.32909
P31040	Succinate dehydrogenase [ubiquinone] flavoprotein subunit, mitochondrial OS=Homo sapiens OX=9606 GN=SDHA PE=1 SV=2	SDHA	0.752638	2.91363	2.10196	2.8546
Q7L7X3	Serine/threonine-protein kinase TAO1 OS=Homo sapiens OX=9606 GN=TAOK1 PE=1 SV=1	TAOK1	0.752556	0.940553	-3.18745	-2.4349
O43760	Synaptogyrin-2 OS=Homo sapiens OX=9606 GN=SYNGR2 PE=1 SV=1	SYNGR2	0.752107	3.2386	0.783625	1.53573
A1L0T0	2-hydroxyacyl-CoA lyase 2 OS=Homo sapiens OX=9606 GN=ILVBL PE=1 SV=2	ILVBL	0.75204	2.40723	-0.586078	0.165961
P20936	Ras GTPase-activating protein 1 OS=Homo sapiens OX=9606 GN=RASA1 PE=1 SV=1	RASA1	0.749427	3.01808	-1.90023	-1.1508
Q86SX6	Glutaredoxin-related protein 5, mitochondrial OS=Homo sapiens OX=9606 GN=GLRX5 PE=1 SV=2	GLRX5	0.748718	4.77407	-0.819922	-0.0712037
Q07960	Rho GTPase-activating protein 1 OS=Homo sapiens OX=9606 GN=ARHGAP1 PE=1 SV=1	ARHGAP1	0.746496	5.26285	1.04074	1.78724
P62333	26S proteasome regulatory subunit 10B OS=Homo sapiens OX=9606 GN=PSMC6 PE=1 SV=1	PSMC6	0.742009	2.77151	0.677742	1.41975
O15121	Sphingolipid delta(4)-desaturase DES1 OS=Homo sapiens OX=9606 GN=DEGS1 PE=1 SV=1	DEGS1	0.741157	8.09149	-1.86545	-1.12429
Q9BTW9	Tubulin-specific chaperone D OS=Homo sapiens OX=9606 GN=TBCD PE=1 SV=2	TBCD	0.740599	2.43752	0.0680684	0.808668
Q14004	Cyclin-dependent kinase 13 OS=Homo sapiens OX=9606 GN=CDK13 PE=1 SV=2	CDK13	0.74044	1.05508	-3.07287	-2.33243
P82933	28S ribosomal protein S9, mitochondrial OS=Homo sapiens OX=9606 GN=MRPS9 PE=1 SV=2	MRPS9	0.737349	4.15681	-3.25095	-2.5136
Q9C0D9	Ethanolaminephosphotransferase 1 OS=Homo sapiens OX=9606 GN=SELENOI PE=1 SV=3	SELENOI	0.735319	2.48401	-0.640474	0.0948445
O43242	26S proteasome non-ATPase regulatory subunit 3 OS=Homo sapiens OX=9606 GN=PSMD3 PE=1 SV=2	PSMD3	0.735035	1.59007	1.49321	2.22824
P39656	Dolichyl-diphosphooligosaccharide--protein glycosyltransferase 48 kDa subunit OS=Homo sapiens OX=9606 GN=DDOST PE=1 SV=4	DDOST	0.73386	3.37583	2.88928	3.62314
P07237	Protein disulfide-isomerase OS=Homo sapiens OX=9606 GN=P4HB PE=1 SV=3	P4HB	0.731553	4.67119	3.43847	4.17002
Q96BW1	Uracil phosphoribosyltransferase homolog OS=Homo sapiens OX=9606 GN=UPRT PE=1 SV=1	UPRT	0.729615	2.45968	-2.84611	-2.1165
P49754	Vacuolar protein sorting-associated protein 41 homolog OS=Homo sapiens OX=9606 GN=VPS41 PE=1 SV=3	VPS41	0.72917	1.43995	-4.83914	-4.10997
Q9H300	Presenilins-associated rhomboid-like protein, mitochondrial OS=Homo sapiens OX=9606 GN=PARL PE=1 SV=2	PARL	0.728885	2.82716	-2.35295	-1.62407
P04217	Alpha-1B-glycoprotein OS=Homo sapiens OX=9606 GN=A1BG PE=1 SV=4	A1BG	0.726559	3.81428	-2.39462	-1.66806
Q56VL3	OCIA domain-containing protein 2 OS=Homo sapiens OX=9606 GN=OCIAD2 PE=1 SV=1	OCIAD2	0.726327	3.47699	-0.0130449	0.713282
P43155	Carnitine O-acetyltransferase OS=Homo sapiens OX=9606 GN=CRAT PE=1 SV=5	CRAT	0.723966	0.298895	-4.22351	-3.49954
Q9HBH1	Peptide deformylase, mitochondrial OS=Homo sapiens OX=9606 GN=PDF PE=1 SV=1	PDF	0.721873	2.24567	-2.59692	-1.87505
Q92665	28S ribosomal protein S31, mitochondrial OS=Homo sapiens OX=9606 GN=MRPS31 PE=1 SV=3	MRPS31	0.718235	6.88201	-0.380789	0.337447
Q9BVK6	Transmembrane emp24 domain-containing protein 9 OS=Homo sapiens OX=9606 GN=TMED9 PE=1 SV=2	TMED9	0.716532	6.41974	1.82045	2.53698
Q5VIR6	Vacuolar protein sorting-associated protein 53 homolog OS=Homo sapiens OX=9606 GN=VPS53 PE=1 SV=2	VPS53	0.716215	0.518658	-2.71042	-1.99421
Q9H9J2	39S ribosomal protein L44, mitochondrial OS=Homo sapiens OX=9606 GN=MRPL44 PE=1 SV=1	MRPL44	0.712981	0.99498	-1.74762	-1.03464
O95571	Persulfide dioxygenase ETHE1, mitochondrial OS=Homo sapiens OX=9606 GN=ETHE1 PE=1 SV=2	ETHE1	0.712925	2.68316	0.319981	1.03291
Q5VZ89	DENN domain-containing protein 4C OS=Homo sapiens OX=9606 GN=DENND4C PE=1 SV=3	DENND4C	0.712761	3.77595	-3.30311	-2.59035
Q9P2T1	GMP reductase 2 OS=Homo sapiens OX=9606 GN=GMPR2 PE=1 SV=1	GMPR2	0.711549	1.70647	-1.38542	-0.673868
Q96S52	GPI transamidase component PIG-S OS=Homo sapiens OX=9606 GN=PIGS PE=1 SV=3	PIGS	0.711387	3.20901	-2.11	-1.39861
Q14165	Malectin OS=Homo sapiens OX=9606 GN=MLEC PE=1 SV=1	MLEC	0.709756	1.71711	1.48586	2.19562
P35580	Myosin-10 OS=Homo sapiens OX=9606 GN=MYH10 PE=1 SV=3	MYH10	0.707974	2.73787	2.50623	3.21421
Q32P28	Prolyl 3-hydroxylase 1 OS=Homo sapiens OX=9606 GN=P3H1 PE=1 SV=2	P3H1	0.707497	2.45998	-0.455991	0.251506
Q13425	Beta-2-syntrophin OS=Homo sapiens OX=9606 GN=SNTB2 PE=1 SV=1	SNTB2	0.705333	1.64458	-3.12303	-2.4177
Q9BWM7	Sideroflexin-3 OS=Homo sapiens OX=9606 GN=SFXN3 PE=1 SV=3	SFXN3	0.705012	4.16032	-0.595063	0.109949
Q9UNF1	Melanoma-associated antigen D2 OS=Homo sapiens OX=9606 GN=MAGED2 PE=1 SV=2	MAGED2	0.704047	2.24692	-0.934608	-0.23056
Q9NVH1	DnaJ homolog subfamily C member 11 OS=Homo sapiens OX=9606 GN=DNAJC11 PE=1 SV=2	DNAJC11	0.703295	3.31987	0.544834	1.24813
P51668	Ubiquitin-conjugating enzyme E2 D1 OS=Homo sapiens OX=9606 GN=UBE2D1 PE=1 SV=1	UBE2D1	0.703088	2.28612	0.256965	0.960053
Q6ZS81	WD repeat- and FYVE domain-containing protein 4 OS=Homo sapiens OX=9606 GN=WDFY4 PE=1 SV=3	WDFY4	0.701665	0.515075	-2.59574	-1.89408
Q9HBL8	NmrA-like family domain-containing protein 1 OS=Homo sapiens OX=9606 GN=NMRAL1 PE=1 SV=1	NMRAL1	0.699881	1.53605	-1.55397	-0.854088
Q9Y606	tRNA pseudouridine synthase A OS=Homo sapiens OX=9606 GN=PUS1 PE=1 SV=3	PUS1	0.698873	3.21668	-1.42826	-0.729385
P08236	Beta-glucuronidase OS=Homo sapiens OX=9606 GN=GUSB PE=1 SV=2	GUSB	0.69641	2.1825	-2.62947	-1.93306
Q12888	TP53-binding protein 1 OS=Homo sapiens OX=9606 GN=TP53BP1 PE=1 SV=2	TP53BP1	0.696054	1.68488	-0.508077	0.187977
P31323	cAMP-dependent protein kinase type II-beta regulatory subunit OS=Homo sapiens OX=9606 GN=PRKAR2B PE=1 SV=3	PRKAR2B	0.695575	1.44036	-1.98168	-1.28611
O15047	Histone-lysine N-methyltransferase SETD1A OS=Homo sapiens OX=9606 GN=SETD1A PE=1 SV=3	SETD1A	0.694502	1.85422	-1.09757	-0.403063
P05166	Propionyl-CoA carboxylase beta chain, mitochondrial OS=Homo sapiens OX=9606 GN=PCCB PE=1 SV=3	PCCB	0.694265	1.51177	-1.90171	-1.20745
O75844	CAAX prenyl protease 1 homolog OS=Homo sapiens OX=9606 GN=ZMPSTE24 PE=1 SV=2	ZMPSTE24	0.692558	3.70049	0.338736	1.03129
P68032	Actin, alpha cardiac muscle 1 OS=Homo sapiens OX=9606 GN=ACTC1 PE=1 SV=1	ACTC1	0.68433	2.01416	5.63442	6.31875
Q86YV9	Hermansky-Pudlak syndrome 6 protein OS=Homo sapiens OX=9606 GN=HPS6 PE=1 SV=1	HPS6	0.683289	7.00669	-2.46907	-1.78578
P11279	Lysosome-associated membrane glycoprotein 1 OS=Homo sapiens OX=9606 GN=LAMP1 PE=1 SV=3	LAMP1	0.682988	3.97515	0.801557	1.48454
O75489	NADH dehydrogenase [ubiquinone] iron-sulfur protein 3, mitochondrial OS=Homo sapiens OX=9606 GN=NDUFS3 PE=1 SV=1	NDUFS3	0.680932	3.26298	0.16287	0.843802
O43175	D-3-phosphoglycerate dehydrogenase OS=Homo sapiens OX=9606 GN=PHGDH PE=1 SV=4	PHGDH	0.680691	1.93565	2.95668	3.63737
Q7L775	EPM2A-interacting protein 1 OS=Homo sapiens OX=9606 GN=EPM2AIP1 PE=1 SV=1	EPM2AIP1	0.679609	1.78409	-1.85804	-1.17843
P54886	Delta-1-pyrroline-5-carboxylate synthase OS=Homo sapiens OX=9606 GN=ALDH18A1 PE=1 SV=2	ALDH18A1	0.675247	7.29824	2.06523	2.74048
Q8N0W3	L-fucose kinase OS=Homo sapiens OX=9606 GN=FCSK PE=1 SV=2	FCSK	0.674417	1.97803	-3.2785	-2.60408
O75431	Metaxin-2 OS=Homo sapiens OX=9606 GN=MTX2 PE=1 SV=1	MTX2	0.671776	2.90637	-1.8542	-1.18242
P24752	Acetyl-CoA acetyltransferase, mitochondrial OS=Homo sapiens OX=9606 GN=ACAT1 PE=1 SV=1	ACAT1	0.671235	1.3696	2.91504	3.58627
Q99704	Docking protein 1 OS=Homo sapiens OX=9606 GN=DOK1 PE=1 SV=1	DOK1	0.670861	2.57909	-2.35103	-1.68017
O43617	Trafficking protein particle complex subunit 3 OS=Homo sapiens OX=9606 GN=TRAPPC3 PE=1 SV=1	TRAPPC3	0.669511	1.67981	-0.244231	0.42528
O14734	Acyl-coenzyme A thioesterase 8 OS=Homo sapiens OX=9606 GN=ACOT8 PE=1 SV=1	ACOT8	0.669248	5.27733	-1.38973	-0.720482
Q969N2	GPI transamidase component PIG-T OS=Homo sapiens OX=9606 GN=PIGT PE=1 SV=1	PIGT	0.669222	2.59427	-0.788454	-0.119232
P60660	Myosin light polypeptide 6 OS=Homo sapiens OX=9606 GN=MYL6 PE=1 SV=2	MYL6	0.668676	2.02987	3.95051	4.61918
Q9P253	Vacuolar protein sorting-associated protein 18 homolog OS=Homo sapiens OX=9606 GN=VPS18 PE=1 SV=2	VPS18	0.668521	6.24767	-1.6023	-0.93378
P20645	Cation-dependent mannose-6-phosphate receptor OS=Homo sapiens OX=9606 GN=M6PR PE=1 SV=1	M6PR	0.668064	2.16475	1.07135	1.73942
O94766	Galactosylgalactosylxylosylprotein 3-beta-glucuronosyltransferase 3 OS=Homo sapiens OX=9606 GN=B3GAT3 PE=1 SV=2	B3GAT3	0.665618	2.16317	-0.0154614	0.650156
P67812	Signal peptidase complex catalytic subunit SEC11A OS=Homo sapiens OX=9606 GN=SEC11A PE=1 SV=1	SEC11A	0.65815	4.3289	-0.734849	-0.0766989
Q9NYL9	Tropomodulin-3 OS=Homo sapiens OX=9606 GN=TMOD3 PE=1 SV=1	TMOD3	0.658007	2.72675	0.505824	1.16383
Q9UK41	Vacuolar protein sorting-associated protein 28 homolog OS=Homo sapiens OX=9606 GN=VPS28 PE=1 SV=1	VPS28	0.654285	1.60732	-1.2945	-0.640214
Q9UNE7	E3 ubiquitin-protein ligase CHIP OS=Homo sapiens OX=9606 GN=STUB1 PE=1 SV=2	STUB1	0.654194	1.737	-1.12809	-0.473898
Q96EV2	RNA-binding protein 33 OS=Homo sapiens OX=9606 GN=RBM33 PE=1 SV=3	RBM33	0.65131	2.33814	-1.46293	-0.811622
Q9NWU5	39S ribosomal protein L22, mitochondrial OS=Homo sapiens OX=9606 GN=MRPL22 PE=1 SV=1	MRPL22	0.649784	0.300981	-4.48149	-3.83171
O75477	Erlin-1 OS=Homo sapiens OX=9606 GN=ERLIN1 PE=1 SV=2	ERLIN1	0.649498	4.04047	-1.33777	-0.688269
P62140	Serine/threonine-protein phosphatase PP1-beta catalytic subunit OS=Homo sapiens OX=9606 GN=PPP1CB PE=1 SV=3	PPP1CB	0.648558	1.85266	1.3957	2.04426
Q9P0L0	Vesicle-associated membrane protein-associated protein A OS=Homo sapiens OX=9606 GN=VAPA PE=1 SV=3	VAPA	0.647039	1.78075	2.34109	2.98813
O60749	Sorting nexin-2 OS=Homo sapiens OX=9606 GN=SNX2 PE=1 SV=2	SNX2	0.646676	1.05317	1.66518	2.31186
Q9BQB6	Vitamin K epoxide reductase complex subunit 1 OS=Homo sapiens OX=9606 GN=VKORC1 PE=1 SV=1	VKORC1	0.646226	1.61829	0.610337	1.25656
Q52LR7	Enhancer of polycomb homolog 2 OS=Homo sapiens OX=9606 GN=EPC2 PE=1 SV=2	EPC2	0.644965	1.88974	0.0455464	0.690511
O43708	Maleylacetoacetate isomerase OS=Homo sapiens OX=9606 GN=GSTZ1 PE=1 SV=3	GSTZ1	0.644024	2.83408	-1.38873	-0.744706
Q6YHU6	Thyroid adenoma-associated protein OS=Homo sapiens OX=9606 GN=THADA PE=1 SV=1	THADA	0.643459	1.04399	-3.42298	-2.77952
Q8IYS2	Uncharacterized protein KIAA2013 OS=Homo sapiens OX=9606 GN=KIAA2013 PE=1 SV=1	KIAA2013	0.642791	4.58716	-1.98498	-1.34219
Q8N3F8	MICAL-like protein 1 OS=Homo sapiens OX=9606 GN=MICALL1 PE=1 SV=2	MICALL1	0.640445	0.398499	-4.77457	-4.13412
Q9NPI1	Bromodomain-containing protein 7 OS=Homo sapiens OX=9606 GN=BRD7 PE=1 SV=1	BRD7	0.635838	1.48576	-1.30252	-0.666687
P49411	Elongation factor Tu, mitochondrial OS=Homo sapiens OX=9606 GN=TUFM PE=1 SV=2	TUFM	0.635481	3.88961	2.99799	3.63347
P21333	Filamin-A OS=Homo sapiens OX=9606 GN=FLNA PE=1 SV=4	FLNA	0.628614	2.95428	3.86465	4.49326
O14981	TATA-binding protein-associated factor 172 OS=Homo sapiens OX=9606 GN=BTAF1 PE=1 SV=2	BTAF1	0.626848	0.653127	-1.83686	-1.21001
Q5T1M5	FK506-binding protein 15 OS=Homo sapiens OX=9606 GN=FKBP15 PE=1 SV=2	FKBP15	0.62529	2.86096	-1.51453	-0.889243
P51116	Fragile X mental retardation syndrome-related protein 2 OS=Homo sapiens OX=9606 GN=FXR2 PE=1 SV=2	FXR2	0.625138	2.92478	0.0453781	0.670516
Q9UNQ2	Probable dimethyladenosine transferase OS=Homo sapiens OX=9606 GN=DIMT1 PE=1 SV=1	DIMT1	0.624089	3.1471	-1.07941	-0.455323
P41743	Protein kinase C iota type OS=Homo sapiens OX=9606 GN=PRKCI PE=1 SV=2	PRKCI	0.623959	2.00525	-0.943851	-0.319893
Q9NZJ0	Denticleless protein homolog OS=Homo sapiens OX=9606 GN=DTL PE=1 SV=3	DTL	0.623383	1.7806	-3.53259	-2.90921
P48047	ATP synthase subunit O, mitochondrial OS=Homo sapiens OX=9606 GN=ATP5PO PE=1 SV=1	ATP5PO	0.622358	3.30871	2.80167	3.42403
P55039	Developmentally-regulated GTP-binding protein 2 OS=Homo sapiens OX=9606 GN=DRG2 PE=1 SV=1	DRG2	0.62227	4.45582	0.237474	0.859744
Q5TDH0	Protein DDI1 homolog 2 OS=Homo sapiens OX=9606 GN=DDI2 PE=1 SV=1	DDI2	0.620721	2.96373	-2.36735	-1.74663
Q13162	Peroxiredoxin-4 OS=Homo sapiens OX=9606 GN=PRDX4 PE=1 SV=1	PRDX4	0.619621	4.2276	1.85702	2.47664
Q96SK2	Transmembrane protein 209 OS=Homo sapiens OX=9606 GN=TMEM209 PE=1 SV=2	TMEM209	0.618929	6.95723	-1.47953	-0.860606
Q9Y3L5	Ras-related protein Rap-2c OS=Homo sapiens OX=9606 GN=RAP2C PE=1 SV=1	RAP2C	0.61824	2.95212	-0.637244	-0.0190041
Q6PJ69	Tripartite motif-containing protein 65 OS=Homo sapiens OX=9606 GN=TRIM65 PE=1 SV=3	TRIM65	0.615864	2.28632	-2.05816	-1.4423
Q9UK58	Cyclin-L1 OS=Homo sapiens OX=9606 GN=CCNL1 PE=1 SV=1	CCNL1	0.613942	0.788134	-1.35389	-0.739945
P00505	Aspartate aminotransferase, mitochondrial OS=Homo sapiens OX=9606 GN=GOT2 PE=1 SV=3	GOT2	0.613746	3.29344	3.07929	3.69303
O15260	Surfeit locus protein 4 OS=Homo sapiens OX=9606 GN=SURF4 PE=1 SV=3	SURF4	0.612439	2.20077	1.76223	2.37467
Q68DK7	Male-specific lethal 1 homolog OS=Homo sapiens OX=9606 GN=MSL1 PE=1 SV=3	MSL1	0.610878	0.873816	-3.11076	-2.49989
P62253	Ubiquitin-conjugating enzyme E2 G1 OS=Homo sapiens OX=9606 GN=UBE2G1 PE=1 SV=3	UBE2G1	0.608723	1.19975	-5.69002	-5.08129
P04049	RAF proto-oncogene serine/threonine-protein kinase OS=Homo sapiens OX=9606 GN=RAF1 PE=1 SV=1	RAF1	0.608474	2.05542	-1.81475	-1.20628
Q71U36	Tubulin alpha-1A chain OS=Homo sapiens OX=9606 GN=TUBA1A PE=1 SV=1	TUBA1A	0.607945	2.92833	7.84244	8.45039
P04181	Ornithine aminotransferase, mitochondrial OS=Homo sapiens OX=9606 GN=OAT PE=1 SV=1	OAT	0.605386	1.35953	0.463793	1.06918
O60547	GDP-mannose 4,6 dehydratase OS=Homo sapiens OX=9606 GN=GMDS PE=1 SV=1	GMDS	0.604624	1.99085	0.534284	1.13891
Q6P9B9	Integrator complex subunit 5 OS=Homo sapiens OX=9606 GN=INTS5 PE=1 SV=1	INTS5	0.604505	1.71324	-2.55828	-1.95377
Q13427	Peptidyl-prolyl cis-trans isomerase G OS=Homo sapiens OX=9606 GN=PPIG PE=1 SV=2	PPIG	0.603711	3.08757	0.417296	1.02101
Q9UHD9	Ubiquilin-2 OS=Homo sapiens OX=9606 GN=UBQLN2 PE=1 SV=2	UBQLN2	0.603657	5.08669	-0.0814416	0.522215
P14406	Cytochrome c oxidase subunit 7A2, mitochondrial OS=Homo sapiens OX=9606 GN=COX7A2 PE=1 SV=1	COX7A2	0.60308	2.92407	-0.824696	-0.221616
Q96P48	Arf-GAP with Rho-GAP domain, ANK repeat and PH domain-containing protein 1 OS=Homo sapiens OX=9606 GN=ARAP1 PE=1 SV=3	ARAP1	0.603007	0.62483	-2.1942	-1.59119
Q6P4Q7	Metal transporter CNNM4 OS=Homo sapiens OX=9606 GN=CNNM4 PE=1 SV=3	CNNM4	0.599258	1.32884	-2.4316	-1.83234
Q13423	NAD(P) transhydrogenase, mitochondrial OS=Homo sapiens OX=9606 GN=NNT PE=1 SV=3	NNT	0.598704	5.07645	2.04131	2.64001
O95081	Arf-GAP domain and FG repeat-containing protein 2 OS=Homo sapiens OX=9606 GN=AGFG2 PE=1 SV=2	AGFG2	0.597366	1.39694	-1.86767	-1.2703
P11234	Ras-related protein Ral-B OS=Homo sapiens OX=9606 GN=RALB PE=1 SV=1	RALB	0.596289	4.62693	-0.426316	0.169973
Q8TDY2	RB1-inducible coiled-coil protein 1 OS=Homo sapiens OX=9606 GN=RB1CC1 PE=1 SV=3	RB1CC1	0.596013	1.89855	-2.95055	-2.35454
Q7Z392	Trafficking protein particle complex subunit 11 OS=Homo sapiens OX=9606 GN=TRAPPC11 PE=1 SV=2	TRAPPC11	0.594548	0.774451	-2.9855	-2.39095
Q9H019	Mitochondrial fission regulator 1-like OS=Homo sapiens OX=9606 GN=MTFR1L PE=1 SV=2	MTFR1L	0.594396	1.42046	-2.12315	-1.52875
Q6ZNA1	Zinc finger protein 836 OS=Homo sapiens OX=9606 GN=ZNF836 PE=2 SV=2	ZNF836	0.587045	1.31658	-2.31392	-1.72688
Q9H3Z4	DnaJ homolog subfamily C member 5 OS=Homo sapiens OX=9606 GN=DNAJC5 PE=1 SV=1	DNAJC5	0.586544	1.28321	-2.04884	-1.4623
Q96T51	RUN and FYVE domain-containing protein 1 OS=Homo sapiens OX=9606 GN=RUFY1 PE=1 SV=2	RUFY1	0.585348	0.94234	-2.99879	-2.41344
Q9NQC3	Reticulon-4 OS=Homo sapiens OX=9606 GN=RTN4 PE=1 SV=2	RTN4	0.58475	1.33044	2.71323	3.29798
Q8N6M0	Deubiquitinase OTUD6B OS=Homo sapiens OX=9606 GN=OTUD6B PE=1 SV=1	OTUD6B	0.583787	1.28735	-2.81418	-2.23039
Q8NEB9	Phosphatidylinositol 3-kinase catalytic subunit type 3 OS=Homo sapiens OX=9606 GN=PIK3C3 PE=1 SV=1	PIK3C3	0.5821	7.27059	-2.65719	-2.0751
P51148	Ras-related protein Rab-5C OS=Homo sapiens OX=9606 GN=RAB5C PE=1 SV=2	RAB5C	0.580089	2.11683	2.98425	3.56434
Q9P0S9	Transmembrane protein 14C OS=Homo sapiens OX=9606 GN=TMEM14C PE=1 SV=1	TMEM14C	0.580034	1.99598	0.979016	1.55905
Q8N3C0	Activating signal cointegrator 1 complex subunit 3 OS=Homo sapiens OX=9606 GN=ASCC3 PE=1 SV=3	ASCC3	0.579945	2.05464	-2.62863	-2.04868
Q9NZ45	CDGSH iron-sulfur domain-containing protein 1 OS=Homo sapiens OX=9606 GN=CISD1 PE=1 SV=1	CISD1	0.579232	2.2219	0.955012	1.53424
Q5JTV8	Torsin-1A-interacting protein 1 OS=Homo sapiens OX=9606 GN=TOR1AIP1 PE=1 SV=2	TOR1AIP1	0.579224	4.042	0.723008	1.30223
O14976	Cyclin-G-associated kinase OS=Homo sapiens OX=9606 GN=GAK PE=1 SV=2	GAK	0.578967	1.6135	-1.24507	-0.666104
O75323	Protein NipSnap homolog 2 OS=Homo sapiens OX=9606 GN=NIPSNAP2 PE=1 SV=1	NIPSNAP2	0.578826	2.86942	0.753703	1.33253
Q8IUH3	RNA-binding protein 45 OS=Homo sapiens OX=9606 GN=RBM45 PE=1 SV=1	RBM45	0.578385	1.39609	-3.34053	-2.76215
Q5JTH9	RRP12-like protein OS=Homo sapiens OX=9606 GN=RRP12 PE=1 SV=2	RRP12	0.578339	0.840321	-0.955906	-0.377567
Q8TEQ6	Gem-associated protein 5 OS=Homo sapiens OX=9606 GN=GEMIN5 PE=1 SV=3	GEMIN5	0.57817	5.72894	-0.0289704	0.5492
O75027	Iron-sulfur clusters transporter ABCB7, mitochondrial OS=Homo sapiens OX=9606 GN=ABCB7 PE=1 SV=2	ABCB7	0.574605	2.70132	-1.73981	-1.1652
P82650	28S ribosomal protein S22, mitochondrial OS=Homo sapiens OX=9606 GN=MRPS22 PE=1 SV=1	MRPS22	0.574072	2.82527	0.169067	0.743138
O75525	KH domain-containing, RNA-binding, signal transduction-associated protein 3 OS=Homo sapiens OX=9606 GN=KHDRBS3 PE=1 SV=1	KHDRBS3	0.57279	1.96026	-1.25917	-0.686376
Q6UWP2	Dehydrogenase/reductase SDR family member 11 OS=Homo sapiens OX=9606 GN=DHRS11 PE=1 SV=1	DHRS11	0.571042	1.39072	-2.26087	-1.68982
Q96CW1	AP-2 complex subunit mu OS=Homo sapiens OX=9606 GN=AP2M1 PE=1 SV=2	AP2M1	0.570813	2.78779	1.47519	2.046
Q9Y3D7	Mitochondrial import inner membrane translocase subunit TIM16 OS=Homo sapiens OX=9606 GN=PAM16 PE=1 SV=2	PAM16	0.569574	1.93364	-2.0701	-1.50053
P0C0L4	Complement C4-A OS=Homo sapiens OX=9606 GN=C4A PE=1 SV=2	C4A	0.568786	2.29474	-1.87685	-1.30806
Q9GZP9	Derlin-2 OS=Homo sapiens OX=9606 GN=DERL2 PE=1 SV=1	DERL2	0.568455	1.91197	0.338453	0.906909
O14787	Transportin-2 OS=Homo sapiens OX=9606 GN=TNPO2 PE=1 SV=3	TNPO2	0.567833	1.58509	-0.549287	0.0185457
P04844	Dolichyl-diphosphooligosaccharide--protein glycosyltransferase subunit 2 OS=Homo sapiens OX=9606 GN=RPN2 PE=1 SV=3	RPN2	0.567717	2.21404	3.85524	4.42296
Q86V21	Acetoacetyl-CoA synthetase OS=Homo sapiens OX=9606 GN=AACS PE=1 SV=1	AACS	0.562904	0.855095	-1.98883	-1.42593
Q06587	E3 ubiquitin-protein ligase RING1 OS=Homo sapiens OX=9606 GN=RING1 PE=1 SV=2	RING1	0.562466	4.32951	0.337664	0.900131
Q9UL03	Integrator complex subunit 6 OS=Homo sapiens OX=9606 GN=INTS6 PE=1 SV=1	INTS6	0.561176	1.13813	-2.39925	-1.83807
Q9Y3P9	Rab GTPase-activating protein 1 OS=Homo sapiens OX=9606 GN=RABGAP1 PE=1 SV=3	RABGAP1	0.560186	1.54095	-0.872416	-0.31223
P50995	Annexin A11 OS=Homo sapiens OX=9606 GN=ANXA11 PE=1 SV=1	ANXA11	0.555969	2.44318	1.75546	2.31143
Q5JPE7	Nodal modulator 2 OS=Homo sapiens OX=9606 GN=NOMO2 PE=1 SV=1	NOMO2	0.555836	1.28019	0.721659	1.2775
Q8N766	ER membrane protein complex subunit 1 OS=Homo sapiens OX=9606 GN=EMC1 PE=1 SV=1	EMC1	0.555793	1.87692	0.929277	1.48507
Q96EL2	28S ribosomal protein S24, mitochondrial OS=Homo sapiens OX=9606 GN=MRPS24 PE=1 SV=1	MRPS24	0.554193	1.59121	-2.11105	-1.55685
O15126	Secretory carrier-associated membrane protein 1 OS=Homo sapiens OX=9606 GN=SCAMP1 PE=1 SV=2	SCAMP1	0.552806	8.03382	0.47274	1.02555
Q86TP1	Exopolyphosphatase PRUNE1 OS=Homo sapiens OX=9606 GN=PRUNE1 PE=1 SV=2	PRUNE1	0.552259	2.14404	-2.55446	-2.0022
P12236	ADP/ATP translocase 3 OS=Homo sapiens OX=9606 GN=SLC25A6 PE=1 SV=4	SLC25A6	0.551418	4.48646	5.43964	5.99106
Q9BSR8	Protein YIPF4 OS=Homo sapiens OX=9606 GN=YIPF4 PE=1 SV=1	YIPF4	0.551309	1.86913	-1.52071	-0.969398
Q9UJU6	Drebrin-like protein OS=Homo sapiens OX=9606 GN=DBNL PE=1 SV=1	DBNL	0.5511	1.28348	1.02213	1.57323
Q9BWS9	Chitinase domain-containing protein 1 OS=Homo sapiens OX=9606 GN=CHID1 PE=1 SV=1	CHID1	0.549265	3.20154	-0.425729	0.123535
Q7LBC6	Lysine-specific demethylase 3B OS=Homo sapiens OX=9606 GN=KDM3B PE=1 SV=2	KDM3B	0.548809	0.71738	-1.92937	-1.38056
O95696	Bromodomain-containing protein 1 OS=Homo sapiens OX=9606 GN=BRD1 PE=1 SV=1	BRD1	0.547988	2.7519	-0.0524398	0.495548
Q9Y4A5	Transformation/transcription domain-associated protein OS=Homo sapiens OX=9606 GN=TRRAP PE=1 SV=3	TRRAP	0.547118	3.36299	-0.993679	-0.446561
Q9UIV1	CCR4-NOT transcription complex subunit 7 OS=Homo sapiens OX=9606 GN=CNOT7 PE=1 SV=3	CNOT7	0.544161	0.792204	-1.24054	-0.696376
Q9BSC4	Nucleolar protein 10 OS=Homo sapiens OX=9606 GN=NOL10 PE=1 SV=1	NOL10	0.543418	1.06319	-1.17623	-0.632808
Q96CP2	FLYWCH family member 2 OS=Homo sapiens OX=9606 GN=FLYWCH2 PE=1 SV=1	FLYWCH2	0.54206	2.91632	-3.51261	-2.97055
Q8NBF2	NHL repeat-containing protein 2 OS=Homo sapiens OX=9606 GN=NHLRC2 PE=1 SV=1	NHLRC2	0.541345	1.863	-1.65495	-1.1136
Q9Y2H1	Serine/threonine-protein kinase 38-like OS=Homo sapiens OX=9606 GN=STK38L PE=1 SV=3	STK38L	0.540938	1.22586	-3.15136	-2.61042
O00442	RNA 3'-terminal phosphate cyclase OS=Homo sapiens OX=9606 GN=RTCA PE=1 SV=1	RTCA	0.540607	3.34085	0.289127	0.829735
Q8WUY1	Protein THEM6 OS=Homo sapiens OX=9606 GN=THEM6 PE=1 SV=2	THEM6	0.540106	2.1492	-0.376205	0.163901
Q8NBU5	Outer mitochondrial transmembrane helix translocase OS=Homo sapiens OX=9606 GN=ATAD1 PE=1 SV=1	ATAD1	0.540002	3.81627	-0.886378	-0.346376
P05452	Tetranectin OS=Homo sapiens OX=9606 GN=CLEC3B PE=1 SV=3	CLEC3B	0.539622	1.53341	-2.10359	-1.56397
O75947	ATP synthase subunit d, mitochondrial OS=Homo sapiens OX=9606 GN=ATP5PD PE=1 SV=3	ATP5PD	0.538611	4.14875	1.59054	2.12915
O75694	Nuclear pore complex protein Nup155 OS=Homo sapiens OX=9606 GN=NUP155 PE=1 SV=1	NUP155	0.537621	1.16857	0.45596	0.99358
Q53H12	Acylglycerol kinase, mitochondrial OS=Homo sapiens OX=9606 GN=AGK PE=1 SV=2	AGK	0.53601	1.81727	-0.564476	-0.0284662
Q8N138	ORM1-like protein 3 OS=Homo sapiens OX=9606 GN=ORMDL3 PE=1 SV=1	ORMDL3	0.535247	0.990132	-1.33908	-0.803831
Q9H4L4	Sentrin-specific protease 3 OS=Homo sapiens OX=9606 GN=SENP3 PE=1 SV=2	SENP3	0.534058	1.63353	-0.909571	-0.375513
Q7Z3J2	VPS35 endosomal protein-sorting factor-like OS=Homo sapiens OX=9606 GN=VPS35L PE=1 SV=2	VPS35L	0.530512	3.43506	-6.14408	-5.61357
Q9HA77	Probable cysteine--tRNA ligase, mitochondrial OS=Homo sapiens OX=9606 GN=CARS2 PE=1 SV=1	CARS2	0.529668	2.30675	-0.24939	0.280278
Q9BYG5	Partitioning defective 6 homolog beta OS=Homo sapiens OX=9606 GN=PARD6B PE=1 SV=1	PARD6B	0.528791	2.61793	-0.415025	0.113766
P61803	Dolichyl-diphosphooligosaccharide--protein glycosyltransferase subunit DAD1 OS=Homo sapiens OX=9606 GN=DAD1 PE=1 SV=3	DAD1	0.528442	1.28122	1.5094	2.03785
Q9P0J7	E3 ubiquitin-protein ligase KCMF1 OS=Homo sapiens OX=9606 GN=KCMF1 PE=1 SV=2	KCMF1	0.527111	1.43539	-2.02823	-1.50112
Q8TC12	Retinol dehydrogenase 11 OS=Homo sapiens OX=9606 GN=RDH11 PE=1 SV=2	RDH11	0.525973	2.84494	0.726073	1.25205
P68104	Elongation factor 1-alpha 1 OS=Homo sapiens OX=9606 GN=EEF1A1 PE=1 SV=1	EEF1A1	0.525554	3.72449	7.61057	8.13612
Q14676	Mediator of DNA damage checkpoint protein 1 OS=Homo sapiens OX=9606 GN=MDC1 PE=1 SV=3	MDC1	0.525419	1.77327	0.153329	0.678748
Q9Y697	Cysteine desulfurase, mitochondrial OS=Homo sapiens OX=9606 GN=NFS1 PE=1 SV=3	NFS1	0.523107	1.85049	-0.729413	-0.206305
P14735	Insulin-degrading enzyme OS=Homo sapiens OX=9606 GN=IDE PE=1 SV=4	IDE	0.520993	2.92432	0.0550004	0.575994
Q96CW5	Gamma-tubulin complex component 3 OS=Homo sapiens OX=9606 GN=TUBGCP3 PE=1 SV=2	TUBGCP3	0.520939	4.27375	-0.857086	-0.336148
Q9UIJ7	GTP:AMP phosphotransferase AK3, mitochondrial OS=Homo sapiens OX=9606 GN=AK3 PE=1 SV=4	AK3	0.520359	2.51741	-0.950217	-0.429858
Q8NEZ2	Vacuolar protein sorting-associated protein 37A OS=Homo sapiens OX=9606 GN=VPS37A PE=1 SV=1	VPS37A	0.520325	1.1574	-2.08822	-1.5679
Q96JB5	CDK5 regulatory subunit-associated protein 3 OS=Homo sapiens OX=9606 GN=CDK5RAP3 PE=1 SV=2	CDK5RAP3	0.519453	1.11811	-0.526372	-0.00691906
O60502	Protein O-GlcNAcase OS=Homo sapiens OX=9606 GN=OGA PE=1 SV=2	OGA	0.519424	2.09995	0.457157	0.976582
Q8IYD1	Eukaryotic peptide chain release factor GTP-binding subunit ERF3B OS=Homo sapiens OX=9606 GN=GSPT2 PE=1 SV=2	GSPT2	0.519343	1.31691	-1.35358	-0.834237
P35749	Myosin-11 OS=Homo sapiens OX=9606 GN=MYH11 PE=1 SV=3	MYH11	0.518707	0.888137	1.56074	2.07945
O94804	Serine/threonine-protein kinase 10 OS=Homo sapiens OX=9606 GN=STK10 PE=1 SV=1	STK10	0.518099	3.41811	-0.791974	-0.273875
Q7Z406	Myosin-14 OS=Homo sapiens OX=9606 GN=MYH14 PE=1 SV=2	MYH14	0.517944	1.28388	0.704635	1.22258
Q9H7Z6	Histone acetyltransferase KAT8 OS=Homo sapiens OX=9606 GN=KAT8 PE=1 SV=2	KAT8	0.517915	2.3058	-2.19812	-1.6802
O60493	Sorting nexin-3 OS=Homo sapiens OX=9606 GN=SNX3 PE=1 SV=3	SNX3	0.517624	6.44581	0.487335	1.00496
Q9NZW5	Protein PALS2 OS=Homo sapiens OX=9606 GN=PALS2 PE=1 SV=2	PALS2	0.516426	8.02651	-1.59752	-1.0811
Q5SNT2	Transmembrane protein 201 OS=Homo sapiens OX=9606 GN=TMEM201 PE=1 SV=1	TMEM201	0.515507	4.92337	-2.38978	-1.87427
O75175	CCR4-NOT transcription complex subunit 3 OS=Homo sapiens OX=9606 GN=CNOT3 PE=1 SV=1	CNOT3	0.515118	2.7114	-1.55266	-1.03754
P51114	Fragile X mental retardation syndrome-related protein 1 OS=Homo sapiens OX=9606 GN=FXR1 PE=1 SV=3	FXR1	0.514381	2.32928	1.84254	2.35692
Q9NX20	39S ribosomal protein L16, mitochondrial OS=Homo sapiens OX=9606 GN=MRPL16 PE=1 SV=1	MRPL16	0.512756	1.55317	-2.0095	-1.49675
Q96DZ1	Endoplasmic reticulum lectin 1 OS=Homo sapiens OX=9606 GN=ERLEC1 PE=1 SV=1	ERLEC1	0.510714	2.33329	-0.0329174	0.477797
P04843	Dolichyl-diphosphooligosaccharide--protein glycosyltransferase subunit 1 OS=Homo sapiens OX=9606 GN=RPN1 PE=1 SV=1	RPN1	0.510217	2.10816	3.0214	3.53162
Q7Z460	CLIP-associating protein 1 OS=Homo sapiens OX=9606 GN=CLASP1 PE=1 SV=1	CLASP1	0.50821	0.61735	-2.71142	-2.20321
P43308	Translocon-associated protein subunit beta OS=Homo sapiens OX=9606 GN=SSR2 PE=1 SV=1	SSR2	0.507767	0.980582	0.39264	0.900408
P03905	NADH-ubiquinone oxidoreductase chain 4 OS=Homo sapiens OX=9606 GN=MT-ND4 PE=1 SV=1	MT-ND4	0.507075	0.517106	-4.39836	-3.89129
O60783	28S ribosomal protein S14, mitochondrial OS=Homo sapiens OX=9606 GN=MRPS14 PE=1 SV=1	MRPS14	0.504737	3.00493	-1.59731	-1.09257
Q9Y2R4	Probable ATP-dependent RNA helicase DDX52 OS=Homo sapiens OX=9606 GN=DDX52 PE=1 SV=3		0.504069	3.36215	-0.924252	-0.420183
P36542	ATP synthase subunit gamma, mitochondrial OS=Homo sapiens OX=9606 GN=ATP5F1C PE=1 SV=1	ATP5F1C	0.503864	2.82919	3.121	3.62486
P53621	Coatomer subunit alpha OS=Homo sapiens OX=9606 GN=COPA PE=1 SV=2	COPA	0.50374	4.05968	2.93887	3.44261
Q99805	Transmembrane 9 superfamily member 2 OS=Homo sapiens OX=9606 GN=TM9SF2 PE=1 SV=1	TM9SF2	0.502897	1.59592	0.198476	0.701372
Q9UBU9	Nuclear RNA export factor 1 OS=Homo sapiens OX=9606 GN=NXF1 PE=1 SV=1	NXF1	0.502617	2.57705	0.825955	1.32857
P42704	Leucine-rich PPR motif-containing protein, mitochondrial OS=Homo sapiens OX=9606 GN=LRPPRC PE=1 SV=3	LRPPRC	0.50171	1.18842	2.08615	2.58786
P18085	ADP-ribosylation factor 4 OS=Homo sapiens OX=9606 GN=ARF4 PE=1 SV=3	ARF4	0.501442	0.877186	3.62164	4.12308
P60033	CD81 antigen OS=Homo sapiens OX=9606 GN=CD81 PE=1 SV=1	CD81	0.50114	2.98432	1.48465	1.98579
P12694	2-oxoisovalerate dehydrogenase subunit alpha, mitochondrial OS=Homo sapiens OX=9606 GN=BCKDHA PE=1 SV=2	BCKDHA	0.497277	3.09878	-0.682391	-0.185114
Q96EY1	DnaJ homolog subfamily A member 3, mitochondrial OS=Homo sapiens OX=9606 GN=DNAJA3 PE=1 SV=2	DNAJA3	0.496534	1.65406	0.825727	1.32226
P31942	Heterogeneous nuclear ribonucleoprotein H3 OS=Homo sapiens OX=9606 GN=HNRNPH3 PE=1 SV=2	HNRNPH3	0.496373	7.56902	2.99004	3.48641
Q8WV74	Nucleoside diphosphate-linked moiety X motif 8 OS=Homo sapiens OX=9606 GN=NUDT8 PE=1 SV=2	NUDT8	0.495342	2.03357	-2.45691	-1.96157
Q14344	Guanine nucleotide-binding protein subunit alpha-13 OS=Homo sapiens OX=9606 GN=GNA13 PE=1 SV=2	GNA13	0.495145	1.69302	-0.765434	-0.270289
Q9Y448	Small kinetochore-associated protein OS=Homo sapiens OX=9606 GN=KNSTRN PE=1 SV=2	KNSTRN	0.494284	2.41447	-0.552053	-0.0577688
A6NIH7	Protein unc-119 homolog B OS=Homo sapiens OX=9606 GN=UNC119B PE=1 SV=1	UNC119B	0.494182	3.18437	-0.362082	0.1321
Q9H9B4	Sideroflexin-1 OS=Homo sapiens OX=9606 GN=SFXN1 PE=1 SV=4	SFXN1	0.494023	2.38911	2.26041	2.75443
Q6Y7W6	GRB10-interacting GYF protein 2 OS=Homo sapiens OX=9606 GN=GIGYF2 PE=1 SV=1	GIGYF2	0.493353	3.95033	-0.177214	0.316138
Q9NX05	Constitutive coactivator of PPAR-gamma-like protein 2 OS=Homo sapiens OX=9606 GN=FAM120C PE=1 SV=3	FAM120C	0.492695	2.41945	-1.51176	-1.01907
Q8TCS8	Polyribonucleotide nucleotidyltransferase 1, mitochondrial OS=Homo sapiens OX=9606 GN=PNPT1 PE=1 SV=2	PNPT1	0.490808	1.78535	0.854235	1.34504
Q96QT4	Transient receptor potential cation channel subfamily M member 7 OS=Homo sapiens OX=9606 GN=TRPM7 PE=1 SV=1	TRPM7	0.490491	0.930171	-1.79914	-1.30865
Q8WVV9	Heterogeneous nuclear ribonucleoprotein L-like OS=Homo sapiens OX=9606 GN=HNRNPLL PE=1 SV=1	HNRNPLL	0.490137	0.889197	-0.445871	0.0442669
P09001	39S ribosomal protein L3, mitochondrial OS=Homo sapiens OX=9606 GN=MRPL3 PE=1 SV=1	MRPL3	0.490004	4.64467	-1.31662	-0.826616
Q12904	Aminoacyl tRNA synthase complex-interacting multifunctional protein 1 OS=Homo sapiens OX=9606 GN=AIMP1 PE=1 SV=2	AIMP1	0.489932	2.52451	1.97332	2.46326
Q8IZ69	tRNA (uracil-5-)-methyltransferase homolog A OS=Homo sapiens OX=9606 GN=TRMT2A PE=1 SV=2	TRMT2A	0.486751	2.1722	-1.29621	-0.809458
Q9ULV4	Coronin-1C OS=Homo sapiens OX=9606 GN=CORO1C PE=1 SV=1	CORO1C	0.484669	2.77237	2.83897	3.32364
P10809	60 kDa heat shock protein, mitochondrial OS=Homo sapiens OX=9606 GN=HSPD1 PE=1 SV=2	HSPD1	0.484326	3.27895	5.95394	6.43827
Q8IZH2	5'-3' exoribonuclease 1 OS=Homo sapiens OX=9606 GN=XRN1 PE=1 SV=1	XRN1	0.484159	4.83844	-1.45732	-0.973161
Q8N201	Integrator complex subunit 1 OS=Homo sapiens OX=9606 GN=INTS1 PE=1 SV=2	INTS1	0.483935	1.1118	-2.95456	-2.47063
Q02318	Sterol 26-hydroxylase, mitochondrial OS=Homo sapiens OX=9606 GN=CYP27A1 PE=1 SV=1	CYP27A1	0.483914	2.33787	-0.427644	0.0562706
Q03426	Mevalonate kinase OS=Homo sapiens OX=9606 GN=MVK PE=1 SV=1	MVK	0.48274	2.76974	-1.74047	-1.25773
P07814	Bifunctional glutamate/proline--tRNA ligase OS=Homo sapiens OX=9606 GN=EPRS1 PE=1 SV=5	EPRS1	0.481451	5.73066	2.89526	3.37671
Q5H9R7	Serine/threonine-protein phosphatase 6 regulatory subunit 3 OS=Homo sapiens OX=9606 GN=PPP6R3 PE=1 SV=2	PPP6R3	0.480141	0.452572	0.787921	1.26806
Q9Y3B6	ER membrane protein complex subunit 9 OS=Homo sapiens OX=9606 GN=EMC9 PE=1 SV=3	EMC9	0.477056	3.50892	-2.30982	-1.83276
Q15738	Sterol-4-alpha-carboxylate 3-dehydrogenase, decarboxylating OS=Homo sapiens OX=9606 GN=NSDHL PE=1 SV=2	NSDHL	0.47678	1.4697	0.321252	0.798032
Q12907	Vesicular integral-membrane protein VIP36 OS=Homo sapiens OX=9606 GN=LMAN2 PE=1 SV=1	LMAN2	0.476405	2.69416	2.53778	3.01419
Q99829	Copine-1 OS=Homo sapiens OX=9606 GN=CPNE1 PE=1 SV=1	CPNE1	0.475763	0.708216	0.524542	1.0003
Q9Y371	Endophilin-B1 OS=Homo sapiens OX=9606 GN=SH3GLB1 PE=1 SV=1	SH3GLB1	0.475726	3.13605	-1.17466	-0.69893
P37198	Nuclear pore glycoprotein p62 OS=Homo sapiens OX=9606 GN=NUP62 PE=1 SV=3	NUP62	0.475297	1.52173	-0.527438	-0.0521418
Q9BWH6	RNA polymerase II-associated protein 1 OS=Homo sapiens OX=9606 GN=RPAP1 PE=1 SV=3	RPAP1	0.474406	1.28725	-3.02401	-2.5496
P53597	Succinate--CoA ligase [ADP/GDP-forming] subunit alpha, mitochondrial OS=Homo sapiens OX=9606 GN=SUCLG1 PE=1 SV=4	SUCLG1	0.474	2.47378	3.06508	3.53908
Q13057	Bifunctional coenzyme A synthase OS=Homo sapiens OX=9606 GN=COASY PE=1 SV=4	COASY	0.473468	4.1021	-1.83381	-1.36034
Q9NVH2	Integrator complex subunit 7 OS=Homo sapiens OX=9606 GN=INTS7 PE=1 SV=1	INTS7	0.47247	1.20568	-2.26834	-1.79587
Q6UWU4	Bombesin receptor-activated protein C6orf89 OS=Homo sapiens OX=9606 GN=C6orf89 PE=1 SV=1	C6orf89	0.469921	1.65161	-3.22183	-2.75191
Q6AI08	HEAT repeat-containing protein 6 OS=Homo sapiens OX=9606 GN=HEATR6 PE=1 SV=1	HEATR6	0.466293	1.8273	-2.10693	-1.64064
P41227	N-alpha-acetyltransferase 10 OS=Homo sapiens OX=9606 GN=NAA10 PE=1 SV=1	NAA10	0.465614	2.00304	0.58109	1.0467
Q5T447	E3 ubiquitin-protein ligase HECTD3 OS=Homo sapiens OX=9606 GN=HECTD3 PE=1 SV=1	HECTD3	0.464445	0.429443	-2.79196	-2.32752
O60244	Mediator of RNA polymerase II transcription subunit 14 OS=Homo sapiens OX=9606 GN=MED14 PE=1 SV=2	MED14	0.464233	3.4679	-1.64464	-1.18041
Q96C36	Pyrroline-5-carboxylate reductase 2 OS=Homo sapiens OX=9606 GN=PYCR2 PE=1 SV=1	PYCR2	0.4637	1.851	1.06713	1.53083
P42167	Lamina-associated polypeptide 2, isoforms beta/gamma OS=Homo sapiens OX=9606 GN=TMPO PE=1 SV=2	TMPO	0.463554	4.90376	1.98476	2.44832
Q00341	Vigilin OS=Homo sapiens OX=9606 GN=HDLBP PE=1 SV=2	HDLBP	0.46338	2.29365	1.06426	1.52763
Q15746	Myosin light chain kinase, smooth muscle OS=Homo sapiens OX=9606 GN=MYLK PE=1 SV=4	MYLK	0.462369	1.33864	0.372996	0.835365
Q2TAL8	Transcriptional regulator QRICH1 OS=Homo sapiens OX=9606 GN=QRICH1 PE=1 SV=1	QRICH1	0.461594	3.67279	-0.345775	0.115819
Q02252	Methylmalonate-semialdehyde dehydrogenase [acylating], mitochondrial OS=Homo sapiens OX=9606 GN=ALDH6A1 PE=1 SV=2	ALDH6A1	0.459789	3.00502	-0.0568302	0.402959
Q8WVC6	Dephospho-CoA kinase domain-containing protein OS=Homo sapiens OX=9606 GN=DCAKD PE=1 SV=1	DCAKD	0.458411	0.585939	-2.3287	-1.87029
Q92575	UBX domain-containing protein 4 OS=Homo sapiens OX=9606 GN=UBXN4 PE=1 SV=2	UBXN4	0.456652	3.42378	0.219123	0.675775
O15084	Serine/threonine-protein phosphatase 6 regulatory ankyrin repeat subunit A OS=Homo sapiens OX=9606 GN=ANKRD28 PE=1 SV=5	ANKRD28	0.455353	1.47306	-0.709314	-0.253961
Q9NR31	GTP-binding protein SAR1a OS=Homo sapiens OX=9606 GN=SAR1A PE=1 SV=1	SAR1A	0.454192	0.932893	2.10648	2.56067
Q9Y530	ADP-ribose glycohydrolase OARD1 OS=Homo sapiens OX=9606 GN=OARD1 PE=1 SV=2	OARD1	0.450738	3.75283	-0.15441	0.296328
P35914	Hydroxymethylglutaryl-CoA lyase, mitochondrial OS=Homo sapiens OX=9606 GN=HMGCL PE=1 SV=2	HMGCL	0.450666	2.91806	-1.01728	-0.566613
P08240	Signal recognition particle receptor subunit alpha OS=Homo sapiens OX=9606 GN=SRPRA PE=1 SV=2	SRPRA	0.449449	1.78584	0.213626	0.663075
Q8N2K0	Lysophosphatidylserine lipase ABHD12 OS=Homo sapiens OX=9606 GN=ABHD12 PE=1 SV=2	ABHD12	0.448859	0.957507	-0.406573	0.042286
Q15437	Protein transport protein Sec23B OS=Homo sapiens OX=9606 GN=SEC23B PE=1 SV=2	SEC23B	0.447646	0.712409	0.236608	0.684253
Q99961	Endophilin-A2 OS=Homo sapiens OX=9606 GN=SH3GL1 PE=1 SV=1	SH3GL1	0.446821	2.16164	-1.1226	-0.675776
Q8TER5	Rho guanine nucleotide exchange factor 40 OS=Homo sapiens OX=9606 GN=ARHGEF40 PE=1 SV=3	ARHGEF40	0.446406	0.167891	-3.90922	-3.46281
P52294	Importin subunit alpha-5 OS=Homo sapiens OX=9606 GN=KPNA1 PE=1 SV=3	KPNA1	0.444565	0.504581	-0.200882	0.243682
P61026	Ras-related protein Rab-10 OS=Homo sapiens OX=9606 GN=RAB10 PE=1 SV=1	RAB10	0.444312	2.1417	2.22262	2.66693
Q9H936	Mitochondrial glutamate carrier 1 OS=Homo sapiens OX=9606 GN=SLC25A22 PE=1 SV=1	SLC25A22	0.443519	2.8276	-0.659351	-0.215833
P02788	Lactotransferrin OS=Homo sapiens OX=9606 GN=LTF PE=1 SV=6	LTF	0.443162	1.55455	1.28402	1.72719
Q8WYA6	Beta-catenin-like protein 1 OS=Homo sapiens OX=9606 GN=CTNNBL1 PE=1 SV=1	CTNNBL1	0.442642	1.1623	-0.721882	-0.27924
P20336	Ras-related protein Rab-3A OS=Homo sapiens OX=9606 GN=RAB3A PE=1 SV=1	RAB3A	0.442088	2.17428	-1.60624	-1.16415
Q15118	[Pyruvate dehydrogenase (acetyl-transferring)] kinase isozyme 1, mitochondrial OS=Homo sapiens OX=9606 GN=PDK1 PE=1 SV=1	PDK1	0.440843	3.99516	-0.502656	-0.0618125
Q9NSK0	Kinesin light chain 4 OS=Homo sapiens OX=9606 GN=KLC4 PE=1 SV=3	KLC4	0.440832	3.34979	-1.61857	-1.17774
Q8TC07	TBC1 domain family member 15 OS=Homo sapiens OX=9606 GN=TBC1D15 PE=1 SV=2	TBC1D15	0.440312	5.02653	-1.11922	-0.678908
Q13451	Peptidyl-prolyl cis-trans isomerase FKBP5 OS=Homo sapiens OX=9606 GN=FKBP5 PE=1 SV=2	FKBP5	0.439633	1.90973	0.244606	0.68424
Q92609	TBC1 domain family member 5 OS=Homo sapiens OX=9606 GN=TBC1D5 PE=1 SV=1	TBC1D5	0.43861	3.28438	-1.04839	-0.60978
Q9H223	EH domain-containing protein 4 OS=Homo sapiens OX=9606 GN=EHD4 PE=1 SV=1	EHD4	0.438159	1.34827	1.73019	2.16835
Q8IVM0	Coiled-coil domain-containing protein 50 OS=Homo sapiens OX=9606 GN=CCDC50 PE=1 SV=1	CCDC50	0.436598	2.10923	-1.24732	-0.81072
Q9Y4P8	WD repeat domain phosphoinositide-interacting protein 2 OS=Homo sapiens OX=9606 GN=WIPI2 PE=1 SV=1	WIPI2	0.43551	2.74425	0.360544	0.796054
Q96JJ3	Engulfment and cell motility protein 2 OS=Homo sapiens OX=9606 GN=ELMO2 PE=1 SV=2	ELMO2	0.43379	0.731342	-1.60202	-1.16823
Q96IJ6	Mannose-1-phosphate guanyltransferase alpha OS=Homo sapiens OX=9606 GN=GMPPA PE=1 SV=1	GMPPA	0.433552	2.26392	-0.442675	-0.00912239
Q9Y5P4	Ceramide transfer protein OS=Homo sapiens OX=9606 GN=CERT1 PE=1 SV=1	CERT1	0.43232	1.49122	-0.181891	0.250429
Q9P246	Stromal interaction molecule 2 OS=Homo sapiens OX=9606 GN=STIM2 PE=1 SV=2	STIM2	0.430886	0.708356	6.80676	7.23765
Q5VTL8	Pre-mRNA-splicing factor 38B OS=Homo sapiens OX=9606 GN=PRPF38B PE=1 SV=1	PRPF38B	0.430722	0.454163	-1.70369	-1.27297
O43592	Exportin-T OS=Homo sapiens OX=9606 GN=XPOT PE=1 SV=2	XPOT	0.428914	3.5615	0.316684	0.745598
Q9UBP6	tRNA (guanine-N(7)-)-methyltransferase OS=Homo sapiens OX=9606 GN=METTL1 PE=1 SV=1	METTL1	0.428888	1.46022	-0.97804	-0.549152
Q9Y6V7	Probable ATP-dependent RNA helicase DDX49 OS=Homo sapiens OX=9606 GN=DDX49 PE=1 SV=1	DDX49	0.427977	2.42945	-0.581657	-0.15368
Q96TA0	Putative protocadherin beta-18 OS=Homo sapiens OX=9606 GN=PCDHB18P PE=5 SV=2	PCDHB18P	0.425746	3.68098	0.624179	1.04993
O75380	NADH dehydrogenase [ubiquinone] iron-sulfur protein 6, mitochondrial OS=Homo sapiens OX=9606 GN=NDUFS6 PE=1 SV=1	NDUFS6	0.422605	2.15693	-0.264191	0.158414
Q9Y512	Sorting and assembly machinery component 50 homolog OS=Homo sapiens OX=9606 GN=SAMM50 PE=1 SV=3	SAMM50	0.42199	5.68564	1.36271	1.7847
Q9P0J1	[Pyruvate dehydrogenase [acetyl-transferring]]-phosphatase 1, mitochondrial OS=Homo sapiens OX=9606 GN=PDP1 PE=1 SV=3	PDP1	0.420528	2.77895	-1.88099	-1.46046
O95260	Arginyl-tRNA--protein transferase 1 OS=Homo sapiens OX=9606 GN=ATE1 PE=1 SV=2	ATE1	0.419967	2.04872	-1.73117	-1.31121
Q9Y490	Talin-1 OS=Homo sapiens OX=9606 GN=TLN1 PE=1 SV=3	TLN1	0.418682	0.871116	2.79727	3.21595
P13667	Protein disulfide-isomerase A4 OS=Homo sapiens OX=9606 GN=PDIA4 PE=1 SV=2	PDIA4	0.418236	2.3145	3.50181	3.92004
Q9UBS0	Ribosomal protein S6 kinase beta-2 OS=Homo sapiens OX=9606 GN=RPS6KB2 PE=1 SV=2	RPS6KB2	0.414655	0.548545	-2.82837	-2.41371
Q96S44	EKC/KEOPS complex subunit TP53RK OS=Homo sapiens OX=9606 GN=TP53RK PE=1 SV=2	TP53RK	0.413931	1.39754	-0.263077	0.150855
Q6UX04	Spliceosome-associated protein CWC27 homolog OS=Homo sapiens OX=9606 GN=CWC27 PE=1 SV=1	CWC27	0.411953	0.698671	-0.049402	0.362551
Q5HYI8	Rab-like protein 3 OS=Homo sapiens OX=9606 GN=RABL3 PE=1 SV=1	RABL3	0.411672	0.674194	-2.23934	-1.82767
Q6ZNJ1	Neurobeachin-like protein 2 OS=Homo sapiens OX=9606 GN=NBEAL2 PE=1 SV=2	NBEAL2	0.411468	0.81574	-1.77625	-1.36478
Q9Y678	Coatomer subunit gamma-1 OS=Homo sapiens OX=9606 GN=COPG1 PE=1 SV=1	COPG1	0.411369	1.86116	2.01198	2.42335
O95302	Peptidyl-prolyl cis-trans isomerase FKBP9 OS=Homo sapiens OX=9606 GN=FKBP9 PE=1 SV=2	FKBP9	0.410737	1.77986	0.0200735	0.43081
Q9BUB7	Transmembrane protein 70, mitochondrial OS=Homo sapiens OX=9606 GN=TMEM70 PE=1 SV=2	TMEM70	0.406828	0.469794	-0.535122	-0.128294
Q5T6V5	Queuosine salvage protein OS=Homo sapiens OX=9606 GN=C9orf64 PE=1 SV=1	C9orf64	0.40616	1.46874	-1.30454	-0.898377
O15118	NPC intracellular cholesterol transporter 1 OS=Homo sapiens OX=9606 GN=NPC1 PE=1 SV=2	NPC1	0.405686	2.31815	0.888899	1.29458
Q9H269	Vacuolar protein sorting-associated protein 16 homolog OS=Homo sapiens OX=9606 GN=VPS16 PE=1 SV=2	VPS16	0.405601	0.84873	1.23477	1.64037
P54252	Ataxin-3 OS=Homo sapiens OX=9606 GN=ATXN3 PE=1 SV=5	ATXN3	0.403223	4.24647	-0.977545	-0.574322
Q8N5F7	NF-kappa-B-activating protein OS=Homo sapiens OX=9606 GN=NKAP PE=1 SV=1	NKAP	0.40083	2.23954	-1.2688	-0.867969
P20073	Annexin A7 OS=Homo sapiens OX=9606 GN=ANXA7 PE=1 SV=3	ANXA7	0.398937	0.367936	0.483176	0.882113
P45954	Short/branched chain specific acyl-CoA dehydrogenase, mitochondrial OS=Homo sapiens OX=9606 GN=ACADSB PE=1 SV=1	ACADSB	0.397503	1.42848	0.0428264	0.440329
Q9Y6K0	Choline/ethanolaminephosphotransferase 1 OS=Homo sapiens OX=9606 GN=CEPT1 PE=1 SV=1	CEPT1	0.396564	3.52149	0.0174782	0.414042
Q9NX63	MICOS complex subunit MIC19 OS=Homo sapiens OX=9606 GN=CHCHD3 PE=1 SV=1	CHCHD3	0.395835	4.2741	0.807041	1.20288
Q96GM8	Target of EGR1 protein 1 OS=Homo sapiens OX=9606 GN=TOE1 PE=1 SV=1	TOE1	0.395406	0.241915	-0.208673	0.186734
P23634	Plasma membrane calcium-transporting ATPase 4 OS=Homo sapiens OX=9606 GN=ATP2B4 PE=1 SV=2	ATP2B4	0.394785	2.47557	1.16788	1.56266
Q9Y316	Protein MEMO1 OS=Homo sapiens OX=9606 GN=MEMO1 PE=1 SV=1	MEMO1	0.394215	2.86987	-1.0885	-0.694286
Q00325	Phosphate carrier protein, mitochondrial OS=Homo sapiens OX=9606 GN=SLC25A3 PE=1 SV=2	SLC25A3	0.392884	1.40326	4.13873	4.53161
P05141	ADP/ATP translocase 2 OS=Homo sapiens OX=9606 GN=SLC25A5 PE=1 SV=7	SLC25A5	0.391153	1.12312	3.72261	4.11376
Q9BVG9	Phosphatidylserine synthase 2 OS=Homo sapiens OX=9606 GN=PTDSS2 PE=1 SV=1	PTDSS2	0.390767	1.19108	-2.07632	-1.68555
P43034	Platelet-activating factor acetylhydrolase IB subunit beta OS=Homo sapiens OX=9606 GN=PAFAH1B1 PE=1 SV=2	PAFAH1B1	0.390527	4.94642	1.9662	2.35673
Q5VTU8	ATP synthase subunit epsilon-like protein, mitochondrial OS=Homo sapiens OX=9606 GN=ATP5F1EP2 PE=1 SV=1	ATP5F1EP2	0.389177	0.729538	1.63227	2.02145
Q9Y5J7	Mitochondrial import inner membrane translocase subunit Tim9 OS=Homo sapiens OX=9606 GN=TIMM9 PE=1 SV=1	TIMM9	0.38894	1.01514	-2.34431	-1.95537
Q9NX47	E3 ubiquitin-protein ligase MARCHF5 OS=Homo sapiens OX=9606 GN=MARCHF5 PE=1 SV=1	MARCHF5	0.388206	1.74906	-0.862302	-0.474095
Q9NV31	U3 small nucleolar ribonucleoprotein protein IMP3 OS=Homo sapiens OX=9606 GN=IMP3 PE=1 SV=1	IMP3	0.388075	4.51084	-0.876257	-0.488182
P46977	Dolichyl-diphosphooligosaccharide--protein glycosyltransferase subunit STT3A OS=Homo sapiens OX=9606 GN=STT3A PE=1 SV=2	STT3A	0.387831	4.15235	1.08397	1.4718
O43615	Mitochondrial import inner membrane translocase subunit TIM44 OS=Homo sapiens OX=9606 GN=TIMM44 PE=1 SV=2	TIMM44	0.386136	2.39081	0.7823	1.16844
P43686	26S proteasome regulatory subunit 6B OS=Homo sapiens OX=9606 GN=PSMC4 PE=1 SV=2	PSMC4	0.385453	1.24359	1.3528	1.73825
P34896	Serine hydroxymethyltransferase, cytosolic OS=Homo sapiens OX=9606 GN=SHMT1 PE=1 SV=1	SHMT1	0.384572	0.567624	-0.191644	0.192927
P20674	Cytochrome c oxidase subunit 5A, mitochondrial OS=Homo sapiens OX=9606 GN=COX5A PE=1 SV=2	COX5A	0.384251	1.59819	1.18733	1.57158
O60684	Importin subunit alpha-7 OS=Homo sapiens OX=9606 GN=KPNA6 PE=1 SV=1	KPNA6	0.384058	2.07716	0.837567	1.22163
Q9H9J4	Ubiquitin carboxyl-terminal hydrolase 42 OS=Homo sapiens OX=9606 GN=USP42 PE=1 SV=3	USP42	0.383515	3.67929	-2.47896	-2.09545
P51398	28S ribosomal protein S29, mitochondrial OS=Homo sapiens OX=9606 GN=DAP3 PE=1 SV=1	DAP3	0.383384	4.87388	-1.1879	-0.804516
Q9Y3D0	Cytosolic iron-sulfur assembly component 2B OS=Homo sapiens OX=9606 GN=CIAO2B PE=1 SV=1	CIAO2B	0.381617	0.513497	-1.29774	-0.916126
Q9HD45	Transmembrane 9 superfamily member 3 OS=Homo sapiens OX=9606 GN=TM9SF3 PE=1 SV=2	TM9SF3	0.380978	1.26395	1.52444	1.90542
P47897	Glutamine--tRNA ligase OS=Homo sapiens OX=9606 GN=QARS1 PE=1 SV=1	QARS1	0.380719	2.25846	1.3668	1.74752
Q9BRZ2	E3 ubiquitin-protein ligase TRIM56 OS=Homo sapiens OX=9606 GN=TRIM56 PE=1 SV=3	TRIM56	0.380011	3.23454	-1.46936	-1.08935
Q9P0I2	ER membrane protein complex subunit 3 OS=Homo sapiens OX=9606 GN=EMC3 PE=1 SV=3	EMC3	0.379926	0.665783	-1.1682	-0.788276
Q8WTT2	Nucleolar complex protein 3 homolog OS=Homo sapiens OX=9606 GN=NOC3L PE=1 SV=1	NOC3L	0.376849	0.537256	-1.30975	-0.932903
P13861	cAMP-dependent protein kinase type II-alpha regulatory subunit OS=Homo sapiens OX=9606 GN=PRKAR2A PE=1 SV=2	PRKAR2A	0.376128	5.60184	-0.148019	0.228108
Q86TB9	Protein PAT1 homolog 1 OS=Homo sapiens OX=9606 GN=PATL1 PE=1 SV=2	PATL1	0.375973	1.18575	-1.2975	-0.92153
O15381	Nuclear valosin-containing protein-like OS=Homo sapiens OX=9606 GN=NVL PE=1 SV=1	NVL	0.375205	2.22589	-2.09863	-1.72343
Q8IYL2	Probable tRNA (uracil-O(2)-)-methyltransferase OS=Homo sapiens OX=9606 GN=TRMT44 PE=1 SV=2	TRMT44	0.375109	1.89461	0.875205	1.25031
Q9Y2W6	Tudor and KH domain-containing protein OS=Homo sapiens OX=9606 GN=TDRKH PE=1 SV=2	TDRKH	0.3722	1.48171	-1.76536	-1.39316
P40818	Ubiquitin carboxyl-terminal hydrolase 8 OS=Homo sapiens OX=9606 GN=USP8 PE=1 SV=1	USP8	0.370585	1.83731	-1.42818	-1.0576
Q8NE71	ATP-binding cassette sub-family F member 1 OS=Homo sapiens OX=9606 GN=ABCF1 PE=1 SV=2	ABCF1	0.369147	2.9191	0.29572	0.664867
P50336	Protoporphyrinogen oxidase OS=Homo sapiens OX=9606 GN=PPOX PE=1 SV=1	PPOX	0.369122	1.95366	-2.58708	-2.21796
Q9NVH0	Exonuclease 3'-5' domain-containing protein 2 OS=Homo sapiens OX=9606 GN=EXD2 PE=1 SV=2	EXD2	0.367304	0.349324	-5.14127	-4.77397
Q66K14	TBC1 domain family member 9B OS=Homo sapiens OX=9606 GN=TBC1D9B PE=1 SV=3	TBC1D9B	0.367121	2.00453	-0.562853	-0.195732
Q15477	Helicase SKI2W OS=Homo sapiens OX=9606 GN=SKIV2L PE=1 SV=3	SKIV2L	0.366622	0.14911	-1.18318	-0.816555
P07996	Thrombospondin-1 OS=Homo sapiens OX=9606 GN=THBS1 PE=1 SV=2	THBS1	0.365127	3.87598	-0.825423	-0.460296
Q14202	Zinc finger MYM-type protein 3 OS=Homo sapiens OX=9606 GN=ZMYM3 PE=1 SV=2	ZMYM3	0.36343	1.74896	-1.70856	-1.34513
P46934	E3 ubiquitin-protein ligase NEDD4 OS=Homo sapiens OX=9606 GN=NEDD4 PE=1 SV=4	NEDD4	0.363415	1.54762	-2.6072	-2.24379
O95602	DNA-directed RNA polymerase I subunit RPA1 OS=Homo sapiens OX=9606 GN=POLR1A PE=1 SV=2	POLR1A	0.363277	2.49533	-1.14703	-0.783757
Q03164	Histone-lysine N-methyltransferase 2A OS=Homo sapiens OX=9606 GN=KMT2A PE=1 SV=5	KMT2A	0.362665	2.53003	-0.236796	0.12587
P61586	Transforming protein RhoA OS=Homo sapiens OX=9606 GN=RHOA PE=1 SV=1	RHOA	0.361189	0.900772	3.30972	3.67091
Q14980	Nuclear mitotic apparatus protein 1 OS=Homo sapiens OX=9606 GN=NUMA1 PE=1 SV=2	NUMA1	0.360416	3.03755	4.52233	4.88274
Q9HCN8	Stromal cell-derived factor 2-like protein 1 OS=Homo sapiens OX=9606 GN=SDF2L1 PE=1 SV=2	SDF2L1	0.359683	1.94359	0.980118	1.3398
Q99439	Calponin-2 OS=Homo sapiens OX=9606 GN=CNN2 PE=1 SV=4	CNN2	0.359233	3.14758	1.22527	1.5845
Q96GK7	Fumarylacetoacetate hydrolase domain-containing protein 2A OS=Homo sapiens OX=9606 GN=FAHD2A PE=1 SV=1	FAHD2A	0.35896	3.57525	0.706411	1.06537
Q96JH7	Deubiquitinating protein VCPIP1 OS=Homo sapiens OX=9606 GN=VCPIP1 PE=1 SV=2	VCPIP1	0.35839	1.0889	-1.80107	-1.44268
P51970	NADH dehydrogenase [ubiquinone] 1 alpha subcomplex subunit 8 OS=Homo sapiens OX=9606 GN=NDUFA8 PE=1 SV=3	NDUFA8	0.355035	1.7998	-0.262492	0.0925438
P15814	Immunoglobulin lambda-like polypeptide 1 OS=Homo sapiens OX=9606 GN=IGLL1 PE=1 SV=1	IGLL1	0.354497	0.779633	-0.294152	0.0603452
Q9Y265	RuvB-like 1 OS=Homo sapiens OX=9606 GN=RUVBL1 PE=1 SV=1	RUVBL1	0.353812	1.01307	2.63697	2.99079
P62068	Ubiquitin carboxyl-terminal hydrolase 46 OS=Homo sapiens OX=9606 GN=USP46 PE=1 SV=1	USP46	0.353372	4.02674	-2.87879	-2.52542
P63173	60S ribosomal protein L38 OS=Homo sapiens OX=9606 GN=RPL38 PE=1 SV=2	RPL38	0.353316	0.963205	1.7078	2.06112
Q14697	Neutral alpha-glucosidase AB OS=Homo sapiens OX=9606 GN=GANAB PE=1 SV=3	GANAB	0.353262	7.21745	3.87668	4.22994
Q9BUR5	MICOS complex subunit MIC26 OS=Homo sapiens OX=9606 GN=APOO PE=1 SV=1	APOO	0.352073	2.20841	-1.82708	-1.47501
P27816	Microtubule-associated protein 4 OS=Homo sapiens OX=9606 GN=MAP4 PE=1 SV=3	MAP4	0.351991	2.74778	0.903943	1.25593
P40939	Trifunctional enzyme subunit alpha, mitochondrial OS=Homo sapiens OX=9606 GN=HADHA PE=1 SV=2	HADHA	0.351677	1.59178	3.14177	3.49345
Q9NV96	Cell cycle control protein 50A OS=Homo sapiens OX=9606 GN=TMEM30A PE=1 SV=1	TMEM30A	0.349377	6.82457	-1.31443	-0.965052
P42684	Tyrosine-protein kinase ABL2 OS=Homo sapiens OX=9606 GN=ABL2 PE=1 SV=1	ABL2	0.346984	0.114987	-2.72473	-2.37775
Q13148	TAR DNA-binding protein 43 OS=Homo sapiens OX=9606 GN=TARDBP PE=1 SV=1	TARDBP	0.346615	2.86759	2.49837	2.84498
P61604	10 kDa heat shock protein, mitochondrial OS=Homo sapiens OX=9606 GN=HSPE1 PE=1 SV=2	HSPE1	0.345533	2.66293	5.47155	5.81708
P30405	Peptidyl-prolyl cis-trans isomerase F, mitochondrial OS=Homo sapiens OX=9606 GN=PPIF PE=1 SV=1	PPIF	0.345251	3.79563	1.54966	1.89491
P30044	Peroxiredoxin-5, mitochondrial OS=Homo sapiens OX=9606 GN=PRDX5 PE=1 SV=4	PRDX5	0.345152	4.76975	2.91881	3.26396
Q13217	DnaJ homolog subfamily C member 3 OS=Homo sapiens OX=9606 GN=DNAJC3 PE=1 SV=1	DNAJC3	0.343962	0.388732	0.0339975	0.377959
Q14493	Histone RNA hairpin-binding protein OS=Homo sapiens OX=9606 GN=SLBP PE=1 SV=1	SLBP	0.342371	1.04442	-1.63407	-1.2917
Q92797	Symplekin OS=Homo sapiens OX=9606 GN=SYMPK PE=1 SV=2	SYMPK	0.342341	2.93103	-0.244787	0.0975546
P55084	Trifunctional enzyme subunit beta, mitochondrial OS=Homo sapiens OX=9606 GN=HADHB PE=1 SV=3	HADHB	0.34149	2.66053	2.70721	3.0487
P01111	GTPase NRas OS=Homo sapiens OX=9606 GN=NRAS PE=1 SV=1	NRAS	0.340655	1.47546	0.359526	0.700181
P13489	Ribonuclease inhibitor OS=Homo sapiens OX=9606 GN=RNH1 PE=1 SV=2	RNH1	0.339401	4.8779	2.22095	2.56035
Q10471	Polypeptide N-acetylgalactosaminyltransferase 2 OS=Homo sapiens OX=9606 GN=GALNT2 PE=1 SV=1	GALNT2	0.337702	1.42185	1.52407	1.86177
Q01780	Exosome component 10 OS=Homo sapiens OX=9606 GN=EXOSC10 PE=1 SV=2	EXOSC10	0.334057	3.37903	-0.297565	0.0364924
Q9UGP8	Translocation protein SEC63 homolog OS=Homo sapiens OX=9606 GN=SEC63 PE=1 SV=2	SEC63	0.333936	3.65891	0.0885392	0.422475
Q8WTW3	Conserved oligomeric Golgi complex subunit 1 OS=Homo sapiens OX=9606 GN=COG1 PE=1 SV=1	COG1	0.333349	1.25654	-1.74751	-1.41416
Q99700	Ataxin-2 OS=Homo sapiens OX=9606 GN=ATXN2 PE=1 SV=2	ATXN2	0.331963	4.65466	-1.90314	-1.57118
Q9NQG5	Regulation of nuclear pre-mRNA domain-containing protein 1B OS=Homo sapiens OX=9606 GN=RPRD1B PE=1 SV=1	RPRD1B	0.331756	0.569158	-0.991336	-0.65958
Q92973	Transportin-1 OS=Homo sapiens OX=9606 GN=TNPO1 PE=1 SV=2	TNPO1	0.330796	2.76627	2.03579	2.36659
Q02978	Mitochondrial 2-oxoglutarate/malate carrier protein OS=Homo sapiens OX=9606 GN=SLC25A11 PE=1 SV=3	SLC25A11	0.330063	1.93524	1.63042	1.96048
Q9BXS5	AP-1 complex subunit mu-1 OS=Homo sapiens OX=9606 GN=AP1M1 PE=1 SV=3	AP1M1	0.32964	3.57063	0.664906	0.994546
Q96G23	Ceramide synthase 2 OS=Homo sapiens OX=9606 GN=CERS2 PE=1 SV=1	CERS2	0.327954	4.79227	-0.0361767	0.291777
Q9Y324	rRNA-processing protein FCF1 homolog OS=Homo sapiens OX=9606 GN=FCF1 PE=1 SV=1	FCF1	0.327135	0.656553	-1.68586	-1.35873
Q15629	Translocating chain-associated membrane protein 1 OS=Homo sapiens OX=9606 GN=TRAM1 PE=1 SV=3	TRAM1	0.326739	0.974832	-1.32523	-0.998493
P82930	28S ribosomal protein S34, mitochondrial OS=Homo sapiens OX=9606 GN=MRPS34 PE=1 SV=2	MRPS34	0.32651	1.8761	-0.980135	-0.653625
Q6NUQ4	Transmembrane protein 214 OS=Homo sapiens OX=9606 GN=TMEM214 PE=1 SV=2	TMEM214	0.32647	0.918791	-0.972802	-0.646331
Q9BTX7	Alpha-tocopherol transfer protein-like OS=Homo sapiens OX=9606 GN=TTPAL PE=1 SV=2	TTPAL	0.32633	1.37642	-2.83215	-2.50582
P26640	Valine--tRNA ligase OS=Homo sapiens OX=9606 GN=VARS1 PE=1 SV=4	VARS1	0.326023	3.00006	2.02102	2.34704
Q96SU4	Oxysterol-binding protein-related protein 9 OS=Homo sapiens OX=9606 GN=OSBPL9 PE=1 SV=2	OSBPL9	0.324335	3.82256	-0.600135	-0.2758
P30260	Cell division cycle protein 27 homolog OS=Homo sapiens OX=9606 GN=CDC27 PE=1 SV=2	CDC27	0.321772	1.42984	-1.31437	-0.992594
O15294	UDP-N-acetylglucosamine--peptide N-acetylglucosaminyltransferase 110 kDa subunit OS=Homo sapiens OX=9606 GN=OGT PE=1 SV=3	OGT	0.321727	3.16086	-0.584123	-0.262396
Q9Y2R5	28S ribosomal protein S17, mitochondrial OS=Homo sapiens OX=9606 GN=MRPS17 PE=1 SV=1	MRPS17	0.321639	3.63931	1.00646	1.3281
P04899	Guanine nucleotide-binding protein G(i) subunit alpha-2 OS=Homo sapiens OX=9606 GN=GNAI2 PE=1 SV=3	GNAI2	0.321422	1.09424	2.18674	2.50817
P24539	ATP synthase F(0) complex subunit B1, mitochondrial OS=Homo sapiens OX=9606 GN=ATP5PB PE=1 SV=2	ATP5PB	0.320681	0.457072	-0.280117	0.040564
Q8IXI1	Mitochondrial Rho GTPase 2 OS=Homo sapiens OX=9606 GN=RHOT2 PE=1 SV=2	RHOT2	0.320645	1.05509	-0.990908	-0.670263
Q8NB78	Lysine-specific histone demethylase 1B OS=Homo sapiens OX=9606 GN=KDM1B PE=1 SV=3	KDM1B	0.319732	4.17386	-2.26665	-1.94692
Q15067	Peroxisomal acyl-coenzyme A oxidase 1 OS=Homo sapiens OX=9606 GN=ACOX1 PE=1 SV=3	ACOX1	0.31717	3.40799	0.74307	1.06024
Q9BRG1	Vacuolar protein-sorting-associated protein 25 OS=Homo sapiens OX=9606 GN=VPS25 PE=1 SV=1	VPS25	0.315902	1.45163	-1.49536	-1.17946
Q9UHI6	Probable ATP-dependent RNA helicase DDX20 OS=Homo sapiens OX=9606 GN=DDX20 PE=1 SV=2	DDX20	0.315062	3.67569	-0.658542	-0.343481
Q9H8T0	AKT-interacting protein OS=Homo sapiens OX=9606 GN=AKTIP PE=1 SV=1	AKTIP	0.314941	1.98031	-2.91974	-2.6048
Q86WB0	Nuclear-interacting partner of ALK OS=Homo sapiens OX=9606 GN=ZC3HC1 PE=1 SV=1	ZC3HC1	0.314188	2.07942	-1.28578	-0.971591
Q00059	Transcription factor A, mitochondrial OS=Homo sapiens OX=9606 GN=TFAM PE=1 SV=1	TFAM	0.313491	0.539735	-1.53752	-1.22403
O75390	Citrate synthase, mitochondrial OS=Homo sapiens OX=9606 GN=CS PE=1 SV=2	CS	0.312678	1.2143	3.36574	3.67842
P48059	LIM and senescent cell antigen-like-containing domain protein 1 OS=Homo sapiens OX=9606 GN=LIMS1 PE=1 SV=4	LIMS1	0.312452	1.91286	-1.30682	-0.994366
Q8WUM4	Programmed cell death 6-interacting protein OS=Homo sapiens OX=9606 GN=PDCD6IP PE=1 SV=1	PDCD6IP	0.312247	1.56958	2.16593	2.47817
O75530	Polycomb protein EED OS=Homo sapiens OX=9606 GN=EED PE=1 SV=2	EED	0.31165	1.18034	-0.789204	-0.477553
Q16854	Deoxyguanosine kinase, mitochondrial OS=Homo sapiens OX=9606 GN=DGUOK PE=1 SV=2	DGUOK	0.311481	0.894951	-0.890216	-0.578735
P22694	cAMP-dependent protein kinase catalytic subunit beta OS=Homo sapiens OX=9606 GN=PRKACB PE=1 SV=2	PRKACB	0.31023	4.23122	-0.190203	0.120027
O95834	Echinoderm microtubule-associated protein-like 2 OS=Homo sapiens OX=9606 GN=EML2 PE=1 SV=1	EML2	0.310015	1.9043	-0.492802	-0.182786
P11216	Glycogen phosphorylase, brain form OS=Homo sapiens OX=9606 GN=PYGB PE=1 SV=5	PYGB	0.309522	2.55702	0.649505	0.959027
Q8IY81	pre-rRNA 2'-O-ribose RNA methyltransferase FTSJ3 OS=Homo sapiens OX=9606 GN=FTSJ3 PE=1 SV=2	FTSJ3	0.307285	2.10894	0.502716	0.810001
Q9BZH6	WD repeat-containing protein 11 OS=Homo sapiens OX=9606 GN=WDR11 PE=1 SV=1	WDR11	0.305236	2.89917	-0.374852	-0.0696161
O75569	Interferon-inducible double-stranded RNA-dependent protein kinase activator A OS=Homo sapiens OX=9606 GN=PRKRA PE=1 SV=1	PRKRA	0.302299	1.09758	0.888236	1.19053
Q9HD20	Endoplasmic reticulum transmembrane helix translocase OS=Homo sapiens OX=9606 GN=ATP13A1 PE=1 SV=2	ATP13A1	0.301759	1.61142	0.181352	0.483111
Q9H3N1	Thioredoxin-related transmembrane protein 1 OS=Homo sapiens OX=9606 GN=TMX1 PE=1 SV=1	TMX1	0.300558	2.91966	2.57246	2.87302
Q9UBQ0	Vacuolar protein sorting-associated protein 29 OS=Homo sapiens OX=9606 GN=VPS29 PE=1 SV=1	VPS29	0.300411	0.591711	1.02499	1.3254
Q9UQ35	Serine/arginine repetitive matrix protein 2 OS=Homo sapiens OX=9606 GN=SRRM2 PE=1 SV=2	SRRM2	0.29951	1.47623	1.85137	2.15088
P54920	Alpha-soluble NSF attachment protein OS=Homo sapiens OX=9606 GN=NAPA PE=1 SV=3	NAPA	0.29761	2.82377	-0.495067	-0.197457
Q9BVK8	Transmembrane protein 147 OS=Homo sapiens OX=9606 GN=TMEM147 PE=1 SV=1	TMEM147	0.297311	0.153137	-4.49819	-4.20088
P52815	39S ribosomal protein L12, mitochondrial OS=Homo sapiens OX=9606 GN=MRPL12 PE=1 SV=2	MRPL12	0.296614	0.336322	0.383316	0.67993
Q9Y6D5	Brefeldin A-inhibited guanine nucleotide-exchange protein 2 OS=Homo sapiens OX=9606 GN=ARFGEF2 PE=1 SV=3	ARFGEF2	0.296224	2.45277	-2.40039	-2.10417
Q06787	Synaptic functional regulator FMR1 OS=Homo sapiens OX=9606 GN=FMR1 PE=1 SV=1	FMR1	0.295709	2.09285	-1.35673	-1.06102
P27797	Calreticulin OS=Homo sapiens OX=9606 GN=CALR PE=1 SV=1	CALR	0.294757	5.16985	4.78192	5.07667
P17252	Protein kinase C alpha type OS=Homo sapiens OX=9606 GN=PRKCA PE=1 SV=4	PRKCA	0.293598	1.50591	2.19621	2.48981
Q9H583	HEAT repeat-containing protein 1 OS=Homo sapiens OX=9606 GN=HEATR1 PE=1 SV=3	HEATR1	0.293288	1.55764	1.69423	1.98752
P23219	Prostaglandin G/H synthase 1 OS=Homo sapiens OX=9606 GN=PTGS1 PE=1 SV=2	PTGS1	0.291993	0.661826	2.91246	3.20445
P49770	Translation initiation factor eIF-2B subunit beta OS=Homo sapiens OX=9606 GN=EIF2B2 PE=1 SV=3	EIF2B2	0.291965	0.583495	-1.80656	-1.51459
Q8IVS2	Malonyl-CoA-acyl carrier protein transacylase, mitochondrial OS=Homo sapiens OX=9606 GN=MCAT PE=1 SV=2	MCAT	0.291551	0.318602	-3.8542	-3.56265
P36405	ADP-ribosylation factor-like protein 3 OS=Homo sapiens OX=9606 GN=ARL3 PE=1 SV=2	ARL3	0.290276	4.2518	1.41894	1.70922
Q9UJX3	Anaphase-promoting complex subunit 7 OS=Homo sapiens OX=9606 GN=ANAPC7 PE=1 SV=4	ANAPC7	0.289347	3.84382	-0.0571187	0.232229
Q15678	Tyrosine-protein phosphatase non-receptor type 14 OS=Homo sapiens OX=9606 GN=PTPN14 PE=1 SV=2	PTPN14	0.289018	3.01787	-1.34604	-1.05702
P51571	Translocon-associated protein subunit delta OS=Homo sapiens OX=9606 GN=SSR4 PE=1 SV=1	SSR4	0.287734	2.68227	2.44026	2.72799
P07919	Cytochrome b-c1 complex subunit 6, mitochondrial OS=Homo sapiens OX=9606 GN=UQCRH PE=1 SV=2	UQCRH	0.286722	0.26528	-2.78544	-2.49871
Q9NXE4	Sphingomyelin phosphodiesterase 4 OS=Homo sapiens OX=9606 GN=SMPD4 PE=1 SV=3	SMPD4	0.284545	2.90986	-0.467006	-0.182461
Q99570	Phosphoinositide 3-kinase regulatory subunit 4 OS=Homo sapiens OX=9606 GN=PIK3R4 PE=1 SV=3	PIK3R4	0.284305	0.562705	-1.98434	-1.70003
Q92504	Zinc transporter SLC39A7 OS=Homo sapiens OX=9606 GN=SLC39A7 PE=1 SV=2	SLC39A7	0.283616	0.320635	-0.293495	-0.00987904
P09874	Poly [ADP-ribose] polymerase 1 OS=Homo sapiens OX=9606 GN=PARP1 PE=1 SV=4	PARP1	0.283264	2.84484	3.58286	3.86613
Q9BTE7	DCN1-like protein 5 OS=Homo sapiens OX=9606 GN=DCUN1D5 PE=1 SV=1	DCUN1D5	0.2823	1.26522	-2.43977	-2.15747
Q9Y2L1	Exosome complex exonuclease RRP44 OS=Homo sapiens OX=9606 GN=DIS3 PE=1 SV=2	DIS3	0.281899	1.06939	1.34469	1.62659
Q9UI09	NADH dehydrogenase [ubiquinone] 1 alpha subcomplex subunit 12 OS=Homo sapiens OX=9606 GN=NDUFA12 PE=1 SV=1	NDUFA12	0.28121	2.61819	-0.425477	-0.144268
Q9UM00	Calcium load-activated calcium channel OS=Homo sapiens OX=9606 GN=TMCO1 PE=1 SV=2	TMCO1	0.280815	0.830686	-0.171711	0.109104
Q9BWH2	FUN14 domain-containing protein 2 OS=Homo sapiens OX=9606 GN=FUNDC2 PE=1 SV=2	FUNDC2	0.279958	0.83272	0.185273	0.465231
Q96IX5	ATP synthase membrane subunit K, mitochondrial OS=Homo sapiens OX=9606 GN=ATP5MK PE=1 SV=1	ATP5MK	0.279753	0.979904	0.582067	0.861819
Q4ZIN3	Membralin OS=Homo sapiens OX=9606 GN=TMEM259 PE=1 SV=1	TMEM259	0.27828	0.732623	-1.66416	-1.38588
Q969X5	Endoplasmic reticulum-Golgi intermediate compartment protein 1 OS=Homo sapiens OX=9606 GN=ERGIC1 PE=1 SV=1	ERGIC1	0.277959	4.00787	2.12008	2.39804
Q6ZXV5	Protein O-mannosyl-transferase TMTC3 OS=Homo sapiens OX=9606 GN=TMTC3 PE=1 SV=2	TMTC3	0.27524	1.38853	0.837438	1.11268
Q9H0U4	Ras-related protein Rab-1B OS=Homo sapiens OX=9606 GN=RAB1B PE=1 SV=1	RAB1B	0.273783	3.70799	3.30134	3.57512
Q15436	Protein transport protein Sec23A OS=Homo sapiens OX=9606 GN=SEC23A PE=1 SV=2	SEC23A	0.271454	5.04892	1.37975	1.65121
Q9H6S0	3'-5' RNA helicase YTHDC2 OS=Homo sapiens OX=9606 GN=YTHDC2 PE=1 SV=2	YTHDC2	0.270663	1.13884	-2.60111	-2.33045
Q96T60	Bifunctional polynucleotide phosphatase/kinase OS=Homo sapiens OX=9606 GN=PNKP PE=1 SV=1	PNKP	0.269003	1.92975	-0.71578	-0.446777
P36507	Dual specificity mitogen-activated protein kinase kinase 2 OS=Homo sapiens OX=9606 GN=MAP2K2 PE=1 SV=1	MAP2K2	0.268328	0.823635	1.67258	1.94091
P23786	Carnitine O-palmitoyltransferase 2, mitochondrial OS=Homo sapiens OX=9606 GN=CPT2 PE=1 SV=2	CPT2	0.268019	1.33807	-0.612164	-0.344146
Q92542	Nicastrin OS=Homo sapiens OX=9606 GN=NCSTN PE=1 SV=2	NCSTN	0.267709	3.05545	-1.14693	-0.879222
P30049	ATP synthase subunit delta, mitochondrial OS=Homo sapiens OX=9606 GN=ATP5F1D PE=1 SV=2	ATP5F1D	0.267585	1.69271	1.25776	1.52534
O96008	Mitochondrial import receptor subunit TOM40 homolog OS=Homo sapiens OX=9606 GN=TOMM40 PE=1 SV=1	TOMM40	0.26506	0.574576	2.33107	2.59613
P07437	Tubulin beta chain OS=Homo sapiens OX=9606 GN=TUBB PE=1 SV=2	TUBB	0.264289	2.8499	7.82712	8.09141
P46087	Probable 28S rRNA (cytosine(4447)-C(5))-methyltransferase OS=Homo sapiens OX=9606 GN=NOP2 PE=1 SV=2	NOP2	0.263802	3.60001	3.36655	3.63035
P37802	Transgelin-2 OS=Homo sapiens OX=9606 GN=TAGLN2 PE=1 SV=3	TAGLN2	0.26223	0.6093	2.12735	2.38958
Q9H488	GDP-fucose protein O-fucosyltransferase 1 OS=Homo sapiens OX=9606 GN=POFUT1 PE=1 SV=1	POFUT1	0.261246	2.92778	0.0725433	0.333789
Q9NRK6	ATP-binding cassette sub-family B member 10, mitochondrial OS=Homo sapiens OX=9606 GN=ABCB10 PE=1 SV=2	ABCB10	0.260103	2.57201	0.299194	0.559297
Q53GL7	Protein mono-ADP-ribosyltransferase PARP10 OS=Homo sapiens OX=9606 GN=PARP10 PE=1 SV=2	PARP10	0.260046	0.649376	-1.80172	-1.54168
Q9Y4K4	Mitogen-activated protein kinase kinase kinase kinase 5 OS=Homo sapiens OX=9606 GN=MAP4K5 PE=1 SV=2	MAP4K5	0.258614	0.109379	-4.1569	-3.89829
O00506	Serine/threonine-protein kinase 25 OS=Homo sapiens OX=9606 GN=STK25 PE=1 SV=1	STK25	0.25713	3.6026	-3.34142	-3.08429
Q9UHY1	Nuclear receptor-binding protein OS=Homo sapiens OX=9606 GN=NRBP1 PE=1 SV=1	NRBP1	0.256848	1.9955	-1.55746	-1.30061
Q5R3I4	Tetratricopeptide repeat protein 38 OS=Homo sapiens OX=9606 GN=TTC38 PE=1 SV=1	TTC38	0.255539	2.21396	1.86226	2.1178
O43681	ATPase GET3 OS=Homo sapiens OX=9606 GN=GET3 PE=1 SV=2	GET3	0.254383	1.38127	1.6656	1.91999
P33993	DNA replication licensing factor MCM7 OS=Homo sapiens OX=9606 GN=MCM7 PE=1 SV=4	MCM7	0.251803	0.411633	3.55941	3.81121
Q96JK2	DDB1- and CUL4-associated factor 5 OS=Homo sapiens OX=9606 GN=DCAF5 PE=1 SV=2	DCAF5	0.251179	0.155107	-4.65104	-4.39986
Q86YS6	Ras-related protein Rab-43 OS=Homo sapiens OX=9606 GN=RAB43 PE=1 SV=1	RAB43	0.250785	3.14289	-1.6856	-1.43482
Q9H967	WD repeat-containing protein 76 OS=Homo sapiens OX=9606 GN=WDR76 PE=1 SV=2	WDR76	0.250267	0.923001	-0.947696	-0.697429
Q8WY22	BRI3-binding protein OS=Homo sapiens OX=9606 GN=BRI3BP PE=1 SV=1	BRI3BP	0.249351	0.676738	1.16169	1.41104
P63167	Dynein light chain 1, cytoplasmic OS=Homo sapiens OX=9606 GN=DYNLL1 PE=1 SV=1	DYNLL1	0.249048	0.872747	1.50434	1.75339
P45974	Ubiquitin carboxyl-terminal hydrolase 5 OS=Homo sapiens OX=9606 GN=USP5 PE=1 SV=2	USP5	0.248825	5.05275	1.9323	2.18113
Q14653	Interferon regulatory factor 3 OS=Homo sapiens OX=9606 GN=IRF3 PE=1 SV=1	IRF3	0.24828	1.25377	-0.776433	-0.528153
P12270	Nucleoprotein TPR OS=Homo sapiens OX=9606 GN=TPR PE=1 SV=3	TPR	0.247822	1.55005	0.726101	0.973924
P61081	NEDD8-conjugating enzyme Ubc12 OS=Homo sapiens OX=9606 GN=UBE2M PE=1 SV=1	UBE2M	0.246863	1.76067	0.884434	1.1313
O60830	Mitochondrial import inner membrane translocase subunit Tim17-B OS=Homo sapiens OX=9606 GN=TIMM17B PE=1 SV=1	TIMM17B	0.245913	0.458454	-1.44637	-1.20046
Q9HB19	Pleckstrin homology domain-containing family A member 2 OS=Homo sapiens OX=9606 GN=PLEKHA2 PE=1 SV=2	PLEKHA2	0.245093	3.66231	1.42405	1.66914
Q9BQA9	Cytochrome b-245 chaperone 1 OS=Homo sapiens OX=9606 GN=CYBC1 PE=1 SV=1	CYBC1	0.244494	0.620582	0.0695608	0.314055
Q00839	Heterogeneous nuclear ribonucleoprotein U OS=Homo sapiens OX=9606 GN=HNRNPU PE=1 SV=6	HNRNPU	0.244488	2.50522	5.35643	5.60092
Q9UQ80	Proliferation-associated protein 2G4 OS=Homo sapiens OX=9606 GN=PA2G4 PE=1 SV=3	PA2G4	0.244262	2.89729	3.93255	4.17681
Q15185	Prostaglandin E synthase 3 OS=Homo sapiens OX=9606 GN=PTGES3 PE=1 SV=1	PTGES3	0.242847	0.797301	3.98702	4.22987
Q8IYQ7	Threonine synthase-like 1 OS=Homo sapiens OX=9606 GN=THNSL1 PE=1 SV=2	THNSL1	0.240952	3.33491	-2.00237	-1.76142
Q96A33	PAT complex subunit CCDC47 OS=Homo sapiens OX=9606 GN=CCDC47 PE=1 SV=1	CCDC47	0.238198	0.728029	0.617668	0.855867
P52272	Heterogeneous nuclear ribonucleoprotein M OS=Homo sapiens OX=9606 GN=HNRNPM PE=1 SV=3	HNRNPM	0.236954	2.52869	4.69117	4.92812
Q9BSJ8	Extended synaptotagmin-1 OS=Homo sapiens OX=9606 GN=ESYT1 PE=1 SV=1	ESYT1	0.235829	2.92228	2.21843	2.45426
Q9NU22	Midasin OS=Homo sapiens OX=9606 GN=MDN1 PE=1 SV=2	MDN1	0.235791	1.03942	-0.615483	-0.379691
O00487	26S proteasome non-ATPase regulatory subunit 14 OS=Homo sapiens OX=9606 GN=PSMD14 PE=1 SV=1	PSMD14	0.235251	1.64402	2.04518	2.28043
Q8IYI6	Exocyst complex component 8 OS=Homo sapiens OX=9606 GN=EXOC8 PE=1 SV=2	EXOC8	0.232244	1.62532	-1.04627	-0.814022
Q86UF4	Coiled-coil domain-containing protein 190 OS=Homo sapiens OX=9606 GN=CCDC190 PE=2 SV=2	CCDC190	0.230587	1.05255	-1.25352	-1.02293
Q9NWS8	Required for meiotic nuclear division protein 1 homolog OS=Homo sapiens OX=9606 GN=RMND1 PE=1 SV=2	RMND1	0.230124	0.635822	-2.23452	-2.0044
Q8IXM6	Nurim OS=Homo sapiens OX=9606 GN=NRM PE=1 SV=1	NRM	0.228148	2.25719	-0.3386	-0.110451
P35221	Catenin alpha-1 OS=Homo sapiens OX=9606 GN=CTNNA1 PE=1 SV=1	CTNNA1	0.226565	0.775716	-1.25288	-1.02632
Q9H2M9	Rab3 GTPase-activating protein non-catalytic subunit OS=Homo sapiens OX=9606 GN=RAB3GAP2 PE=1 SV=1	RAB3GAP2	0.226378	0.442357	-1.55391	-1.32754
Q92896	Golgi apparatus protein 1 OS=Homo sapiens OX=9606 GN=GLG1 PE=1 SV=2	GLG1	0.226284	0.931611	-0.286395	-0.0601107
O95487	Protein transport protein Sec24B OS=Homo sapiens OX=9606 GN=SEC24B PE=1 SV=2	SEC24B	0.225846	3.26612	0.096503	0.322349
Q13625	Apoptosis-stimulating of p53 protein 2 OS=Homo sapiens OX=9606 GN=TP53BP2 PE=1 SV=2	TP53BP2	0.225409	1.81577	1.179	1.4044
P29692	Elongation factor 1-delta OS=Homo sapiens OX=9606 GN=EEF1D PE=1 SV=5	EEF1D	0.224503	2.15462	3.35298	3.57748
Q2NL82	Pre-rRNA-processing protein TSR1 homolog OS=Homo sapiens OX=9606 GN=TSR1 PE=1 SV=1	TSR1	0.223662	2.16468	0.737823	0.961485
Q9UL25	Ras-related protein Rab-21 OS=Homo sapiens OX=9606 GN=RAB21 PE=1 SV=3	RAB21	0.223574	0.629491	1.02366	1.24723
O60645	Exocyst complex component 3 OS=Homo sapiens OX=9606 GN=EXOC3 PE=1 SV=3	EXOC3	0.223428	0.234767	-1.5342	-1.31077
Q16222	UDP-N-acetylhexosamine pyrophosphorylase OS=Homo sapiens OX=9606 GN=UAP1 PE=1 SV=3	UAP1	0.220335	1.28801	-0.591526	-0.371191
O75251	NADH dehydrogenase [ubiquinone] iron-sulfur protein 7, mitochondrial OS=Homo sapiens OX=9606 GN=NDUFS7 PE=1 SV=3	NDUFS7	0.2202	0.603011	0.0998038	0.320004
Q9H0X9	Oxysterol-binding protein-related protein 5 OS=Homo sapiens OX=9606 GN=OSBPL5 PE=1 SV=1	OSBPL5	0.219103	4.89222	-2.43207	-2.21296
O95470	Sphingosine-1-phosphate lyase 1 OS=Homo sapiens OX=9606 GN=SGPL1 PE=1 SV=3	SGPL1	0.218361	0.854662	0.167164	0.385525
Q9Y2D2	UDP-N-acetylglucosamine transporter OS=Homo sapiens OX=9606 GN=SLC35A3 PE=1 SV=1	SLC35A3	0.217806	1.35532	-2.02486	-1.80706
P22415	Upstream stimulatory factor 1 OS=Homo sapiens OX=9606 GN=USF1 PE=1 SV=1	USF1	0.217141	1.77916	-0.828062	-0.610921
Q04323	UBX domain-containing protein 1 OS=Homo sapiens OX=9606 GN=UBXN1 PE=1 SV=2	UBXN1	0.216667	1.54993	0.282331	0.498999
Q9H9T3	Elongator complex protein 3 OS=Homo sapiens OX=9606 GN=ELP3 PE=1 SV=2	ELP3	0.215502	4.66332	-0.746607	-0.531104
Q14847	LIM and SH3 domain protein 1 OS=Homo sapiens OX=9606 GN=LASP1 PE=1 SV=2	LASP1	0.214557	1.52083	2.26771	2.48227
Q99715	Collagen alpha-1(XII) chain OS=Homo sapiens OX=9606 GN=COL12A1 PE=1 SV=2	COL12A1	0.214509	0.702484	0.349305	0.563814
Q9NWU1	3-oxoacyl-[acyl-carrier-protein] synthase, mitochondrial OS=Homo sapiens OX=9606 GN=OXSM PE=1 SV=1	OXSM	0.214327	0.758447	-0.839781	-0.625454
Q9UN37	Vacuolar protein sorting-associated protein 4A OS=Homo sapiens OX=9606 GN=VPS4A PE=1 SV=1	VPS4A	0.214175	1.54098	1.39658	1.61075
P28715	DNA excision repair protein ERCC-5 OS=Homo sapiens OX=9606 GN=ERCC5 PE=1 SV=3	ERCC5	0.211954	0.834418	-1.21202	-1.00007
P04083	Annexin A1 OS=Homo sapiens OX=9606 GN=ANXA1 PE=1 SV=2	ANXA1	0.211932	1.38	3.40262	3.61455
Q12846	Syntaxin-4 OS=Homo sapiens OX=9606 GN=STX4 PE=1 SV=2	STX4	0.211745	0.513704	-1.3881	-1.17636
Q9Y2S7	Polymerase delta-interacting protein 2 OS=Homo sapiens OX=9606 GN=POLDIP2 PE=1 SV=1	POLDIP2	0.210354	0.555851	0.0633768	0.273731
O96005	Cleft lip and palate transmembrane protein 1 OS=Homo sapiens OX=9606 GN=CLPTM1 PE=1 SV=1	CLPTM1	0.207524	1.75129	-1.41442	-1.2069
O95347	Structural maintenance of chromosomes protein 2 OS=Homo sapiens OX=9606 GN=SMC2 PE=1 SV=2	SMC2	0.206582	2.48372	1.70257	1.90915
P52758	2-iminobutanoate/2-iminopropanoate deaminase OS=Homo sapiens OX=9606 GN=RIDA PE=1 SV=1	RIDA	0.206033	3.70414	0.376637	0.58267
Q9P035	Very-long-chain (3R)-3-hydroxyacyl-CoA dehydratase 3 OS=Homo sapiens OX=9606 GN=HACD3 PE=1 SV=2	HACD3	0.20582	2.1492	2.03898	2.2448
Q9H4M9	EH domain-containing protein 1 OS=Homo sapiens OX=9606 GN=EHD1 PE=1 SV=2	EHD1	0.204956	2.19734	1.5901	1.79506
Q15208	Serine/threonine-protein kinase 38 OS=Homo sapiens OX=9606 GN=STK38 PE=1 SV=1	STK38	0.204677	1.05072	-2.6437	-2.43902
Q14997	Proteasome activator complex subunit 4 OS=Homo sapiens OX=9606 GN=PSME4 PE=1 SV=2	PSME4	0.202595	1.57266	-1.36659	-1.164
Q9BSD7	Cancer-related nucleoside-triphosphatase OS=Homo sapiens OX=9606 GN=NTPCR PE=1 SV=1	NTPCR	0.201747	2.07362	2.09107	2.29281
P09110	3-ketoacyl-CoA thiolase, peroxisomal OS=Homo sapiens OX=9606 GN=ACAA1 PE=1 SV=2	ACAA1	0.200618	1.87372	1.45888	1.6595
O95197	Reticulon-3 OS=Homo sapiens OX=9606 GN=RTN3 PE=1 SV=2	RTN3	0.199698	0.681461	2.44314	2.64284
P35249	Replication factor C subunit 4 OS=Homo sapiens OX=9606 GN=RFC4 PE=1 SV=2	RFC4	0.197812	0.890942	1.15191	1.34972
Q86XL3	Ankyrin repeat and LEM domain-containing protein 2 OS=Homo sapiens OX=9606 GN=ANKLE2 PE=1 SV=4	ANKLE2	0.197358	0.659609	-1.01958	-0.822221
Q9BV38	WD repeat-containing protein 18 OS=Homo sapiens OX=9606 GN=WDR18 PE=1 SV=2	WDR18	0.197209	1.39022	-0.58595	-0.38874
Q3ZAQ7	Vacuolar ATPase assembly integral membrane protein VMA21 OS=Homo sapiens OX=9606 GN=VMA21 PE=1 SV=1	VMA21	0.195108	1.02656	1.14946	1.34457
Q9NVS2	39S ribosomal protein S18a, mitochondrial OS=Homo sapiens OX=9606 GN=MRPS18A PE=1 SV=1	MRPS18A	0.194803	0.51595	-3.17382	-2.97902
Q9Y5B0	RNA polymerase II subunit A C-terminal domain phosphatase OS=Homo sapiens OX=9606 GN=CTDP1 PE=1 SV=3	CTDP1	0.194565	0.400756	-2.03363	-1.83907
P01116	GTPase KRas OS=Homo sapiens OX=9606 GN=KRAS PE=1 SV=1	KRAS	0.194237	0.942065	-2.99496	-2.80072
Q96MU7	YTH domain-containing protein 1 OS=Homo sapiens OX=9606 GN=YTHDC1 PE=1 SV=3	YTHDC1	0.193391	1.02332	0.418663	0.612053
Q03701	CCAAT/enhancer-binding protein zeta OS=Homo sapiens OX=9606 GN=CEBPZ PE=1 SV=3	CEBPZ	0.193384	0.777786	-0.888813	-0.695429
Q16186	Proteasomal ubiquitin receptor ADRM1 OS=Homo sapiens OX=9606 GN=ADRM1 PE=1 SV=2	ADRM1	0.193028	0.787823	0.896245	1.08927
O60333	Kinesin-like protein KIF1B OS=Homo sapiens OX=9606 GN=KIF1B PE=1 SV=5	KIF1B	0.192838	0.998355	-2.26349	-2.07065
O95747	Serine/threonine-protein kinase OSR1 OS=Homo sapiens OX=9606 GN=OXSR1 PE=1 SV=1	OXSR1	0.192838	1.7985	1.26292	1.45576
O15127	Secretory carrier-associated membrane protein 2 OS=Homo sapiens OX=9606 GN=SCAMP2 PE=1 SV=2	SCAMP2	0.192608	0.740625	0.595926	0.788534
Q15648	Mediator of RNA polymerase II transcription subunit 1 OS=Homo sapiens OX=9606 GN=MED1 PE=1 SV=4	MED1	0.190976	1.75364	-1.17327	-0.982298
O60841	Eukaryotic translation initiation factor 5B OS=Homo sapiens OX=9606 GN=EIF5B PE=1 SV=4	EIF5B	0.190743	2.1315	1.9183	2.10904
Q9H270	Vacuolar protein sorting-associated protein 11 homolog OS=Homo sapiens OX=9606 GN=VPS11 PE=1 SV=1	VPS11	0.189719	0.448005	0.307264	0.496983
P51149	Ras-related protein Rab-7a OS=Homo sapiens OX=9606 GN=RAB7A PE=1 SV=1	RAB7A	0.18964	3.1705	3.01597	3.20561
Q9NRG9	Aladin OS=Homo sapiens OX=9606 GN=AAAS PE=1 SV=1	AAAS	0.188321	1.74907	0.616595	0.804916
Q15418	Ribosomal protein S6 kinase alpha-1 OS=Homo sapiens OX=9606 GN=RPS6KA1 PE=1 SV=2	RPS6KA1	0.188303	1.04565	-0.649008	-0.460705
Q8TDW7	Protocadherin Fat 3 OS=Homo sapiens OX=9606 GN=FAT3 PE=2 SV=3	FAT3	0.18825	0.250185	-0.768287	-0.580038
Q7L576	Cytoplasmic FMR1-interacting protein 1 OS=Homo sapiens OX=9606 GN=CYFIP1 PE=1 SV=1	CYFIP1	0.187586	0.861642	0.579958	0.767545
Q9NVS9	Pyridoxine-5'-phosphate oxidase OS=Homo sapiens OX=9606 GN=PNPO PE=1 SV=1	PNPO	0.187489	1.9305	-0.939465	-0.751975
P41250	Glycine--tRNA ligase OS=Homo sapiens OX=9606 GN=GARS1 PE=1 SV=3	GARS1	0.186833	1.00805	2.79061	2.97745
P19404	NADH dehydrogenase [ubiquinone] flavoprotein 2, mitochondrial OS=Homo sapiens OX=9606 GN=NDUFV2 PE=1 SV=2	NDUFV2	0.18654	1.31553	-0.0185738	0.167966
Q8WUH6	Transmembrane protein 263 OS=Homo sapiens OX=9606 GN=TMEM263 PE=1 SV=1	TMEM263	0.186418	0.980996	0.354723	0.541141
Q13492	Phosphatidylinositol-binding clathrin assembly protein OS=Homo sapiens OX=9606 GN=PICALM PE=1 SV=2	PICALM	0.183361	2.38965	-0.109411	0.0739502
Q6P1N0	Coiled-coil and C2 domain-containing protein 1A OS=Homo sapiens OX=9606 GN=CC2D1A PE=1 SV=1	CC2D1A	0.182844	0.184442	-0.315826	-0.132982
P11021	Endoplasmic reticulum chaperone BiP OS=Homo sapiens OX=9606 GN=HSPA5 PE=1 SV=2	HSPA5	0.182353	3.06706	5.04946	5.23181
P42226	Signal transducer and activator of transcription 6 OS=Homo sapiens OX=9606 GN=STAT6 PE=1 SV=1	STAT6	0.182313	2.77558	-1.58362	-1.40131
Q9NTK5	Obg-like ATPase 1 OS=Homo sapiens OX=9606 GN=OLA1 PE=1 SV=2	OLA1	0.181981	2.00126	1.56465	1.74663
P0DPB6	DNA-directed RNA polymerases I and III subunit RPAC2 OS=Homo sapiens OX=9606 GN=POLR1D PE=1 SV=1	POLR1D	0.181831	0.551253	-1.95683	-1.775
P16220	Cyclic AMP-responsive element-binding protein 1 OS=Homo sapiens OX=9606 GN=CREB1 PE=1 SV=3	CREB1	0.181437	1.31918	-1.30356	-1.12212
Q9BUQ8	Probable ATP-dependent RNA helicase DDX23 OS=Homo sapiens OX=9606 GN=DDX23 PE=1 SV=3	DDX23	0.180674	2.78049	1.62365	1.80432
Q02447	Transcription factor Sp3 OS=Homo sapiens OX=9606 GN=SP3 PE=1 SV=3	SP3	0.180407	1.07453	-0.519692	-0.339285
P04080	Cystatin-B OS=Homo sapiens OX=9606 GN=CSTB PE=1 SV=2	CSTB	0.179817	1.03501	3.03212	3.21193
Q9Y4P1	Cysteine protease ATG4B OS=Homo sapiens OX=9606 GN=ATG4B PE=1 SV=2	ATG4B	0.175888	0.944771	1.02565	1.20154
P31749	RAC-alpha serine/threonine-protein kinase OS=Homo sapiens OX=9606 GN=AKT1 PE=1 SV=2	AKT1	0.175633	0.0964979	-0.442775	-0.267141
P55060	Exportin-2 OS=Homo sapiens OX=9606 GN=CSE1L PE=1 SV=3	CSE1L	0.175485	1.6175	6.30018	6.47567
P11233	Ras-related protein Ral-A OS=Homo sapiens OX=9606 GN=RALA PE=1 SV=1	RALA	0.175402	0.522483	-0.472279	-0.296877
Q9BTT0	Acidic leucine-rich nuclear phosphoprotein 32 family member E OS=Homo sapiens OX=9606 GN=ANP32E PE=1 SV=1	ANP32E	0.171459	0.527839	2.59253	2.76399
A0AVT1	Ubiquitin-like modifier-activating enzyme 6 OS=Homo sapiens OX=9606 GN=UBA6 PE=1 SV=1	UBA6	0.171118	0.464714	1.56422	1.73534
Q86UL3	Glycerol-3-phosphate acyltransferase 4 OS=Homo sapiens OX=9606 GN=GPAT4 PE=1 SV=1	GPAT4	0.170107	0.238597	-2.33931	-2.16921
P17812	CTP synthase 1 OS=Homo sapiens OX=9606 GN=CTPS1 PE=1 SV=2	CTPS1	0.168521	1.63243	2.71898	2.8875
Q92538	Golgi-specific brefeldin A-resistance guanine nucleotide exchange factor 1 OS=Homo sapiens OX=9606 GN=GBF1 PE=1 SV=2	GBF1	0.167711	0.426261	0.225624	0.393335
Q8NCA5	Protein FAM98A OS=Homo sapiens OX=9606 GN=FAM98A PE=1 SV=2	FAM98A	0.167208	1.43299	0.471671	0.63888
P51003	Poly(A) polymerase alpha OS=Homo sapiens OX=9606 GN=PAPOLA PE=1 SV=4	PAPOLA	0.167186	0.440271	-2.23653	-2.06934
P53992	Protein transport protein Sec24C OS=Homo sapiens OX=9606 GN=SEC24C PE=1 SV=3	SEC24C	0.166589	0.996341	1.23672	1.40331
B0I1T2	Unconventional myosin-Ig OS=Homo sapiens OX=9606 GN=MYO1G PE=1 SV=2	MYO1G	0.164799	1.93168	2.98136	3.14616
Q9H1Y0	Autophagy protein 5 OS=Homo sapiens OX=9606 GN=ATG5 PE=1 SV=2	ATG5	0.164563	0.0731451	-4.18289	-4.01833
Q5UCC4	ER membrane protein complex subunit 10 OS=Homo sapiens OX=9606 GN=EMC10 PE=1 SV=1	EMC10	0.164307	1.28802	0.620468	0.784775
Q6UW63	Protein O-glucosyltransferase 2 OS=Homo sapiens OX=9606 GN=POGLUT2 PE=1 SV=1	POGLUT2	0.163838	1.13133	0.509396	0.673234
Q9HC35	Echinoderm microtubule-associated protein-like 4 OS=Homo sapiens OX=9606 GN=EML4 PE=1 SV=3	EML4	0.161764	0.529516	-1.32839	-1.16662
Q8TD43	Transient receptor potential cation channel subfamily M member 4 OS=Homo sapiens OX=9606 GN=TRPM4 PE=1 SV=1	TRPM4	0.1617	4.60692	-5.79083	-5.62913
P40616	ADP-ribosylation factor-like protein 1 OS=Homo sapiens OX=9606 GN=ARL1 PE=1 SV=1	ARL1	0.160971	0.526768	-0.193403	-0.0324317
O95837	Guanine nucleotide-binding protein subunit alpha-14 OS=Homo sapiens OX=9606 GN=GNA14 PE=1 SV=1	GNA14	0.160762	3.22099	-5.77559	-5.61483
Q9HCU5	Prolactin regulatory element-binding protein OS=Homo sapiens OX=9606 GN=PREB PE=1 SV=2	PREB	0.158422	0.15077	0.745857	0.904279
Q15286	Ras-related protein Rab-35 OS=Homo sapiens OX=9606 GN=RAB35 PE=1 SV=1	RAB35	0.157406	0.28474	-0.103691	0.053715
O75400	Pre-mRNA-processing factor 40 homolog A OS=Homo sapiens OX=9606 GN=PRPF40A PE=1 SV=2	PRPF40A	0.157282	2.94947	1.70891	1.86619
O14972	Vacuolar protein sorting-associated protein 26C OS=Homo sapiens OX=9606 GN=VPS26C PE=1 SV=1	VPS26C	0.15686	1.22592	-1.70971	-1.55285
P68366	Tubulin alpha-4A chain OS=Homo sapiens OX=9606 GN=TUBA4A PE=1 SV=1	TUBA4A	0.156784	1.40007	5.32204	5.47882
P24666	Low molecular weight phosphotyrosine protein phosphatase OS=Homo sapiens OX=9606 GN=ACP1 PE=1 SV=3	ACP1	0.156656	1.09935	2.705	2.86165
Q9UQQ1	Aminopeptidase NAALADL1 OS=Homo sapiens OX=9606 GN=NAALADL1 PE=1 SV=2	NAALADL1	0.156405	2.03693	-5.76216	-5.60576
Q9NVN3	Synembryn-B OS=Homo sapiens OX=9606 GN=RIC8B PE=1 SV=2	RIC8B	0.155753	2.75782	-2.11088	-1.95512
P62913	60S ribosomal protein L11 OS=Homo sapiens OX=9606 GN=RPL11 PE=1 SV=2	RPL11	0.155506	1.50727	4.86708	5.02258
Q9ULE6	Paladin OS=Homo sapiens OX=9606 GN=PALD1 PE=1 SV=3	PALD1	0.155212	0.183572	-3.07028	-2.91507
Q07666	KH domain-containing, RNA-binding, signal transduction-associated protein 1 OS=Homo sapiens OX=9606 GN=KHDRBS1 PE=1 SV=1	KHDRBS1	0.15379	0.466451	2.66397	2.81776
Q9NX00	Transmembrane protein 160 OS=Homo sapiens OX=9606 GN=TMEM160 PE=1 SV=1	TMEM160	0.152187	0.714688	-1.13928	-0.987096
P50914	60S ribosomal protein L14 OS=Homo sapiens OX=9606 GN=RPL14 PE=1 SV=4	RPL14	0.148822	0.680868	4.37315	4.52197
P36639	7,8-dihydro-8-oxoguanine triphosphatase OS=Homo sapiens OX=9606 GN=NUDT1 PE=1 SV=3		0.148788	0.242041	1.43558	1.58437
Q9P0U4	CXXC-type zinc finger protein 1 OS=Homo sapiens OX=9606 GN=CXXC1 PE=1 SV=2	CXXC1	0.148712	0.95237	-2.03116	-1.88245
P68400	Casein kinase II subunit alpha OS=Homo sapiens OX=9606 GN=CSNK2A1 PE=1 SV=1	CSNK2A1	0.147715	2.29554	2.95737	3.10509
Q9BW19	Kinesin-like protein KIFC1 OS=Homo sapiens OX=9606 GN=KIFC1 PE=1 SV=2	KIFC1	0.14667	1.13214	0.0913215	0.237991
P07305	Histone H1.0 OS=Homo sapiens OX=9606 GN=H1-0 PE=1 SV=3	H1-0	0.146611	1.05562	-0.0572482	0.0893625
Q06210	Glutamine--fructose-6-phosphate aminotransferase [isomerizing] 1 OS=Homo sapiens OX=9606 GN=GFPT1 PE=1 SV=3	GFPT1	0.146244	0.58237	2.09621	2.24246
Q8NBP0	Tetratricopeptide repeat protein 13 OS=Homo sapiens OX=9606 GN=TTC13 PE=2 SV=3	TTC13	0.146071	0.58863	-2.29429	-2.14822
P53618	Coatomer subunit beta OS=Homo sapiens OX=9606 GN=COPB1 PE=1 SV=3	COPB1	0.145983	0.343787	2.41113	2.55711
Q14669	E3 ubiquitin-protein ligase TRIP12 OS=Homo sapiens OX=9606 GN=TRIP12 PE=1 SV=1	TRIP12	0.144865	0.364222	-0.183495	-0.0386296
O43852	Calumenin OS=Homo sapiens OX=9606 GN=CALU PE=1 SV=2	CALU	0.143206	0.365315	0.00668374	0.149889
P61009	Signal peptidase complex subunit 3 OS=Homo sapiens OX=9606 GN=SPCS3 PE=1 SV=1	SPCS3	0.142898	0.431458	0.978154	1.12105
Q8IU89	Ceramide synthase 3 OS=Homo sapiens OX=9606 GN=CERS3 PE=1 SV=2	CERS3	0.14017	0.398691	-0.543717	-0.403547
Q14119	Vascular endothelial zinc finger 1 OS=Homo sapiens OX=9606 GN=VEZF1 PE=1 SV=2	VEZF1	0.140061	1.74837	-1.74578	-1.60572
P51991	Heterogeneous nuclear ribonucleoprotein A3 OS=Homo sapiens OX=9606 GN=HNRNPA3 PE=1 SV=2	HNRNPA3	0.140015	1.08792	4.7348	4.87481
O75165	DnaJ homolog subfamily C member 13 OS=Homo sapiens OX=9606 GN=DNAJC13 PE=1 SV=5	DNAJC13	0.139166	0.398539	-0.165578	-0.026412
P18084	Integrin beta-5 OS=Homo sapiens OX=9606 GN=ITGB5 PE=1 SV=1	ITGB5	0.139018	0.446274	1.84793	1.98695
P53701	Holocytochrome c-type synthase OS=Homo sapiens OX=9606 GN=HCCS PE=1 SV=1	HCCS	0.137478	0.69714	4.13084	4.26832
P36915	Guanine nucleotide-binding protein-like 1 OS=Homo sapiens OX=9606 GN=GNL1 PE=1 SV=2	GNL1	0.136949	0.586221	1.30561	1.44256
P30048	Thioredoxin-dependent peroxide reductase, mitochondrial OS=Homo sapiens OX=9606 GN=PRDX3 PE=1 SV=3	PRDX3	0.13621	1.0805	3.9745	4.11071
O43395	U4/U6 small nuclear ribonucleoprotein Prp3 OS=Homo sapiens OX=9606 GN=PRPF3 PE=1 SV=2	PRPF3	0.135326	1.23981	0.90572	1.04105
Q6PI48	Aspartate--tRNA ligase, mitochondrial OS=Homo sapiens OX=9606 GN=DARS2 PE=1 SV=1	DARS2	0.135142	0.582511	-0.308382	-0.17324
Q9NRY5	Protein FAM114A2 OS=Homo sapiens OX=9606 GN=FAM114A2 PE=1 SV=4	FAM114A2	0.13482	1.79907	-1.0629	-0.928077
Q8TDX7	Serine/threonine-protein kinase Nek7 OS=Homo sapiens OX=9606 GN=NEK7 PE=1 SV=1	NEK7	0.134077	0.22176	1.83873	1.97281
P62136	Serine/threonine-protein phosphatase PP1-alpha catalytic subunit OS=Homo sapiens OX=9606 GN=PPP1CA PE=1 SV=1	PPP1CA	0.132145	0.514938	2.31731	2.44946
Q9BZQ6	ER degradation-enhancing alpha-mannosidase-like protein 3 OS=Homo sapiens OX=9606 GN=EDEM3 PE=1 SV=2	EDEM3	0.131552	2.85114	-5.75459	-5.62304
Q8WYB5	Histone acetyltransferase KAT6B OS=Homo sapiens OX=9606 GN=KAT6B PE=1 SV=3	KAT6B	0.128668	5.09805	-5.74218	-5.61351
Q14315	Filamin-C OS=Homo sapiens OX=9606 GN=FLNC PE=1 SV=3	FLNC	0.128279	0.967304	6.05734	6.18562
Q14241	Elongin-A OS=Homo sapiens OX=9606 GN=ELOA PE=1 SV=2	ELOA	0.128157	3.03587	-2.54699	-2.41883
Q86W42	THO complex subunit 6 homolog OS=Homo sapiens OX=9606 GN=THOC6 PE=1 SV=1	THOC6	0.127497	1.70263	1.32418	1.45168
Q96L92	Sorting nexin-27 OS=Homo sapiens OX=9606 GN=SNX27 PE=1 SV=2	SNX27	0.127258	0.218907	-1.60353	-1.47627
P35998	26S proteasome regulatory subunit 7 OS=Homo sapiens OX=9606 GN=PSMC2 PE=1 SV=3	PSMC2	0.126899	1.09665	2.50061	2.62751
Q9UH62	Armadillo repeat-containing X-linked protein 3 OS=Homo sapiens OX=9606 GN=ARMCX3 PE=1 SV=1	ARMCX3	0.126838	0.231095	-2.11003	-1.98319
P30519	Heme oxygenase 2 OS=Homo sapiens OX=9606 GN=HMOX2 PE=1 SV=2	HMOX2	0.126598	0.963182	0.815426	0.942024
Q9BVG8	Kinesin-like protein KIFC3 OS=Homo sapiens OX=9606 GN=KIFC3 PE=1 SV=4	KIFC3	0.125957	2.74826	-5.78567	-5.65972
O60232	Protein ZNRD2 OS=Homo sapiens OX=9606 GN=ZNRD2 PE=1 SV=1	ZNRD2	0.125859	3.9804	-5.81422	-5.68836
Q6PL24	Protein TMED8 OS=Homo sapiens OX=9606 GN=TMED8 PE=1 SV=1	TMED8	0.125479	0.925884	-0.851343	-0.725864
Q8IXT5	RNA-binding protein 12B OS=Homo sapiens OX=9606 GN=RBM12B PE=1 SV=2	RBM12B	0.125477	1.20648	-0.218862	-0.0933844
Q04864	Proto-oncogene c-Rel OS=Homo sapiens OX=9606 GN=REL PE=1 SV=1	REL	0.124892	1.30199	-5.7998	-5.67491
Q8IUE6	Histone H2A type 2-B OS=Homo sapiens OX=9606 GN=H2AC21 PE=1 SV=3	H2AC21	0.122852	0.163492	-0.739028	-0.616176
Q9Y4W2	Ribosomal biogenesis protein LAS1L OS=Homo sapiens OX=9606 GN=LAS1L PE=1 SV=2	LAS1L	0.120998	0.932191	-0.203599	-0.0826012
Q9UJV9	Probable ATP-dependent RNA helicase DDX41 OS=Homo sapiens OX=9606 GN=DDX41 PE=1 SV=2	DDX41	0.120061	2.54717	0.202735	0.322796
Q9Y5M8	Signal recognition particle receptor subunit beta OS=Homo sapiens OX=9606 GN=SRPRB PE=1 SV=3	SRPRB	0.119555	0.643328	1.73796	1.85751
Q9H6V9	Lipid droplet-associated hydrolase OS=Homo sapiens OX=9606 GN=LDAH PE=1 SV=1	LDAH	0.119303	0.914544	-0.916477	-0.797175
O95721	Synaptosomal-associated protein 29 OS=Homo sapiens OX=9606 GN=SNAP29 PE=1 SV=1	SNAP29	0.119098	0.59939	-2.39518	-2.27609
P07954	Fumarate hydratase, mitochondrial OS=Homo sapiens OX=9606 GN=FH PE=1 SV=3	FH	0.119084	0.681794	3.07943	3.19852
Q04837	Single-stranded DNA-binding protein, mitochondrial OS=Homo sapiens OX=9606 GN=SSBP1 PE=1 SV=1	SSBP1	0.118185	0.966605	3.0521	3.17029
P54136	Arginine--tRNA ligase, cytoplasmic OS=Homo sapiens OX=9606 GN=RARS1 PE=1 SV=2	RARS1	0.116364	1.16019	2.26786	2.38422
P33176	Kinesin-1 heavy chain OS=Homo sapiens OX=9606 GN=KIF5B PE=1 SV=1	KIF5B	0.115315	0.662532	2.11881	2.23412
Q9Y2X0	Mediator of RNA polymerase II transcription subunit 16 OS=Homo sapiens OX=9606 GN=MED16 PE=1 SV=2	MED16	0.114599	0.647061	-1.13974	-1.02514
O00116	Alkyldihydroxyacetonephosphate synthase, peroxisomal OS=Homo sapiens OX=9606 GN=AGPS PE=1 SV=1	AGPS	0.113871	0.499053	0.387035	0.500906
Q8IXJ6	NAD-dependent protein deacetylase sirtuin-2 OS=Homo sapiens OX=9606 GN=SIRT2 PE=1 SV=2	SIRT2	0.112899	1.08636	-5.73915	-5.62625
Q96GX5	Serine/threonine-protein kinase greatwall OS=Homo sapiens OX=9606 GN=MASTL PE=1 SV=1	MASTL	0.11265	1.57797	-2.81305	-2.7004
Q7L5Y1	Mitochondrial enolase superfamily member 1 OS=Homo sapiens OX=9606 GN=ENOSF1 PE=1 SV=1	ENOSF1	0.112139	1.32716	-5.80345	-5.69131
Q16637	Survival motor neuron protein OS=Homo sapiens OX=9606 GN=SMN1 PE=1 SV=1	SMN1; SMN2	0.11182	0.429382	-0.644661	-0.532841
Q96Q42	Alsin OS=Homo sapiens OX=9606 GN=ALS2 PE=1 SV=2	ALS2	0.111306	1.52643	-5.7284	-5.6171
Q13542	Eukaryotic translation initiation factor 4E-binding protein 2 OS=Homo sapiens OX=9606 GN=EIF4EBP2 PE=1 SV=1	EIF4EBP2	0.111293	1.0338	-5.71202	-5.60073
O95644	Nuclear factor of activated T-cells, cytoplasmic 1 OS=Homo sapiens OX=9606 GN=NFATC1 PE=1 SV=3	NFATC1	0.110098	0.307419	-2.12976	-2.01966
Q01804	OTU domain-containing protein 4 OS=Homo sapiens OX=9606 GN=OTUD4 PE=1 SV=4	OTUD4	0.10982	2.79649	-1.81217	-1.70235
Q04637	Eukaryotic translation initiation factor 4 gamma 1 OS=Homo sapiens OX=9606 GN=EIF4G1 PE=1 SV=4	EIF4G1	0.109743	0.754886	2.26311	2.37285
Q53H82	Endoribonuclease LACTB2 OS=Homo sapiens OX=9606 GN=LACTB2 PE=1 SV=2	LACTB2	0.10972	0.246037	-1.31447	-1.20475
Q6P158	Putative ATP-dependent RNA helicase DHX57 OS=Homo sapiens OX=9606 GN=DHX57 PE=1 SV=2	DHX57	0.109617	0.468705	-2.9659	-2.85628
Q9NPB6	Partitioning defective 6 homolog alpha OS=Homo sapiens OX=9606 GN=PARD6A PE=1 SV=1	PARD6A	0.108886	0.369021	-2.04692	-1.93804
Q6IQ19	Centriole, cilia and spindle-associated protein OS=Homo sapiens OX=9606 GN=CCSAP PE=1 SV=2	CCSAP	0.108849	1.22249	-5.73187	-5.62302
Q9Y2I8	WD repeat-containing protein 37 OS=Homo sapiens OX=9606 GN=WDR37 PE=1 SV=2	WDR37	0.108091	0.479861	-2.58773	-2.47964
Q9UHA4	Ragulator complex protein LAMTOR3 OS=Homo sapiens OX=9606 GN=LAMTOR3 PE=1 SV=1	LAMTOR3	0.107695	0.167515	-0.393749	-0.286054
Q5XPI4	E3 ubiquitin-protein ligase RNF123 OS=Homo sapiens OX=9606 GN=RNF123 PE=1 SV=1	RNF123	0.107339	0.448764	-3.55369	-3.44635
Q8IX01	SURP and G-patch domain-containing protein 2 OS=Homo sapiens OX=9606 GN=SUGP2 PE=1 SV=2	SUGP2	0.106938	1.47659	0.333855	0.440794
P62701	40S ribosomal protein S4, X isoform OS=Homo sapiens OX=9606 GN=RPS4X PE=1 SV=2	RPS4X	0.106754	0.627925	4.63635	4.74311
Q8NFG4	Folliculin OS=Homo sapiens OX=9606 GN=FLCN PE=1 SV=1	FLCN	0.106215	2.81573	-5.76388	-5.65767
Q96PV6	Leukocyte receptor cluster member 8 OS=Homo sapiens OX=9606 GN=LENG8 PE=1 SV=3	LENG8	0.106208	0.337603	-2.08473	-1.97852
Q9Y4P3	Transducin beta-like protein 2 OS=Homo sapiens OX=9606 GN=TBL2 PE=1 SV=1	TBL2	0.105464	0.342556	0.172329	0.277793
Q86VI4	Lysosomal-associated transmembrane protein 4B OS=Homo sapiens OX=9606 GN=LAPTM4B PE=1 SV=2	LAPTM4B	0.105102	0.465607	-0.604241	-0.499139
Q8N3P4	Vacuolar protein sorting-associated protein 8 homolog OS=Homo sapiens OX=9606 GN=VPS8 PE=1 SV=3	VPS8	0.104925	2.33913	-5.73643	-5.6315
Q9Y2D5	A-kinase anchor protein 2 OS=Homo sapiens OX=9606 GN=AKAP2 PE=1 SV=3	AKAP2	0.104619	0.866212	-0.0958397	0.00877888
P17706	Tyrosine-protein phosphatase non-receptor type 2 OS=Homo sapiens OX=9606 GN=PTPN2 PE=1 SV=2	PTPN2	0.10374	0.476829	-0.491717	-0.387977
Q7Z4W1	L-xylulose reductase OS=Homo sapiens OX=9606 GN=DCXR PE=1 SV=2	DCXR	0.103649	0.237898	-0.0733011	0.0303479
Q6PIF6	Unconventional myosin-VIIb OS=Homo sapiens OX=9606 GN=MYO7B PE=1 SV=2	MYO7B	0.103261	0.0638853	-4.53033	-4.42707
Q147X3	N-alpha-acetyltransferase 30 OS=Homo sapiens OX=9606 GN=NAA30 PE=1 SV=1	NAA30	0.102927	0.381789	-0.944992	-0.842065
Q08623	Pseudouridine-5'-phosphatase OS=Homo sapiens OX=9606 GN=PUDP PE=1 SV=3	PUDP	0.102524	1.4429	-5.78069	-5.67817
Q05586	Glutamate receptor ionotropic, NMDA 1 OS=Homo sapiens OX=9606 GN=GRIN1 PE=1 SV=1	GRIN1	0.101439	1.1049	-5.76812	-5.66668
P42345	Serine/threonine-protein kinase mTOR OS=Homo sapiens OX=9606 GN=MTOR PE=1 SV=1	MTOR	0.100938	0.254082	-0.477126	-0.376188
Q6IE81	Protein Jade-1 OS=Homo sapiens OX=9606 GN=JADE1 PE=1 SV=1	JADE1	0.0992652	1.00071	-5.8299	-5.73063
Q96G21	U3 small nucleolar ribonucleoprotein protein IMP4 OS=Homo sapiens OX=9606 GN=IMP4 PE=1 SV=1	IMP4	0.0992175	0.274927	-0.218178	-0.118961
Q9Y3I1	F-box only protein 7 OS=Homo sapiens OX=9606 GN=FBXO7 PE=1 SV=1	FBXO7	0.0991271	1.46522	-1.84734	-1.74822
P46821	Microtubule-associated protein 1B OS=Homo sapiens OX=9606 GN=MAP1B PE=1 SV=2	MAP1B	0.0991175	1.01031	-5.78165	-5.68253
O75132	Zinc finger BED domain-containing protein 4 OS=Homo sapiens OX=9606 GN=ZBED4 PE=1 SV=2	ZBED4	0.0989342	1.08551	-5.80942	-5.71049
Q8N3R9	Protein PALS1 OS=Homo sapiens OX=9606 GN=PALS1 PE=1 SV=3	PALS1	0.098751	0.877992	2.68411	2.78287
P60763	Ras-related C3 botulinum toxin substrate 3 OS=Homo sapiens OX=9606 GN=RAC3 PE=1 SV=1	RAC3	0.0978337	0.241474	-0.663036	-0.565202
Q6WCQ1	Myosin phosphatase Rho-interacting protein OS=Homo sapiens OX=9606 GN=MPRIP PE=1 SV=3	MPRIP	0.0978174	1.8842	-5.73643	-5.63861
Q96J84	Kin of IRRE-like protein 1 OS=Homo sapiens OX=9606 GN=KIRREL1 PE=1 SV=2	KIRREL1	0.0976901	1.62846	-5.76809	-5.6704
P61224	Ras-related protein Rap-1b OS=Homo sapiens OX=9606 GN=RAP1B PE=1 SV=1	RAP1B	0.0974755	0.317205	3.06457	3.16204
P0C7P0	CDGSH iron-sulfur domain-containing protein 3, mitochondrial OS=Homo sapiens OX=9606 GN=CISD3 PE=1 SV=1	CISD3	0.0971652	0.423481	-0.147789	-0.0506237
Q13370	cGMP-inhibited 3',5'-cyclic phosphodiesterase B OS=Homo sapiens OX=9606 GN=PDE3B PE=1 SV=2	PDE3B	0.096896	1.5588	-5.75759	-5.6607
O75436	Vacuolar protein sorting-associated protein 26A OS=Homo sapiens OX=9606 GN=VPS26A PE=1 SV=2	VPS26A	0.0959033	0.587576	-0.342531	-0.246628
P15586	N-acetylglucosamine-6-sulfatase OS=Homo sapiens OX=9606 GN=GNS PE=1 SV=3	GNS	0.0957238	0.732457	0.427535	0.523259
Q9Y4E5	E3 SUMO-protein ligase ZNF451 OS=Homo sapiens OX=9606 GN=ZNF451 PE=1 SV=2	ZNF451	0.0957213	2.04752	-5.735	-5.63928
O43166	Signal-induced proliferation-associated 1-like protein 1 OS=Homo sapiens OX=9606 GN=SIPA1L1 PE=1 SV=4	SIPA1L1	0.095694	1.00233	-5.78198	-5.68629
Q6NT76	Homeobox-containing protein 1 OS=Homo sapiens OX=9606 GN=HMBOX1 PE=1 SV=1	HMBOX1	0.0953252	3.13364	-5.76849	-5.67316
Q5VTR2	E3 ubiquitin-protein ligase BRE1A OS=Homo sapiens OX=9606 GN=RNF20 PE=1 SV=2	RNF20	0.0953185	0.546431	-0.591756	-0.496437
Q5T0Z8	Uncharacterized protein C6orf132 OS=Homo sapiens OX=9606 GN=C6orf132 PE=1 SV=4	C6orf132	0.0952058	0.203488	1.65984	1.75504
P12931	Proto-oncogene tyrosine-protein kinase Src OS=Homo sapiens OX=9606 GN=SRC PE=1 SV=3	SRC	0.0950209	1.21119	-0.842175	-0.747154
P31943	Heterogeneous nuclear ribonucleoprotein H OS=Homo sapiens OX=9606 GN=HNRNPH1 PE=1 SV=4	HNRNPH1	0.0943603	0.652991	4.97309	5.06745
Q07866	Kinesin light chain 1 OS=Homo sapiens OX=9606 GN=KLC1 PE=1 SV=2	KLC1	0.0936107	0.804503	-0.131211	-0.0376002
P48380	Transcription factor RFX3 OS=Homo sapiens OX=9606 GN=RFX3 PE=1 SV=2	RFX3	0.0930039	0.040256	-4.14025	-4.04724
Q6Y288	Beta-1,3-glucosyltransferase OS=Homo sapiens OX=9606 GN=B3GLCT PE=1 SV=2	B3GLCT	0.0927741	0.616612	-1.17056	-1.07779
Q13488	V-type proton ATPase 116 kDa subunit a3 OS=Homo sapiens OX=9606 GN=TCIRG1 PE=1 SV=3	TCIRG1	0.0926872	0.788891	-5.72272	-5.63004
Q9NS39	Double-stranded RNA-specific editase B2 OS=Homo sapiens OX=9606 GN=ADARB2 PE=1 SV=1	ADARB2	0.0924715	1.72979	-5.77542	-5.68295
P60468	Protein transport protein Sec61 subunit beta OS=Homo sapiens OX=9606 GN=SEC61B PE=1 SV=2	SEC61B	0.0920667	0.268181	0.868393	0.960459
Q9NXV6	CDKN2A-interacting protein OS=Homo sapiens OX=9606 GN=CDKN2AIP PE=1 SV=3	CDKN2AIP	0.091975	0.899933	-0.263845	-0.17187
Q7Z417	Nuclear fragile X mental retardation-interacting protein 2 OS=Homo sapiens OX=9606 GN=NUFIP2 PE=1 SV=1	NUFIP2	0.0918999	0.859353	-0.171191	-0.0792909
P22059	Oxysterol-binding protein 1 OS=Homo sapiens OX=9606 GN=OSBP PE=1 SV=1	OSBP	0.091683	0.683971	2.39299	2.48467
Q5TA45	Integrator complex subunit 11 OS=Homo sapiens OX=9606 GN=INTS11 PE=1 SV=2	INTS11	0.0916136	1.12117	-0.693798	-0.602185
Q92599	Septin-8 OS=Homo sapiens OX=9606 GN=SEPTIN8 PE=1 SV=4	SEPTIN8	0.090686	0.472965	-0.297517	-0.206831
Q8TBK6	Zinc finger CCHC domain-containing protein 10 OS=Homo sapiens OX=9606 GN=ZCCHC10 PE=1 SV=1	ZCCHC10	0.0902475	1.61445	-5.71151	-5.62126
P38919	Eukaryotic initiation factor 4A-III OS=Homo sapiens OX=9606 GN=EIF4A3 PE=1 SV=4	EIF4A3	0.0901253	0.441214	4.95386	5.04399
P27635	60S ribosomal protein L10 OS=Homo sapiens OX=9606 GN=RPL10 PE=1 SV=4	LOC100768740; LOC101344695; LOC105294701; LOC112632580; Rpl10; RPL10	0.0896576	0.805931	4.18928	4.27894
Q92547	DNA topoisomerase 2-binding protein 1 OS=Homo sapiens OX=9606 GN=TOPBP1 PE=1 SV=3	TOPBP1	0.0869486	0.178393	-2.45848	-2.37153
Q9P2K8	eIF-2-alpha kinase GCN2 OS=Homo sapiens OX=9606 GN=EIF2AK4 PE=1 SV=3	EIF2AK4	0.0865568	0.589199	-1.4227	-1.33614
Q9Y2X9	Zinc finger protein 281 OS=Homo sapiens OX=9606 GN=ZNF281 PE=1 SV=1	ZNF281	0.0864341	0.983908	-5.77594	-5.6895
Q15782	Chitinase-3-like protein 2 OS=Homo sapiens OX=9606 GN=CHI3L2 PE=1 SV=1	CHI3L2	0.0860464	0.734903	-5.71182	-5.62578
Q12962	Transcription initiation factor TFIID subunit 10 OS=Homo sapiens OX=9606 GN=TAF10 PE=1 SV=1	TAF10	0.0859917	1.90844	-5.7028	-5.6168
Q9Y5X3	Sorting nexin-5 OS=Homo sapiens OX=9606 GN=SNX5 PE=1 SV=1	SNX5	0.0858865	0.352395	0.407209	0.493095
Q96DP5	Methionyl-tRNA formyltransferase, mitochondrial OS=Homo sapiens OX=9606 GN=MTFMT PE=2 SV=2	MTFMT	0.0854294	1.86248	-5.73351	-5.64808
O75691	Small subunit processome component 20 homolog OS=Homo sapiens OX=9606 GN=UTP20 PE=1 SV=3	UTP20	0.0851849	0.736183	-0.169882	-0.0846973
Q3YEC7	Rab-like protein 6 OS=Homo sapiens OX=9606 GN=RABL6 PE=1 SV=2	RABL6	0.0850351	0.724907	-0.240144	-0.155109
Q96P70	Importin-9 OS=Homo sapiens OX=9606 GN=IPO9 PE=1 SV=3	IPO9	0.0844942	0.103899	-0.917944	-0.833449
O75385	Serine/threonine-protein kinase ULK1 OS=Homo sapiens OX=9606 GN=ULK1 PE=1 SV=2	ULK1	0.0834993	0.990716	-5.81924	-5.73574
O60884	DnaJ homolog subfamily A member 2 OS=Homo sapiens OX=9606 GN=DNAJA2 PE=1 SV=1	DNAJA2	0.0834198	3.6177	2.88857	2.97199
O60271	C-Jun-amino-terminal kinase-interacting protein 4 OS=Homo sapiens OX=9606 GN=SPAG9 PE=1 SV=4	SPAG9	0.0830835	0.427215	-2.31373	-2.23064
P04150	Glucocorticoid receptor OS=Homo sapiens OX=9606 GN=NR3C1 PE=1 SV=1	NR3C1	0.0820216	2.08434	-5.7257	-5.64368
P57764	Gasdermin-D OS=Homo sapiens OX=9606 GN=GSDMD PE=1 SV=1	GSDMD	0.0819121	0.666101	0.394201	0.476113
Q96GN5	Cell division cycle-associated 7-like protein OS=Homo sapiens OX=9606 GN=CDCA7L PE=1 SV=2	CDCA7L	0.0817353	1.67767	-5.81542	-5.73369
Q96GC9	Vacuole membrane protein 1 OS=Homo sapiens OX=9606 GN=VMP1 PE=1 SV=1	VMP1	0.0816496	1.03837	2.22112	2.30277
Q96PE2	Rho guanine nucleotide exchange factor 17 OS=Homo sapiens OX=9606 GN=ARHGEF17 PE=1 SV=1	ARHGEF17	0.08156	1.82527	-5.76363	-5.68207
Q9Y2X7	ARF GTPase-activating protein GIT1 OS=Homo sapiens OX=9606 GN=GIT1 PE=1 SV=2	GIT1	0.081475	0.355408	-0.199248	-0.117773
Q66K74	Microtubule-associated protein 1S OS=Homo sapiens OX=9606 GN=MAP1S PE=1 SV=2	MAP1S	0.0810941	0.341749	-1.09473	-1.01364
Q9H3R0	Lysine-specific demethylase 4C OS=Homo sapiens OX=9606 GN=KDM4C PE=1 SV=2	KDM4C	0.08056	0.53952	-5.81211	-5.73155
P19838	Nuclear factor NF-kappa-B p105 subunit OS=Homo sapiens OX=9606 GN=NFKB1 PE=1 SV=2	NFKB1	0.0801713	0.521649	0.567153	0.647324
Q5VZE5	N-alpha-acetyltransferase 35, NatC auxiliary subunit OS=Homo sapiens OX=9606 GN=NAA35 PE=1 SV=1	NAA35	0.0801083	0.0396898	-4.13071	-4.0506
Q96A57	Transmembrane protein 230 OS=Homo sapiens OX=9606 GN=TMEM230 PE=1 SV=1	TMEM230	0.0795698	1.12628	-5.79729	-5.71772
Q9UKF6	Cleavage and polyadenylation specificity factor subunit 3 OS=Homo sapiens OX=9606 GN=CPSF3 PE=1 SV=1	CPSF3	0.0794448	0.545846	0.291664	0.371109
Q9Y4H4	G-protein-signaling modulator 3 OS=Homo sapiens OX=9606 GN=GPSM3 PE=1 SV=1	GPSM3	0.0792994	0.111713	-1.7308	-1.6515
Q9H871	E3 ubiquitin-protein transferase RMND5A OS=Homo sapiens OX=9606 GN=RMND5A PE=1 SV=1	RMND5A	0.0792861	0.038206	-1.1859	-1.10662
P53365	Arfaptin-2 OS=Homo sapiens OX=9606 GN=ARFIP2 PE=1 SV=1	ARFIP2	0.0790497	1.41377	-5.7774	-5.69835
Q7L5A8	Fatty acid 2-hydroxylase OS=Homo sapiens OX=9606 GN=FA2H PE=1 SV=1	FA2H	0.0784415	1.50844	-5.72673	-5.64829
Q6FI13	Histone H2A type 2-A OS=Homo sapiens OX=9606 GN=H2AC18 PE=1 SV=3	H2AC18; H2AC19	0.0781108	0.803135	8.78288	8.86099
Q16836	Hydroxyacyl-coenzyme A dehydrogenase, mitochondrial OS=Homo sapiens OX=9606 GN=HADH PE=1 SV=3	HADH	0.0778618	0.702413	4.06563	4.14349
Q92759	General transcription factor IIH subunit 4 OS=Homo sapiens OX=9606 GN=GTF2H4 PE=1 SV=1	GTF2H4	0.0770858	0.229092	-1.95639	-1.87931
Q9Y3E2	BolA-like protein 1 OS=Homo sapiens OX=9606 GN=BOLA1 PE=1 SV=1	BOLA1	0.0765724	1.50766	-5.73032	-5.65375
Q99536	Synaptic vesicle membrane protein VAT-1 homolog OS=Homo sapiens OX=9606 GN=VAT1 PE=1 SV=2	VAT1	0.0756707	0.235372	4.91136	4.98703
Q13310	Polyadenylate-binding protein 4 OS=Homo sapiens OX=9606 GN=PABPC4 PE=1 SV=1	PABPC4	0.0751662	1.33845	2.14875	2.22392
P11172	Uridine 5'-monophosphate synthase OS=Homo sapiens OX=9606 GN=UMPS PE=1 SV=1	UMPS	0.0746315	1.13778	1.45914	1.53377
Q9BQE3	Tubulin alpha-1C chain OS=Homo sapiens OX=9606 GN=TUBA1C PE=1 SV=1	TUBA1C	0.0738984	0.280026	5.13774	5.21164
Q8N108	Mesoderm induction early response protein 1 OS=Homo sapiens OX=9606 GN=MIER1 PE=1 SV=2	MIER1	0.0733418	0.786915	-5.69905	-5.62571
O75787	Renin receptor OS=Homo sapiens OX=9606 GN=ATP6AP2 PE=1 SV=2	ATP6AP2	0.0732667	0.461368	-0.677273	-0.604006
Q08AM6	Protein VAC14 homolog OS=Homo sapiens OX=9606 GN=VAC14 PE=1 SV=1	VAC14	0.0725929	0.212827	-1.3463	-1.27371
Q9Y2S2	Lambda-crystallin homolog OS=Homo sapiens OX=9606 GN=CRYL1 PE=1 SV=3	CRYL1	0.0724883	0.0226905	-3.42639	-3.3539
Q9BXJ9	N-alpha-acetyltransferase 15, NatA auxiliary subunit OS=Homo sapiens OX=9606 GN=NAA15 PE=1 SV=1	NAA15	0.0715716	0.788892	2.30909	2.38067
Q9NRY4	Rho GTPase-activating protein 35 OS=Homo sapiens OX=9606 GN=ARHGAP35 PE=1 SV=3	ARHGAP35	0.0710928	0.564917	-5.68332	-5.61223
P08727	Keratin, type I cytoskeletal 19 OS=Homo sapiens OX=9606 GN=KRT19 PE=1 SV=4	KRT19	0.0705757	0.905079	-5.74173	-5.67116
O75340	Programmed cell death protein 6 OS=Homo sapiens OX=9606 GN=PDCD6 PE=1 SV=1	PDCD6	0.0705141	0.464987	1.64291	1.71342
Q12800	Alpha-globin transcription factor CP2 OS=Homo sapiens OX=9606 GN=TFCP2 PE=1 SV=2	TFCP2	0.0703028	2.22224	-5.79984	-5.72953
Q9UKZ1	CCR4-NOT transcription complex subunit 11 OS=Homo sapiens OX=9606 GN=CNOT11 PE=1 SV=1	CNOT11	0.0700818	0.263581	-1.16193	-1.09185
Q76FK4	Nucleolar protein 8 OS=Homo sapiens OX=9606 GN=NOL8 PE=1 SV=1	NOL8	0.0699092	2.08725	-5.79629	-5.72638
O43169	Cytochrome b5 type B OS=Homo sapiens OX=9606 GN=CYB5B PE=1 SV=3	CYB5B	0.0698893	0.396615	2.34362	2.41351
Q96PY6	Serine/threonine-protein kinase Nek1 OS=Homo sapiens OX=9606 GN=NEK1 PE=1 SV=2	NEK1	0.0692304	2.08752	-5.77597	-5.70674
Q3SXY8	ADP-ribosylation factor-like protein 13B OS=Homo sapiens OX=9606 GN=ARL13B PE=1 SV=1	ARL13B	0.0687174	0.706841	-5.72727	-5.65855
O43172	U4/U6 small nuclear ribonucleoprotein Prp4 OS=Homo sapiens OX=9606 GN=PRPF4 PE=1 SV=2	PRPF4	0.0683525	0.513742	1.96757	2.03592
O00622	CCN family member 1 OS=Homo sapiens OX=9606 GN=CCN1 PE=1 SV=1	CCN1	0.0682781	0.895433	-5.67852	-5.61024
Q68BL7	Olfactomedin-like protein 2A OS=Homo sapiens OX=9606 GN=OLFML2A PE=2 SV=1	OLFML2A	0.0682401	0.502768	0.146035	0.214275
Q9NVT9	Armadillo repeat-containing protein 1 OS=Homo sapiens OX=9606 GN=ARMC1 PE=1 SV=1	ARMC1	0.0680819	0.167842	0.542717	0.610799
Q8TAD7	Overexpressed in colon carcinoma 1 protein OS=Homo sapiens OX=9606 GN=OCC1 PE=1 SV=2	OCC1	0.0674024	0.771038	-5.79336	-5.72595
Q6UXH1	Protein disulfide isomerase CRELD2 OS=Homo sapiens OX=9606 GN=CRELD2 PE=1 SV=1	CRELD2	0.0671738	1.62349	-5.68813	-5.62096
P84095	Rho-related GTP-binding protein RhoG OS=Homo sapiens OX=9606 GN=RHOG PE=1 SV=1	RHOG	0.067041	1.02059	2.94278	3.00982
Q14254	Flotillin-2 OS=Homo sapiens OX=9606 GN=FLOT2 PE=1 SV=2	FLOT2	0.0665475	0.736328	0.0346534	0.101201
P83436	Conserved oligomeric Golgi complex subunit 7 OS=Homo sapiens OX=9606 GN=COG7 PE=1 SV=1	COG7	0.066072	0.916673	-5.68963	-5.62356
Q8N612	FHF complex subunit HOOK interacting protein 1B OS=Homo sapiens OX=9606 GN=FHIP1B PE=1 SV=3	FHIP1B	0.065963	0.13976	-1.09093	-1.02497
Q8NBZ0	INO80 complex subunit E OS=Homo sapiens OX=9606 GN=INO80E PE=1 SV=1	INO80E	0.0644918	1.09451	-5.73943	-5.67494
Q96EE3	Nucleoporin SEH1 OS=Homo sapiens OX=9606 GN=SEH1L PE=1 SV=3	SEH1L	0.0644865	0.246698	0.902072	0.966558
Q16204	Coiled-coil domain-containing protein 6 OS=Homo sapiens OX=9606 GN=CCDC6 PE=1 SV=2	CCDC6	0.0644102	0.404234	-0.853324	-0.788913
Q96D53	Atypical kinase COQ8B, mitochondrial OS=Homo sapiens OX=9606 GN=COQ8B PE=1 SV=2	COQ8B	0.0632983	1.07827	-5.72021	-5.65691
Q9UG63	ATP-binding cassette sub-family F member 2 OS=Homo sapiens OX=9606 GN=ABCF2 PE=1 SV=2	ABCF2	0.0632839	0.959299	0.960389	1.02367
O15357	Phosphatidylinositol 3,4,5-trisphosphate 5-phosphatase 2 OS=Homo sapiens OX=9606 GN=INPPL1 PE=1 SV=2	INPPL1	0.0632028	1.82848	-5.67965	-5.61645
O15269	Serine palmitoyltransferase 1 OS=Homo sapiens OX=9606 GN=SPTLC1 PE=1 SV=1	SPTLC1	0.0626776	0.253694	1.65961	1.72228
Q07002	Cyclin-dependent kinase 18 OS=Homo sapiens OX=9606 GN=CDK18 PE=1 SV=4	CDK18	0.0623936	0.716406	-5.7827	-5.7203
P14550	Aldo-keto reductase family 1 member A1 OS=Homo sapiens OX=9606 GN=AKR1A1 PE=1 SV=3	AKR1A1	0.0619159	0.421041	1.69945	1.76136
Q13206	Probable ATP-dependent RNA helicase DDX10 OS=Homo sapiens OX=9606 GN=DDX10 PE=1 SV=2	DDX10	0.0614061	0.362399	0.0900566	0.151463
P45985	Dual specificity mitogen-activated protein kinase kinase 4 OS=Homo sapiens OX=9606 GN=MAP2K4 PE=1 SV=1	MAP2K4	0.0613296	0.0858791	-1.12083	-1.05951
Q99460	26S proteasome non-ATPase regulatory subunit 1 OS=Homo sapiens OX=9606 GN=PSMD1 PE=1 SV=2	PSMD1	0.0605272	0.294366	2.11761	2.17813
Q96RL1	BRCA1-A complex subunit RAP80 OS=Homo sapiens OX=9606 GN=UIMC1 PE=1 SV=2	UIMC1	0.059793	0.658494	-5.74205	-5.68226
Q9NZ01	Very-long-chain enoyl-CoA reductase OS=Homo sapiens OX=9606 GN=TECR PE=1 SV=1	TECR	0.0596316	0.318367	2.46138	2.52102
Q96GQ7	Probable ATP-dependent RNA helicase DDX27 OS=Homo sapiens OX=9606 GN=DDX27 PE=1 SV=2	DDX27	0.059504	0.261346	-0.0128963	0.0466077
Q6DD88	Atlastin-3 OS=Homo sapiens OX=9606 GN=ATL3 PE=1 SV=1	ATL3	0.0594089	0.416032	1.60875	1.66816
Q9H6U8	Alpha-1,2-mannosyltransferase ALG9 OS=Homo sapiens OX=9606 GN=ALG9 PE=1 SV=2	ALG9	0.0564292	0.135802	-1.78445	-1.72803
P11678	Eosinophil peroxidase OS=Homo sapiens OX=9606 GN=EPX PE=1 SV=2	EPX	0.0561969	0.635585	-5.7766	-5.72041
Q9BY32	Inosine triphosphate pyrophosphatase OS=Homo sapiens OX=9606 GN=ITPA PE=1 SV=2	ITPA	0.0551081	0.727174	1.03263	1.08773
Q9NYR9	NF-kappa-B inhibitor-interacting Ras-like protein 2 OS=Homo sapiens OX=9606 GN=NKIRAS2 PE=1 SV=1	NKIRAS2	0.0544174	0.184632	-1.16811	-1.1137
Q8IV76	Circadian clock protein PASD1 OS=Homo sapiens OX=9606 GN=PASD1 PE=1 SV=1	PASD1	0.0542647	0.56901	-5.80079	-5.74652
P78332	RNA-binding protein 6 OS=Homo sapiens OX=9606 GN=RBM6 PE=1 SV=5	RBM6	0.0540221	0.386148	-0.649917	-0.595895
Q9NZJ6	Ubiquinone biosynthesis O-methyltransferase, mitochondrial OS=Homo sapiens OX=9606 GN=COQ3 PE=1 SV=3	COQ3	0.0536501	0.787695	-5.67549	-5.62184
A0JLT2	Mediator of RNA polymerase II transcription subunit 19 OS=Homo sapiens OX=9606 GN=MED19 PE=1 SV=2	MED19	0.0535421	0.484638	1.10757	1.16112
P41252	Isoleucine--tRNA ligase, cytoplasmic OS=Homo sapiens OX=9606 GN=IARS1 PE=1 SV=2	IARS1	0.0529285	0.510825	2.18217	2.23509
Q5T5C0	Syntaxin-binding protein 5 OS=Homo sapiens OX=9606 GN=STXBP5 PE=1 SV=1	STXBP5	0.0527152	1.28453	-5.76874	-5.71603
Q15878	Voltage-dependent R-type calcium channel subunit alpha-1E OS=Homo sapiens OX=9606 GN=CACNA1E PE=1 SV=3	CACNA1E	0.0525394	0.540377	-5.73585	-5.68331
P20742	Pregnancy zone protein OS=Homo sapiens OX=9606 GN=PZP PE=1 SV=4	PZP	0.0519018	0.939803	-5.75428	-5.70238
Q92925	SWI/SNF-related matrix-associated actin-dependent regulator of chromatin subfamily D member 2 OS=Homo sapiens OX=9606 GN=SMARCD2 PE=1 SV=3	SMARCD2	0.0516518	0.665644	0.762434	0.814085
O95249	Golgi SNAP receptor complex member 1 OS=Homo sapiens OX=9606 GN=GOSR1 PE=1 SV=1	GOSR1	0.0506256	0.139945	-1.7767	-1.72608
Q99755	Phosphatidylinositol 4-phosphate 5-kinase type-1 alpha OS=Homo sapiens OX=9606 GN=PIP5K1A PE=1 SV=1	PIP5K1A	0.0502206	0.0608874	-5.06348	-5.01326
O95479	GDH/6PGL endoplasmic bifunctional protein OS=Homo sapiens OX=9606 GN=H6PD PE=1 SV=2	H6PD	0.0498735	0.190478	-0.290726	-0.240853
Q4G112	Heat shock factor protein 5 OS=Homo sapiens OX=9606 GN=HSF5 PE=2 SV=2		0.0497265	1.69516	-5.7631	-5.71337
P28331	NADH-ubiquinone oxidoreductase 75 kDa subunit, mitochondrial OS=Homo sapiens OX=9606 GN=NDUFS1 PE=1 SV=3	NDUFS1	0.0491636	1.31447	2.15108	2.20024
O95210	Starch-binding domain-containing protein 1 OS=Homo sapiens OX=9606 GN=STBD1 PE=1 SV=1	STBD1	0.0490396	1.28553	-5.74639	-5.69735
Q96BY9	Store-operated calcium entry-associated regulatory factor OS=Homo sapiens OX=9606 GN=SARAF PE=1 SV=1	SARAF	0.0489685	1.67427	-5.64096	-5.592
Q8NA72	Centrosomal protein POC5 OS=Homo sapiens OX=9606 GN=POC5 PE=1 SV=2	POC5	0.0489578	0.355421	-5.70594	-5.65698
Q8NFI3	Cytosolic endo-beta-N-acetylglucosaminidase OS=Homo sapiens OX=9606 GN=ENGASE PE=1 SV=1	ENGASE	0.0485412	0.419867	-5.71447	-5.66593
P07205	Phosphoglycerate kinase 2 OS=Homo sapiens OX=9606 GN=PGK2 PE=1 SV=3	PGK2	0.0482887	0.542871	-5.74097	-5.69268
P07918	DNA polymerase catalytic subunit OS=Human herpesvirus 2 (strain 186) OX=10312 GN=UL30 PE=3 SV=1		0.0477007	0.69942	-5.80951	-5.76181
Q86U70	LIM domain-binding protein 1 OS=Homo sapiens OX=9606 GN=LDB1 PE=1 SV=2	LDB1	0.0473523	0.095702	0.211169	0.258521
Q9H553	Alpha-1,3/1,6-mannosyltransferase ALG2 OS=Homo sapiens OX=9606 GN=ALG2 PE=1 SV=1	ALG2	0.0470904	0.0831262	-2.5825	-2.53541
Q6ZRI0	Otogelin OS=Homo sapiens OX=9606 GN=OTOG PE=2 SV=3	OTOG	0.0464677	1.0422	-5.70341	-5.65694
Q8WVM8	Sec1 family domain-containing protein 1 OS=Homo sapiens OX=9606 GN=SCFD1 PE=1 SV=4	SCFD1	0.0462073	0.459794	-0.172665	-0.126458
Q9BXK1	Krueppel-like factor 16 OS=Homo sapiens OX=9606 GN=KLF16 PE=1 SV=1	KLF16	0.046082	1.14661	-5.7237	-5.67762
Q96RT1	Erbin OS=Homo sapiens OX=9606 GN=ERBIN PE=1 SV=2	ERBIN	0.0456104	0.414406	-5.76557	-5.71996
O60393	Homeobox protein NOBOX OS=Homo sapiens OX=9606 GN=NOBOX PE=1 SV=4	NOBOX	0.0454215	0.691801	-5.79761	-5.75219
Q9ULK4	Mediator of RNA polymerase II transcription subunit 23 OS=Homo sapiens OX=9606 GN=MED23 PE=1 SV=2	MED23	0.0453624	1.21104	-1.25736	-1.212
Q9BV68	E3 ubiquitin-protein ligase RNF126 OS=Homo sapiens OX=9606 GN=RNF126 PE=1 SV=2	RNF126	0.0446839	0.144495	1.3472	1.39188
Q6PI47	BTB/POZ domain-containing protein KCTD18 OS=Homo sapiens OX=9606 GN=KCTD18 PE=2 SV=2	KCTD18	0.0443639	0.623599	-5.71451	-5.67015
Q9Y228	TRAF3-interacting JNK-activating modulator OS=Homo sapiens OX=9606 GN=TRAF3IP3 PE=1 SV=2	TRAF3IP3	0.0439086	0.482153	-5.74475	-5.70085
P50213	Isocitrate dehydrogenase [NAD] subunit alpha, mitochondrial OS=Homo sapiens OX=9606 GN=IDH3A PE=1 SV=1	IDH3A	0.0434225	0.490503	2.24499	2.28842
P30622	CAP-Gly domain-containing linker protein 1 OS=Homo sapiens OX=9606 GN=CLIP1 PE=1 SV=2	CLIP1	0.0431469	1.40826	1.07216	1.1153
Q8TES7	Fas-binding factor 1 OS=Homo sapiens OX=9606 GN=FBF1 PE=1 SV=2	FBF1	0.0426422	0.356938	-5.71344	-5.67079
Q7Z7K6	Centromere protein V OS=Homo sapiens OX=9606 GN=CENPV PE=1 SV=1	CENPV	0.04243	0.395541	2.20411	2.24654
P67936	Tropomyosin alpha-4 chain OS=Homo sapiens OX=9606 GN=TPM4 PE=1 SV=3	TPM4	0.0420053	0.257602	1.47758	1.51958
Q9Y4F1	FERM, ARHGEF and pleckstrin domain-containing protein 1 OS=Homo sapiens OX=9606 GN=FARP1 PE=1 SV=1	FARP1	0.0417436	0.351519	-5.69506	-5.65332
Q9Y5N5	Methyltransferase N6AMT1 OS=Homo sapiens OX=9606 GN=N6AMT1 PE=1 SV=4	N6AMT1	0.0408245	0.735609	-5.75647	-5.71565
Q8NDW8	Tetratricopeptide repeat protein 21A OS=Homo sapiens OX=9606 GN=TTC21A PE=1 SV=3	TTC21A	0.0392615	1.13809	-5.6998	-5.66054
P40425	Pre-B-cell leukemia transcription factor 2 OS=Homo sapiens OX=9606 GN=PBX2 PE=1 SV=2	PBX2	0.0388359	0.497263	-5.75116	-5.71232
O60725	Protein-S-isoprenylcysteine O-methyltransferase OS=Homo sapiens OX=9606 GN=ICMT PE=1 SV=1	ICMT	0.0382198	0.0324929	-1.09288	-1.05466
Q6P1X6	UPF0598 protein C8orf82 OS=Homo sapiens OX=9606 GN=C8orf82 PE=1 SV=2	C8orf82	0.0381746	0.0520722	-0.976448	-0.938273
Q8WUA4	General transcription factor 3C polypeptide 2 OS=Homo sapiens OX=9606 GN=GTF3C2 PE=1 SV=2	GTF3C2	0.0373528	0.599548	-1.04544	-1.00808
Q7L7L0	Histone H2A type 3 OS=Homo sapiens OX=9606 GN=H2AW PE=1 SV=3	H2AC25	0.0371301	0.124069	3.9578	3.99493
Q8NCN5	Pyruvate dehydrogenase phosphatase regulatory subunit, mitochondrial OS=Homo sapiens OX=9606 GN=PDPR PE=1 SV=2	PDPR	0.036951	0.98898	-0.946676	-0.909725
Q96PU5	E3 ubiquitin-protein ligase NEDD4-like OS=Homo sapiens OX=9606 GN=NEDD4L PE=1 SV=2	NEDD4L	0.0365037	3.14313	-5.74264	-5.70613
Q96CD2	Phosphopantothenoylcysteine decarboxylase OS=Homo sapiens OX=9606 GN=PPCDC PE=1 SV=2	PPCDC	0.0362488	0.479477	-5.70593	-5.66968
P53814	Smoothelin OS=Homo sapiens OX=9606 GN=SMTN PE=1 SV=7	SMTN	0.0361461	0.418982	-5.73613	-5.69998
P13929	Beta-enolase OS=Homo sapiens OX=9606 GN=ENO3 PE=1 SV=5	ENO3	0.0359151	0.628088	1.26623	1.30214
Q32MZ4	Leucine-rich repeat flightless-interacting protein 1 OS=Homo sapiens OX=9606 GN=LRRFIP1 PE=1 SV=2	LRRFIP1	0.0353766	1.20216	7.14337	7.17875
O94973	AP-2 complex subunit alpha-2 OS=Homo sapiens OX=9606 GN=AP2A2 PE=1 SV=2	AP2A2	0.0353502	0.0432968	0.262507	0.297857
Q5VYJ5	MAM and LDL-receptor class A domain-containing protein 1 OS=Homo sapiens OX=9606 GN=MALRD1 PE=1 SV=4	MALRD1	0.0353317	0.432326	-5.64907	-5.61374
O00299	Chloride intracellular channel protein 1 OS=Homo sapiens OX=9606 GN=CLIC1 PE=1 SV=4	CLIC1	0.0348525	0.277719	4.34948	4.38433
Q5SSJ5	Heterochromatin protein 1-binding protein 3 OS=Homo sapiens OX=9606 GN=HP1BP3 PE=1 SV=1	HP1BP3	0.0343992	0.299144	2.73992	2.77432
O14950	Myosin regulatory light chain 12B OS=Homo sapiens OX=9606 GN=MYL12B PE=1 SV=2	MYL12B	0.0335469	0.108578	1.73661	1.77016
P04035	3-hydroxy-3-methylglutaryl-coenzyme A reductase OS=Homo sapiens OX=9606 GN=HMGCR PE=1 SV=1	HMGCR	0.0334595	0.365529	-5.70868	-5.67522
Q5JU67	Cilia- and flagella-associated protein 157 OS=Homo sapiens OX=9606 GN=CFAP157 PE=2 SV=1	CFAP157	0.0333112	0.317878	-5.7615	-5.72818
P25325	3-mercaptopyruvate sulfurtransferase OS=Homo sapiens OX=9606 GN=MPST PE=1 SV=3	MPST	0.0327719	0.183815	0.662342	0.695113
Q5JRM2	Uncharacterized protein CXorf66 OS=Homo sapiens OX=9606 GN=CXorf66 PE=1 SV=1	CXorf66	0.0326584	0.219055	-5.67302	-5.64036
Q9BSV6	tRNA-splicing endonuclease subunit Sen34 OS=Homo sapiens OX=9606 GN=TSEN34 PE=1 SV=1	TSEN34	0.0325166	0.127007	0.711787	0.744304
Q9P2R7	Succinate--CoA ligase [ADP-forming] subunit beta, mitochondrial OS=Homo sapiens OX=9606 GN=SUCLA2 PE=1 SV=3	SUCLA2	0.032123	0.231501	0.744019	0.776142
P37059	17-beta-hydroxysteroid dehydrogenase type 2 OS=Homo sapiens OX=9606 GN=HSD17B2 PE=1 SV=1	HSD17B2	0.0321139	0.754072	-5.79946	-5.76734
Q96AB6	Protein N-terminal asparagine amidohydrolase OS=Homo sapiens OX=9606 GN=NTAN1 PE=1 SV=3	NTAN1	0.0318979	0.219342	-0.35297	-0.321072
Q8WXG6	MAP kinase-activating death domain protein OS=Homo sapiens OX=9606 GN=MADD PE=1 SV=2	MADD	0.0307873	0.252166	-5.70736	-5.67657
Q9NRG7	Epimerase family protein SDR39U1 OS=Homo sapiens OX=9606 GN=SDR39U1 PE=1 SV=3	SDR39U1	0.0306397	0.36281	-5.74464	-5.714
Q96BN8	Ubiquitin thioesterase otulin OS=Homo sapiens OX=9606 GN=OTULIN PE=1 SV=3	OTULIN	0.0302905	0.218639	-5.76667	-5.73638
Q96Q91	Anion exchange protein 4 OS=Homo sapiens OX=9606 GN=SLC4A9 PE=2 SV=2	SLC4A9	0.029621	0.852968	-5.78483	-5.75521
Q9P032	NADH dehydrogenase [ubiquinone] 1 alpha subcomplex assembly factor 4 OS=Homo sapiens OX=9606 GN=NDUFAF4 PE=1 SV=1	NDUFAF4	0.0294394	0.287617	-1.60958	-1.58014
Q15858	Sodium channel protein type 9 subunit alpha OS=Homo sapiens OX=9606 GN=SCN9A PE=1 SV=3	SCN9A	0.0284687	0.274084	-5.73616	-5.70769
P62937	Peptidyl-prolyl cis-trans isomerase A OS=Homo sapiens OX=9606 GN=PPIA PE=1 SV=2	PPIA	0.0284086	0.112765	7.33494	7.36335
Q5QP82	DDB1- and CUL4-associated factor 10 OS=Homo sapiens OX=9606 GN=DCAF10 PE=1 SV=1	DCAF10	0.027915	0.662434	-5.75079	-5.72287
Q86X76	Deaminated glutathione amidase OS=Homo sapiens OX=9606 GN=NIT1 PE=1 SV=2	NIT1	0.0278887	0.153123	-0.325144	-0.297255
Q86Y91	Kinesin-like protein KIF18B OS=Homo sapiens OX=9606 GN=KIF18B PE=1 SV=4	KIF18B	0.0277895	0.614791	-5.7611	-5.73331
O00221	NF-kappa-B inhibitor epsilon OS=Homo sapiens OX=9606 GN=NFKBIE PE=1 SV=3	NFKBIE	0.027354	0.57062	-5.7516	-5.72424
P62987	Ubiquitin-60S ribosomal protein L40 OS=Homo sapiens OX=9606 GN=UBA52 PE=1 SV=2	UBA52	0.027043	1.79779	-5.63203	-5.60499
P20248	Cyclin-A2 OS=Homo sapiens OX=9606 GN=CCNA2 PE=1 SV=2	CCNA2	0.0270226	0.125705	-3.88315	-3.85612
P21266	Glutathione S-transferase Mu 3 OS=Homo sapiens OX=9606 GN=GSTM3 PE=1 SV=3	GSTM3	0.026858	0.13795	0.482241	0.509099
O14908	PDZ domain-containing protein GIPC1 OS=Homo sapiens OX=9606 GN=GIPC1 PE=1 SV=2	GIPC1	0.0267707	0.0412515	-0.952546	-0.925775
Q9UKI8	Serine/threonine-protein kinase tousled-like 1 OS=Homo sapiens OX=9606 GN=TLK1 PE=1 SV=2	TLK1	0.0262838	0.396465	-5.66634	-5.64005
Q8IWR0	Zinc finger CCCH domain-containing protein 7A OS=Homo sapiens OX=9606 GN=ZC3H7A PE=1 SV=1	ZC3H7A	0.0259472	1.33304	-5.81548	-5.78954
Q9HC36	rRNA methyltransferase 3, mitochondrial OS=Homo sapiens OX=9606 GN=MRM3 PE=1 SV=2	MRM3	0.0259389	0.284813	-5.78305	-5.75711
P49917	DNA ligase 4 OS=Homo sapiens OX=9606 GN=LIG4 PE=1 SV=2	LIG4	0.0247863	0.0381234	-1.57619	-1.55141
Q9NXE8	Pre-mRNA-splicing factor CWC25 homolog OS=Homo sapiens OX=9606 GN=CWC25 PE=1 SV=1	CWC25	0.0246807	0.469567	-5.71589	-5.69121
O75348	V-type proton ATPase subunit G 1 OS=Homo sapiens OX=9606 GN=ATP6V1G1 PE=1 SV=3	ATP6V1G1	0.024404	0.204599	-5.80281	-5.77841
Q9C0K3	Actin-related protein 3C OS=Homo sapiens OX=9606 GN=ACTR3C PE=2 SV=1	ACTR3C	0.0243759	0.291248	-5.77632	-5.75194
O14657	Torsin-1B OS=Homo sapiens OX=9606 GN=TOR1B PE=1 SV=2	TOR1B	0.0242746	0.350037	-5.73195	-5.70768
Q9GZN1	Actin-related protein 6 OS=Homo sapiens OX=9606 GN=ACTR6 PE=1 SV=1	ACTR6	0.0242031	0.198273	-5.73258	-5.70838
Q3ZCM7	Tubulin beta-8 chain OS=Homo sapiens OX=9606 GN=TUBB8 PE=1 SV=2	TUBB8	0.0238	0.543055	-5.79619	-5.77239
O14893	Gem-associated protein 2 OS=Homo sapiens OX=9606 GN=GEMIN2 PE=1 SV=1	GEMIN2	0.0235033	0.264154	-5.75366	-5.73015
Q96F24	Nuclear receptor-binding factor 2 OS=Homo sapiens OX=9606 GN=NRBF2 PE=1 SV=1	NRBF2	0.0231806	0.244944	-5.72768	-5.7045
O95067	G2/mitotic-specific cyclin-B2 OS=Homo sapiens OX=9606 GN=CCNB2 PE=1 SV=1	CCNB2	0.0221253	0.203454	-5.75571	-5.73359
Q6PD62	RNA polymerase-associated protein CTR9 homolog OS=Homo sapiens OX=9606 GN=CTR9 PE=1 SV=1	CTR9	0.0219764	0.200148	2.33675	2.35873
Q15005	Signal peptidase complex subunit 2 OS=Homo sapiens OX=9606 GN=SPCS2 PE=1 SV=3	SPCS2	0.0216344	0.0477755	0.477826	0.49946
Q9H3R5	Centromere protein H OS=Homo sapiens OX=9606 GN=CENPH PE=1 SV=1	CENPH	0.0208466	0.35318	-5.74993	-5.72909
Q9NXH9	tRNA (guanine(26)-N(2))-dimethyltransferase OS=Homo sapiens OX=9606 GN=TRMT1 PE=1 SV=1	TRMT1	0.0203028	0.0812227	-2.84979	-2.82948
Q9UHF1	Epidermal growth factor-like protein 7 OS=Homo sapiens OX=9606 GN=EGFL7 PE=1 SV=3	EGFL7	0.0202266	0.205135	-5.81023	-5.79
Q6P9H5	GTPase IMAP family member 6 OS=Homo sapiens OX=9606 GN=GIMAP6 PE=2 SV=1	GIMAP6	0.0200382	0.0244792	-2.40066	-2.38062
Q92562	Polyphosphoinositide phosphatase OS=Homo sapiens OX=9606 GN=FIG4 PE=1 SV=1	FIG4	0.0199743	0.268588	-5.7078	-5.68783
Q5JS54	Proteasome assembly chaperone 4 OS=Homo sapiens OX=9606 GN=PSMG4 PE=1 SV=2	PSMG4	0.0194579	0.0302426	-3.87923	-3.85977
Q6P087	Mitochondrial mRNA pseudouridine synthase RPUSD3 OS=Homo sapiens OX=9606 GN=RPUSD3 PE=1 SV=3	RPUSD3	0.0193382	0.264917	-5.69588	-5.67654
P48382	DNA-binding protein RFX5 OS=Homo sapiens OX=9606 GN=RFX5 PE=1 SV=1	RFX5	0.0189434	0.382366	-5.63055	-5.61161
Q96IW7	Vesicle-trafficking protein SEC22a OS=Homo sapiens OX=9606 GN=SEC22A PE=1 SV=1	SEC22A	0.0189169	0.164175	-5.67536	-5.65644
Q96CQ1	Solute carrier family 25 member 36 OS=Homo sapiens OX=9606 GN=SLC25A36 PE=1 SV=1	SLC25A36	0.0187304	0.223088	-5.71724	-5.69851
Q9NVV0	Trimeric intracellular cation channel type B OS=Homo sapiens OX=9606 GN=TMEM38B PE=1 SV=1	TMEM38B	0.0175895	0.280476	-5.75287	-5.73528
Q9UGK8	Secretion-regulating guanine nucleotide exchange factor OS=Homo sapiens OX=9606 GN=SERGEF PE=1 SV=2	SERGEF	0.0174569	0.159591	-5.71264	-5.69518
P49189	4-trimethylaminobutyraldehyde dehydrogenase OS=Homo sapiens OX=9606 GN=ALDH9A1 PE=1 SV=3	ALDH9A1	0.0173754	0.214945	1.70886	1.72623
A8MW95	Beclin-2 OS=Homo sapiens OX=9606 GN=BECN2 PE=1 SV=2	BECN2	0.0170056	0.211946	-5.78838	-5.77137
Q86Y37	CDK2-associated and cullin domain-containing protein 1 OS=Homo sapiens OX=9606 GN=CACUL1 PE=1 SV=1	CACUL1	0.0165304	0.154404	-5.71395	-5.69742
O14672	Disintegrin and metalloproteinase domain-containing protein 10 OS=Homo sapiens OX=9606 GN=ADAM10 PE=1 SV=1	ADAM10	0.0164233	0.0309904	-0.392667	-0.376244
P07942	Laminin subunit beta-1 OS=Homo sapiens OX=9606 GN=LAMB1 PE=1 SV=2	LAMB1	0.0162303	0.362307	-5.73487	-5.71864
Q12768	WASH complex subunit 5 OS=Homo sapiens OX=9606 GN=WASHC5 PE=1 SV=1	WASHC5	0.0159493	0.0582479	-1.0904	-1.07445
P35250	Replication factor C subunit 2 OS=Homo sapiens OX=9606 GN=RFC2 PE=1 SV=3	RFC2	0.0156274	0.113189	2.03709	2.05272
Q9NZC9	SWI/SNF-related matrix-associated actin-dependent regulator of chromatin subfamily A-like protein 1 OS=Homo sapiens OX=9606 GN=SMARCAL1 PE=1 SV=1	SMARCAL1	0.0152854	0.0250909	-1.65452	-1.63923
Q15084	Protein disulfide-isomerase A6 OS=Homo sapiens OX=9606 GN=PDIA6 PE=1 SV=1	PDIA6	0.0151921	0.144305	3.93862	3.95381
Q6NTF9	Rhomboid domain-containing protein 2 OS=Homo sapiens OX=9606 GN=RHBDD2 PE=1 SV=2	RHBDD2	0.0145375	0.297179	-5.73714	-5.7226
Q15742	NGFI-A-binding protein 2 OS=Homo sapiens OX=9606 GN=NAB2 PE=1 SV=1	NAB2	0.0143848	0.381178	-5.7425	-5.72811
Q9UBK8	Methionine synthase reductase OS=Homo sapiens OX=9606 GN=MTRR PE=1 SV=4	MTRR	0.0143018	0.0190959	-2.33765	-2.32335
P78356	Phosphatidylinositol 5-phosphate 4-kinase type-2 beta OS=Homo sapiens OX=9606 GN=PIP4K2B PE=1 SV=1	PIP4K2B	0.0142668	0.113168	-0.97892	-0.964653
Q7L5N7	Lysophosphatidylcholine acyltransferase 2 OS=Homo sapiens OX=9606 GN=LPCAT2 PE=1 SV=1	LPCAT2	0.0128649	0.175193	-5.73381	-5.72095
P27361	Mitogen-activated protein kinase 3 OS=Homo sapiens OX=9606 GN=MAPK3 PE=1 SV=4	MAPK3	0.0127011	0.047279	1.12078	1.13348
Q92625	Ankyrin repeat and SAM domain-containing protein 1A OS=Homo sapiens OX=9606 GN=ANKS1A PE=1 SV=4	ANKS1A	0.0123557	0.0621583	0.827735	0.840091
Q9UMX6	Guanylyl cyclase-activating protein 2 OS=Homo sapiens OX=9606 GN=GUCA1B PE=1 SV=4	GUCA1B	0.0123321	0.104939	-5.72592	-5.71359
O75351	Vacuolar protein sorting-associated protein 4B OS=Homo sapiens OX=9606 GN=VPS4B PE=1 SV=2	VPS4B	0.0120019	0.103511	1.37075	1.38275
Q8IV38	Ankyrin repeat and MYND domain-containing protein 2 OS=Homo sapiens OX=9606 GN=ANKMY2 PE=1 SV=1	ANKMY2	0.0115672	0.102722	-1.179	-1.16743
Q8WUQ7	Cactin OS=Homo sapiens OX=9606 GN=CACTIN PE=1 SV=3	CACTIN	0.0113942	0.0849592	-5.75756	-5.74617
Q9H7D7	WD repeat-containing protein 26 OS=Homo sapiens OX=9606 GN=WDR26 PE=1 SV=3	WDR26	0.0111629	0.0526682	-1.28881	-1.27765
Q99719	Septin-5 OS=Homo sapiens OX=9606 GN=SEPTIN5 PE=1 SV=1	SEPTIN5	0.0110489	0.133182	-5.69204	-5.68099
Q92610	Zinc finger protein 592 OS=Homo sapiens OX=9606 GN=ZNF592 PE=1 SV=2	ZNF592	0.0102825	0.080926	-5.71084	-5.70055
Q86YN1	Dolichyldiphosphatase 1 OS=Homo sapiens OX=9606 GN=DOLPP1 PE=2 SV=1	DOLPP1	0.0102175	0.331175	-5.77329	-5.76307
Q96PZ2	Serine protease FAM111A OS=Homo sapiens OX=9606 GN=FAM111A PE=1 SV=2	FAM111A	0.00996285	0.120683	-5.78657	-5.7766
Q96NI6	Leucine-rich repeat and fibronectin type-III domain-containing protein 5 OS=Homo sapiens OX=9606 GN=LRFN5 PE=1 SV=2	LRFN5	0.00904044	0.207357	-5.67506	-5.66602
P14859	POU domain, class 2, transcription factor 1 OS=Homo sapiens OX=9606 GN=POU2F1 PE=1 SV=2	POU2F1	0.00871731	0.0275045	-0.276669	-0.267952
P23743	Diacylglycerol kinase alpha OS=Homo sapiens OX=9606 GN=DGKA PE=1 SV=3	DGKA	0.00863201	0.0230621	1.43029	1.43892
Q9BRX9	WD repeat domain-containing protein 83 OS=Homo sapiens OX=9606 GN=WDR83 PE=1 SV=1	WDR83	0.0086173	0.0932799	-5.72563	-5.71701
P82921	28S ribosomal protein S21, mitochondrial OS=Homo sapiens OX=9606 GN=MRPS21 PE=1 SV=3	MRPS21	0.00859833	0.0377734	2.30587	2.31447
Q9NX61	Transmembrane protein 161A OS=Homo sapiens OX=9606 GN=TMEM161A PE=1 SV=1	TMEM161A	0.00817043	0.441867	-5.69977	-5.6916
Q9Y2T7	Y-box-binding protein 2 OS=Homo sapiens OX=9606 GN=YBX2 PE=1 SV=2	YBX2	0.00735879	0.204116	-5.64936	-5.642
Q9BWE0	Replication initiator 1 OS=Homo sapiens OX=9606 GN=REPIN1 PE=1 SV=1	REPIN1	0.00626918	0.0402133	-5.74233	-5.73606
Q96PM5	RING finger and CHY zinc finger domain-containing protein 1 OS=Homo sapiens OX=9606 GN=RCHY1 PE=1 SV=1	RCHY1	0.00617721	0.155889	-5.66721	-5.66103
Q1W6H9	Protein FAM110C OS=Homo sapiens OX=9606 GN=FAM110C PE=1 SV=2	FAM110C	0.00605039	0.414054	-5.66467	-5.65862
Q9BX73	TM2 domain-containing protein 2 OS=Homo sapiens OX=9606 GN=TM2D2 PE=1 SV=1	TM2D2	0.00604013	0.0571061	-5.72656	-5.72052
Q15642	Cdc42-interacting protein 4 OS=Homo sapiens OX=9606 GN=TRIP10 PE=1 SV=3	TRIP10	0.00586179	0.0588745	-5.72272	-5.71686
Q13042	Cell division cycle protein 16 homolog OS=Homo sapiens OX=9606 GN=CDC16 PE=1 SV=2	CDC16	0.00568905	0.0600284	-5.72696	-5.72127
Q9NQZ2	Something about silencing protein 10 OS=Homo sapiens OX=9606 GN=UTP3 PE=1 SV=1	UTP3	0.00556359	0.00886768	-2.78975	-2.78419
P98194	Calcium-transporting ATPase type 2C member 1 OS=Homo sapiens OX=9606 GN=ATP2C1 PE=1 SV=3	ATP2C1	0.00543621	0.0210674	-1.8448	-1.83937
Q96Q05	Trafficking protein particle complex subunit 9 OS=Homo sapiens OX=9606 GN=TRAPPC9 PE=1 SV=2	TRAPPC9	0.00513585	0.125734	-5.69516	-5.69003
Q9H147	Deoxynucleotidyltransferase terminal-interacting protein 1 OS=Homo sapiens OX=9606 GN=DNTTIP1 PE=1 SV=2	DNTTIP1	0.00503029	0.0484269	-5.6715	-5.66647
Q9UQE7	Structural maintenance of chromosomes protein 3 OS=Homo sapiens OX=9606 GN=SMC3 PE=1 SV=2	SMC3	0.00482142	0.0441543	1.57038	1.5752
Q9HAZ1	Dual specificity protein kinase CLK4 OS=Homo sapiens OX=9606 GN=CLK4 PE=1 SV=1	CLK4	0.00467751	0.195634	-5.72779	-5.72311
Q8NEN9	PDZ domain-containing protein 8 OS=Homo sapiens OX=9606 GN=PDZD8 PE=1 SV=1	PDZD8	0.00402089	0.0289455	-5.74773	-5.74371
Q96N67	Dedicator of cytokinesis protein 7 OS=Homo sapiens OX=9606 GN=DOCK7 PE=1 SV=4	DOCK7	0.00393769	0.0107806	-1.47404	-1.4701
Q13555	Calcium/calmodulin-dependent protein kinase type II subunit gamma OS=Homo sapiens OX=9606 GN=CAMK2G PE=1 SV=4	CAMK2G	0.00361904	0.0291732	-0.904743	-0.901124
A8MPP1	Putative ATP-dependent RNA helicase DDX11-like protein 8 OS=Homo sapiens OX=9606 GN=DDX11L8 PE=1 SV=1	DDX11L8	0.00344922	0.0321251	-5.71398	-5.71053
Q14699	Raftlin OS=Homo sapiens OX=9606 GN=RFTN1 PE=1 SV=4	RFTN1	0.00295854	0.0185422	-5.75065	-5.74769
P30419	Glycylpeptide N-tetradecanoyltransferase 1 OS=Homo sapiens OX=9606 GN=NMT1 PE=1 SV=2	NMT1	0.00257258	0.0154564	1.2258	1.22837
Q96GS4	BLOC-1-related complex subunit 6 OS=Homo sapiens OX=9606 GN=BORCS6 PE=1 SV=2	BORCS6	0.00205616	0.0474029	-5.61945	-5.61739
Q01813	ATP-dependent 6-phosphofructokinase, platelet type OS=Homo sapiens OX=9606 GN=PFKP PE=1 SV=2	PFKP	0.00190991	0.0143417	4.39808	4.39999
Q8WTS1	1-acylglycerol-3-phosphate O-acyltransferase ABHD5 OS=Homo sapiens OX=9606 GN=ABHD5 PE=1 SV=1	ABHD5	0.00185241	0.0120024	-5.73012	-5.72827
Q96EP5	DAZ-associated protein 1 OS=Homo sapiens OX=9606 GN=DAZAP1 PE=1 SV=1	DAZAP1	0.00159497	0.00789459	2.81504	2.81664
Q6UB35	Monofunctional C1-tetrahydrofolate synthase, mitochondrial OS=Homo sapiens OX=9606 GN=MTHFD1L PE=1 SV=1	MTHFD1L	0.00149717	0.00445041	0.733567	0.735064
Q9UKU0	Long-chain-fatty-acid--CoA ligase 6 OS=Homo sapiens OX=9606 GN=ACSL6 PE=1 SV=4	ACSL6	0.00119638	0.0107489	-5.65172	-5.65053
O43808	Peroxisomal membrane protein PMP34 OS=Homo sapiens OX=9606 GN=SLC25A17 PE=1 SV=1	SLC25A17	0.000706787	0.00317018	-0.606905	-0.606198
Q9BXC9	Bardet-Biedl syndrome 2 protein OS=Homo sapiens OX=9606 GN=BBS2 PE=1 SV=1		0.0003927	0.00414738	-5.64426	-5.64387
Q14257	Reticulocalbin-2 OS=Homo sapiens OX=9606 GN=RCN2 PE=1 SV=1	RCN2	0.000291766	0.000649185	-1.39051	-1.39022
Q96FJ0	AMSH-like protease OS=Homo sapiens OX=9606 GN=STAMBPL1 PE=1 SV=2	STAMBPL1	-0.00013795	0.00273971	-5.72754	-5.72768
Q9BRA0	N-alpha-acetyltransferase 38, NatC auxiliary subunit OS=Homo sapiens OX=9606 GN=NAA38 PE=1 SV=1	NAA38	-0.000256742	0.00162763	-5.74511	-5.74537
Q8TB72	Pumilio homolog 2 OS=Homo sapiens OX=9606 GN=PUM2 PE=1 SV=2	PUM2	-0.000389902	0.00262016	-5.70186	-5.70225
Q8NDT2	Putative RNA-binding protein 15B OS=Homo sapiens OX=9606 GN=RBM15B PE=1 SV=3	RBM15B	-0.000502364	0.00288646	-0.510811	-0.511313
P13637	Sodium/potassium-transporting ATPase subunit alpha-3 OS=Homo sapiens OX=9606 GN=ATP1A3 PE=1 SV=3	ATP1A3	-0.000554145	0.00898892	-5.70205	-5.70261
Q9BY77	Polymerase delta-interacting protein 3 OS=Homo sapiens OX=9606 GN=POLDIP3 PE=1 SV=2	POLDIP3	-0.00156539	0.00794196	0.815354	0.813789
Q8TDC3	Serine/threonine-protein kinase BRSK1 OS=Homo sapiens OX=9606 GN=BRSK1 PE=1 SV=2	BRSK1	-0.00173706	0.0207258	-5.65076	-5.6525
Q17R31	Putative deoxyribonuclease TATDN3 OS=Homo sapiens OX=9606 GN=TATDN3 PE=1 SV=1	TATDN3	-0.00212442	0.0287974	-5.63862	-5.64074
Q969K3	E3 ubiquitin-protein ligase RNF34 OS=Homo sapiens OX=9606 GN=RNF34 PE=1 SV=1	RNF34	-0.00266949	0.0420862	-5.75712	-5.75979
Q5BJH7	Protein YIF1B OS=Homo sapiens OX=9606 GN=YIF1B PE=1 SV=1	YIF1B	-0.00287307	0.047645	-5.68098	-5.68385
O75496	Geminin OS=Homo sapiens OX=9606 GN=GMNN PE=1 SV=1	GMNN	-0.00333175	0.0231307	-5.7461	-5.74943
Q9UHB9	Signal recognition particle subunit SRP68 OS=Homo sapiens OX=9606 GN=SRP68 PE=1 SV=2	SRP68	-0.00386238	0.0243966	1.1756	1.17174
Q16611	Bcl-2 homologous antagonist/killer OS=Homo sapiens OX=9606 GN=BAK1 PE=1 SV=1	BAK1	-0.00396944	0.116339	-5.6665	-5.67047
O95396	Adenylyltransferase and sulfurtransferase MOCS3 OS=Homo sapiens OX=9606 GN=MOCS3 PE=1 SV=1	MOCS3	-0.00433027	0.0306568	0.0663435	0.0620132
Q9BXL6	Caspase recruitment domain-containing protein 14 OS=Homo sapiens OX=9606 GN=CARD14 PE=1 SV=2	CARD14	-0.00453853	0.0413482	-5.78832	-5.79286
[truncated: 3,387 more rows]
